# Supplementary material for: Biogeographic Patterns of Structural Traits and C:N:P Stoichiometry of Tree Twigs in China’s Forests
Source: PLoS One. 2015 Feb 9;10(2):e0116391. doi: 10.1371/journal.pone.0116391 (PMC4321987; doi:10.1371/journal.pone.0116391)
Supplement: S1 Dataset — (CSV) [file pone.0116391.s004.csv]

site	Lon	Lat	Altitude	MAT-calculate	AP-calculate	MAT-literature	AP-literature	SoilN	SoilP	Family	Genus	Species	Lifeform	D_E	Legume	FamilyChinese	GenusChinese	SpeciesChinese	Code	TSD	TDMC	twig C(mg/g£©	twig N(mg/g£©	twig P(mg/g£©	twig N/P
CB1	128.1	42.1	1857	-3.082995046	1056.91355	-3.3	1038	3	1.1	Ericaceae	Rhododendron	Rhododendron_chrysanthum	shrub	evergreen	2	¶Å¾é»¨¿Æ	¶Å¾éÊô	Å£Æ¤¶Å¾é	CB-FA-2	NA	0.92283737	515.2	7.1	0.776631681	9.142042713
CB1	128.1	42.1	1857	-3.082995046	1056.91355	-3.3	1038	3	1.1	Ericaceae	Rhododendron	Rhododendron_chrysanthum	shrub	evergreen	2	¶Å¾é»¨¿Æ	¶Å¾éÊô	Å£Æ¤¶Å¾é	CB-FA-3	NA	0.456100796	510.5	6.6	0.681560685	9.683657149
CB1	128.1	42.1	1857	-3.082995046	1056.91355	-3.3	1038	3	1.1	Ericaceae	Rhododendron	Rhododendron_chrysanthum	shrub	evergreen	2	¶Å¾é»¨¿Æ	¶Å¾éÊô	Å£Æ¤¶Å¾é	CB-FA-4	NA	0.449039693	510.1	6.5	0.665467163	9.767574362
CB1	128.1	42.1	1857	-3.082995046	1056.91355	-3.3	1038	3	1.1	Ericaceae	Rhododendron	Rhododendron_chrysanthum	shrub	evergreen	2	¶Å¾é»¨¿Æ	¶Å¾éÊô	Å£Æ¤¶Å¾é	CB-FA-5	NA	0.44906367	510.8	6.8	0.660247812	10.29916325
CB1	128.1	42.1	1857	-3.082995046	1056.91355	-3.3	1038	3	1.1	Ericaceae	Rhododendron	Rhododendron_chrysanthum	shrub	evergreen	2	¶Å¾é»¨¿Æ	¶Å¾éÊô	Å£Æ¤¶Å¾é	CB-FA-6	NA	0.383707025	510.5	8.2	0.850542674	9.640903685
CB1	128.1	42.1	1857	-3.082995046	1056.91355	-3.3	1038	3	1.1	Betulaceae	Betula	Betula_ermanii	tree	deciduous	2	èëÄ¾¿Æ	èëÄ¾Êô	ÔÀèë	CB-FB-2	NA	NA	526.4	14.1	1.472370412	9.576394557
CB1	128.1	42.1	1857	-3.082995046	1056.91355	-3.3	1038	3	1.1	Betulaceae	Betula	Betula_ermanii	tree	deciduous	2	èëÄ¾¿Æ	èëÄ¾Êô	ÔÀèë	CB-FB-3	NA	0.472063492	539	10.6	1.236787218	8.570593103
CB1	128.1	42.1	1857	-3.082995046	1056.91355	-3.3	1038	3	1.1	Betulaceae	Betula	Betula_ermanii	tree	deciduous	2	èëÄ¾¿Æ	èëÄ¾Êô	ÔÀèë	CB-FB-4	NA	0.527627628	531.6	13.6	1.093134754	12.44128407
CB1	128.1	42.1	1857	-3.082995046	1056.91355	-3.3	1038	3	1.1	Betulaceae	Betula	Betula_ermanii	tree	deciduous	2	èëÄ¾¿Æ	èëÄ¾Êô	ÔÀèë	CB-FB-6	NA	0.545387454	521.7	11.8	1.043462988	11.30849885
CB1	128.1	42.1	1857	-3.082995046	1056.91355	-3.3	1038	3	1.1	Betulaceae	Betula	Betula_ermanii	tree	deciduous	2	èëÄ¾¿Æ	èëÄ¾Êô	ÔÀèë	CB-FB-7	NA	0.451966292	521.2	11.5	1.185851532	9.697672676
CB1	128.1	42.1	1857	-3.082995046	1056.91355	-3.3	1038	3	1.1	Caprifoliaceae	Lonicera	Lonicera_caerulea	shrub	deciduous	2	ÈÌ¶¬¿Æ	ÈÌ¶¬Êô	À¶µå¹ûÈÌ¶¬	CB-FC-1	NA	0.422330097	486.1	6.7	0.970494355	6.903698064
CB1	128.1	42.1	1857	-3.082995046	1056.91355	-3.3	1038	3	1.1	Caprifoliaceae	Lonicera	Lonicera_caerulea	shrub	deciduous	2	ÈÌ¶¬¿Æ	ÈÌ¶¬Êô	À¶µå¹ûÈÌ¶¬	CB-FC-2	NA	0.425	483.1	6.6	0.910678141	7.247346458
CB1	128.1	42.1	1857	-3.082995046	1056.91355	-3.3	1038	3	1.1	Caprifoliaceae	Lonicera	Lonicera_caerulea	shrub	deciduous	2	ÈÌ¶¬¿Æ	ÈÌ¶¬Êô	À¶µå¹ûÈÌ¶¬	CB-FC-3	NA	0.36	485.4	5.7	0.805265795	7.078408192
CB1	128.1	42.1	1857	-3.082995046	1056.91355	-3.3	1038	3	1.1	Caprifoliaceae	Lonicera	Lonicera_caerulea	shrub	deciduous	2	ÈÌ¶¬¿Æ	ÈÌ¶¬Êô	À¶µå¹ûÈÌ¶¬	CB-FC-4	NA	0.430107527	482.1	7.4	0.998405266	7.411819881
CB1	128.1	42.1	1857	-3.082995046	1056.91355	-3.3	1038	3	1.1	Caprifoliaceae	Lonicera	Lonicera_caerulea	shrub	deciduous	2	ÈÌ¶¬¿Æ	ÈÌ¶¬Êô	À¶µå¹ûÈÌ¶¬	CB-FC-5	NA	0.380065359	483.8	7.4	1.252243568	5.909393499
CB1	128.1	42.1	1857	-3.082995046	1056.91355	-3.3	1038	3	1.1	Ericaceae	Vaccinium	Vaccinium_uliginosum	shrub	evergreen	2	¶Å¾é»¨¿Æ	Ô½éÙÊô	óÆË¹Ô½½Û	CB-FD-1	NA	0.491860465	501.4	8.7	0.956127454	9.099205303
CB1	128.1	42.1	1857	-3.082995046	1056.91355	-3.3	1038	3	1.1	Ericaceae	Vaccinium	Vaccinium_uliginosum	shrub	evergreen	2	¶Å¾é»¨¿Æ	Ô½éÙÊô	óÆË¹Ô½½Û	CB-FD-2	NA	0.495744681	507.1	9.1	1.027968794	8.852408802
CB1	128.1	42.1	1857	-3.082995046	1056.91355	-3.3	1038	3	1.1	Ericaceae	Vaccinium	Vaccinium_uliginosum	shrub	evergreen	2	¶Å¾é»¨¿Æ	Ô½éÙÊô	óÆË¹Ô½½Û	CB-FD-3	NA	0.493048128	511.1	9	0.894311308	10.06360975
CB1	128.1	42.1	1857	-3.082995046	1056.91355	-3.3	1038	3	1.1	Ericaceae	Vaccinium	Vaccinium_uliginosum	shrub	evergreen	2	¶Å¾é»¨¿Æ	Ô½éÙÊô	óÆË¹Ô½½Û	CB-FD-4	NA	0.560795455	511.9	8.5	0.953625921	8.913348319
CB1	128.1	42.1	1857	-3.082995046	1056.91355	-3.3	1038	3	1.1	Ericaceae	Vaccinium	Vaccinium_uliginosum	shrub	evergreen	2	¶Å¾é»¨¿Æ	Ô½éÙÊô	óÆË¹Ô½½Û	CB-FD-5	NA	0.558974359	511.7	8.7	0.936639901	9.288521651
CB1	128.1	42.1	1857	-3.082995046	1056.91355	-3.3	1038	3	1.1	Pinaceae	Picea	Picea_jezoensis	tree	conifer	2	ËÉ¿Æ	ÔÆÉ¼Êô	³¤°×ÓãÁÛÔÆÉ¼	CB-FE-1	NA	0.62	515.5	7.7	0.920657005	8.363592476
CB1	128.1	42.1	1857	-3.082995046	1056.91355	-3.3	1038	3	1.1	Pinaceae	Picea	Picea_jezoensis	tree	conifer	2	ËÉ¿Æ	ÔÆÉ¼Êô	³¤°×ÓãÁÛÔÆÉ¼	CB-FE-2	NA	0.655414013	520.4	8.9	0.788781337	11.28322842
CB1	128.1	42.1	1857	-3.082995046	1056.91355	-3.3	1038	3	1.1	Pinaceae	Picea	Picea_jezoensis	tree	conifer	2	ËÉ¿Æ	ÔÆÉ¼Êô	³¤°×ÓãÁÛÔÆÉ¼	CB-FE-3	NA	0.640707965	518.7	10.2	0.945383692	10.7892701
CB1	128.1	42.1	1857	-3.082995046	1056.91355	-3.3	1038	3	1.1	Pinaceae	Picea	Picea_jezoensis	tree	conifer	2	ËÉ¿Æ	ÔÆÉ¼Êô	³¤°×ÓãÁÛÔÆÉ¼	CB-FE-4	NA	0.532894737	511.3	8.5	1.23234501	6.897419092
CB1	128.1	42.1	1857	-3.082995046	1056.91355	-3.3	1038	3	1.1	Pinaceae	Picea	Picea_jezoensis	tree	conifer	2	ËÉ¿Æ	ÔÆÉ¼Êô	³¤°×ÓãÁÛÔÆÉ¼	CB-FE-5	NA	0.628865979	512.4	8.8	1.116085798	7.884698484
CB1	128.1	42.1	1857	-3.082995046	1056.91355	-3.3	1038	3	1.1	Rosaceae	Sorbus	Sorbus_pohuashanensis	tree	deciduous	2	Ç¾Þ±¿Æ	»¨é±Êô	»¨é±	CB-FF-1	NA	0.444095941	487.4	9.9	1.255428882	7.885751349
CB1	128.1	42.1	1857	-3.082995046	1056.91355	-3.3	1038	3	1.1	Rosaceae	Sorbus	Sorbus_pohuashanensis	tree	deciduous	2	Ç¾Þ±¿Æ	»¨é±Êô	»¨é±	CB-FF-2	NA	0.46802168	473.3	9.2	0.798479468	11.52189927
CB1	128.1	42.1	1857	-3.082995046	1056.91355	-3.3	1038	3	1.1	Rosaceae	Sorbus	Sorbus_pohuashanensis	tree	deciduous	2	Ç¾Þ±¿Æ	»¨é±Êô	»¨é±	CB-FF-3	NA	0.460875	486.6	9.1	1.011426606	8.997192625
CB1	128.1	42.1	1857	-3.082995046	1056.91355	-3.3	1038	3	1.1	Rosaceae	Sorbus	Sorbus_pohuashanensis	tree	deciduous	2	Ç¾Þ±¿Æ	»¨é±Êô	»¨é±	CB-FF-4	NA	0.485690789	483.2	8.9	0.945383692	9.414167047
CB1	128.1	42.1	1857	-3.082995046	1056.91355	-3.3	1038	3	1.1	Rosaceae	Sorbus	Sorbus_pohuashanensis	tree	deciduous	2	Ç¾Þ±¿Æ	»¨é±Êô	»¨é±	CB-FF-5	NA	0.370043103	481.5	9.7	1.918441999	5.05618622
CB1	128.1	42.1	1857	-3.082995046	1056.91355	-3.3	1038	3	1.1	Sapindaceae	Acer	Acer_ukurunduense	tree	deciduous	2	éÊÊ÷¿Æ	éÊÊô	»¨¿¬éÊ	CB-FG-1	NA	0.351086957	480	12.2	1.82080112	6.700347372
CB1	128.1	42.1	1857	-3.082995046	1056.91355	-3.3	1038	3	1.1	Sapindaceae	Acer	Acer_ukurunduense	tree	deciduous	2	éÊÊ÷¿Æ	éÊÊô	»¨¿¬éÊ	CB-FG-2	NA	0.518852459	488.7	8.2	0.991875615	8.267165636
CB1	128.1	42.1	1857	-3.082995046	1056.91355	-3.3	1038	3	1.1	Sapindaceae	Acer	Acer_ukurunduense	tree	deciduous	2	éÊÊ÷¿Æ	éÊÊô	»¨¿¬éÊ	CB-FG-3	NA	0.373743017	483.6	11.9	1.20276873	9.89383886
CB1	128.1	42.1	1857	-3.082995046	1056.91355	-3.3	1038	3	1.1	Sapindaceae	Acer	Acer_ukurunduense	tree	deciduous	2	éÊÊ÷¿Æ	éÊÊô	»¨¿¬éÊ	CB-FG-4	NA	NA	477.3	9.4	1.300488599	7.228052601
CB1	128.1	42.1	1857	-3.082995046	1056.91355	-3.3	1038	3	1.1	Sapindaceae	Acer	Acer_ukurunduense	tree	deciduous	2	éÊÊ÷¿Æ	éÊÊô	»¨¿¬éÊ	CB-FG-5	NA	0.420952381	481.3	11.6	1.148678276	10.09856305
CB1	128.1	42.1	1857	-3.082995046	1056.91355	-3.3	1038	3	1.1	Pinaceae	Abies	Abies_nephrolepis	tree	conifer	2	ËÉ¿Æ	ÀäÉ¼Êô	³ôËÉ	CB-FH-1	NA	0.589690722	521.7	9	0.94710381	9.502654202
CB1	128.1	42.1	1857	-3.082995046	1056.91355	-3.3	1038	3	1.1	Pinaceae	Abies	Abies_nephrolepis	tree	conifer	2	ËÉ¿Æ	ÀäÉ¼Êô	³ôËÉ	CB-FH-2	NA	0.557142857	510.7	8.4	0.760095833	11.05123806
CB1	128.1	42.1	1857	-3.082995046	1056.91355	-3.3	1038	3	1.1	Pinaceae	Abies	Abies_nephrolepis	tree	conifer	2	ËÉ¿Æ	ÀäÉ¼Êô	³ôËÉ	CB-FH-3	NA	0.56796875	517.5	9.1	1.015432589	8.961697801
CB1	128.1	42.1	1857	-3.082995046	1056.91355	-3.3	1038	3	1.1	Pinaceae	Abies	Abies_nephrolepis	tree	conifer	2	ËÉ¿Æ	ÀäÉ¼Êô	³ôËÉ	CB-FH-4	NA	0.555307263	516.8	8.6	0.893721781	9.622681446
CB1	128.1	42.1	1857	-3.082995046	1056.91355	-3.3	1038	3	1.1	Pinaceae	Abies	Abies_nephrolepis	tree	conifer	2	ËÉ¿Æ	ÀäÉ¼Êô	³ôËÉ	CB-FH-5	NA	0.475213675	514.3	8.4	0.846559682	9.92251365
CB1	128.1	42.1	1857	-3.082995046	1056.91355	-3.3	1038	3	1.1	Betulaceae	Alnus	Alnus_sibirica	tree	deciduous	2	èëÄ¾¿Æ	èçÄ¾Êô	ÁÉ¶«èçÄ¾	CB-FI-1	NA	0.429985653	512	15.5	1.799124916	8.615299506
CB1	128.1	42.1	1857	-3.082995046	1056.91355	-3.3	1038	3	1.1	Betulaceae	Alnus	Alnus_sibirica	tree	deciduous	2	èëÄ¾¿Æ	èçÄ¾Êô	ÁÉ¶«èçÄ¾	CB-FI-2	NA	0.491773779	523.9	12.7	1.110228277	11.43908894
CB1	128.1	42.1	1857	-3.082995046	1056.91355	-3.3	1038	3	1.1	Betulaceae	Alnus	Alnus_sibirica	tree	deciduous	2	èëÄ¾¿Æ	èçÄ¾Êô	ÁÉ¶«èçÄ¾	CB-FI-3	NA	0.346202532	511.7	19.3	2.082062629	9.269653915
CB1	128.1	42.1	1857	-3.082995046	1056.91355	-3.3	1038	3	1.1	Betulaceae	Alnus	Alnus_sibirica	tree	deciduous	2	èëÄ¾¿Æ	èçÄ¾Êô	ÁÉ¶«èçÄ¾	CB-FI-4	NA	0.341820988	508.2	17.4	2.217059462	7.848233346
CB1	128.1	42.1	1857	-3.082995046	1056.91355	-3.3	1038	3	1.1	Betulaceae	Alnus	Alnus_sibirica	tree	deciduous	2	èëÄ¾¿Æ	èçÄ¾Êô	ÁÉ¶«èçÄ¾	CB-FI-5	NA	0.398785425	524.8	16.1	1.597157593	10.08040789
CB1	128.1	42.1	1857	-3.082995046	1056.91355	-3.3	1038	3	1.1	Salicaceae	Salix	Salix_divaricata	shrub	deciduous	2	ÑîÁø¿Æ	ÁøÊô	³¤Ô²Ò¶Áø	CB-FJ-1	NA	0.392578125	484	11	1.459819813	7.535176535
CB1	128.1	42.1	1857	-3.082995046	1056.91355	-3.3	1038	3	1.1	Salicaceae	Salix	Salix_divaricata	shrub	deciduous	2	ÑîÁø¿Æ	ÁøÊô	³¤Ô²Ò¶Áø	CB-FJ-2	NA	0.342038217	470.9	13.7	1.749646233	7.830154314
CB1	128.1	42.1	1857	-3.082995046	1056.91355	-3.3	1038	3	1.1	Ericaceae	Vaccinium	Vaccinium_vitis-idaea	shrub	evergreen	2	¶Å¾é»¨¿Æ	Ô½éÙÊô	Ô½½Û	CB-FK-1	NA	0.564516129	506.2	8.7	1.052254621	8.26796084
CB1	128.1	42.1	1857	-3.082995046	1056.91355	-3.3	1038	3	1.1	Ericaceae	Vaccinium	Vaccinium_vitis-idaea	shrub	evergreen	2	¶Å¾é»¨¿Æ	Ô½éÙÊô	Ô½½Û	CB-FK-2	NA	0.596551724	498.5	7.3	0.971610142	7.513301565
CB1	128.1	42.1	1857	-3.082995046	1056.91355	-3.3	1038	3	1.1	Ericaceae	Vaccinium	Vaccinium_vitis-idaea	shrub	evergreen	2	¶Å¾é»¨¿Æ	Ô½éÙÊô	Ô½½Û	CB-FK-3	NA	0.585294118	505.8	7.5	0.844462541	8.881388618
CB1	128.1	42.1	1857	-3.082995046	1056.91355	-3.3	1038	3	1.1	Ericaceae	Vaccinium	Vaccinium_vitis-idaea	shrub	evergreen	2	¶Å¾é»¨¿Æ	Ô½éÙÊô	Ô½½Û	CB-FK-4	NA	0.428571429	502.8	9.2	1.238198544	7.430149264
CB1	128.1	42.1	1857	-3.082995046	1056.91355	-3.3	1038	3	1.1	Ericaceae	Vaccinium	Vaccinium_vitis-idaea	shrub	evergreen	2	¶Å¾é»¨¿Æ	Ô½éÙÊô	Ô½½Û	CB-FK-5	NA	0.502941176	506.5	9.5	1.116868033	8.505928829
CB1	128.1	42.1	1857	-3.082995046	1056.91355	-3.3	1038	3	1.1	Ericaceae	Rhododendron	Rhododendron_confertissimum	shrub	evergreen	2	¶Å¾é»¨¿Æ	¶Å¾éÊô	Ã«šÖ¶Å¾é	CB-FL-1	NA	0.524242424	518.5	7.9	0.640879479	12.32681067
CB1	128.1	42.1	1857	-3.082995046	1056.91355	-3.3	1038	3	1.1	Ericaceae	Rhododendron	Rhododendron_confertissimum	shrub	evergreen	2	¶Å¾é»¨¿Æ	¶Å¾éÊô	Ã«šÖ¶Å¾é	CB-FL-2	NA	0.530985915	513.3	8.2	0.792432874	10.34787964
CB1	128.1	42.1	1857	-3.082995046	1056.91355	-3.3	1038	3	1.1	Ericaceae	Rhododendron	Rhododendron_confertissimum	shrub	evergreen	2	¶Å¾é»¨¿Æ	¶Å¾éÊô	Ã«šÖ¶Å¾é	CB-FL-3	NA	0.526168224	513.4	7.2	0.564444019	12.75591513
CB1	128.1	42.1	1857	-3.082995046	1056.91355	-3.3	1038	3	1.1	Ericaceae	Rhododendron	Rhododendron_confertissimum	shrub	evergreen	2	¶Å¾é»¨¿Æ	¶Å¾éÊô	Ã«šÖ¶Å¾é	CB-FL-4	NA	0.560233918	513.5	7.8	0.553589326	14.08986704
CB1	128.1	42.1	1857	-3.082995046	1056.91355	-3.3	1038	3	1.1	Ericaceae	Rhododendron	Rhododendron_confertissimum	shrub	evergreen	2	¶Å¾é»¨¿Æ	¶Å¾éÊô	Ã«šÖ¶Å¾é	CB-FL-5	NA	0.576712329	522	9.2	0.706026059	13.0306805
CB2	128.1	42.4	800	2.407348819	755.6171108	2.8	713	6.9	1.29	Sapindaceae	Acer	Acer_pseudosieboldianum	tree	deciduous	2	éÊÊ÷¿Æ	éÊÊô	(×Ï»¨éÊ)¼ÙÉ«éÊ	CB-FM-1	NA	0.52625	508.3	8.4	0.897874301	9.355429809
CB2	128.1	42.4	800	2.407348819	755.6171108	2.8	713	6.9	1.29	Sapindaceae	Acer	Acer_pseudosieboldianum	tree	deciduous	2	éÊÊ÷¿Æ	éÊÊô	(×Ï»¨éÊ)¼ÙÉ«éÊ	CB-FM-2	NA	0.53045977	503.1	9.7	1.095054204	8.858009005
CB2	128.1	42.4	800	2.407348819	755.6171108	2.8	713	6.9	1.29	Sapindaceae	Acer	Acer_pseudosieboldianum	tree	deciduous	2	éÊÊ÷¿Æ	éÊÊô	(×Ï»¨éÊ)¼ÙÉ«éÊ	CB-FM-3	NA	0.519521912	512.2	8.5	0.921438196	9.224709847
CB2	128.1	42.4	800	2.407348819	755.6171108	2.8	713	6.9	1.29	Sapindaceae	Acer	Acer_pseudosieboldianum	tree	deciduous	2	éÊÊ÷¿Æ	éÊÊô	(×Ï»¨éÊ)¼ÙÉ«éÊ	CB-FM-4	NA	0.511705686	511.9	9.1	1.289359392	7.057768421
CB2	128.1	42.4	800	2.407348819	755.6171108	2.8	713	6.9	1.29	Sapindaceae	Acer	Acer_pseudosieboldianum	tree	deciduous	2	éÊÊ÷¿Æ	éÊÊô	(×Ï»¨éÊ)¼ÙÉ«éÊ	CB-FM-5	NA	0.534983498	508.7	8.3	0.828458419	10.01860783
CB2	128.1	42.4	800	2.407348819	755.6171108	2.8	713	6.9	1.29	Sapindaceae	Acer	Acer_mono	tree	deciduous	2	éÊÊ÷¿Æ	éÊÊô	É«Ä¾éÊ	CB-FN-1	NA	0.524938272	483.4	7.3	0.737888015	9.893100107
CB2	128.1	42.4	800	2.407348819	755.6171108	2.8	713	6.9	1.29	Sapindaceae	Acer	Acer_mono	tree	deciduous	2	éÊÊ÷¿Æ	éÊÊô	É«Ä¾éÊ	CB-FN-2	NA	0.498237885	483	7	0.732100658	9.561526716
CB2	128.1	42.4	800	2.407348819	755.6171108	2.8	713	6.9	1.29	Sapindaceae	Acer	Acer_mono	tree	deciduous	2	éÊÊ÷¿Æ	éÊÊô	É«Ä¾éÊ	CB-FN-3	NA	0.487349398	484.7	7	0.915289422	7.647854145
CB2	128.1	42.4	800	2.407348819	755.6171108	2.8	713	6.9	1.29	Sapindaceae	Acer	Acer_mono	tree	deciduous	2	éÊÊ÷¿Æ	éÊÊô	É«Ä¾éÊ	CB-FN-4	NA	0.503773585	482.4	7.3	0.969720136	7.527945156
CB2	128.1	42.4	800	2.407348819	755.6171108	2.8	713	6.9	1.29	Sapindaceae	Acer	Acer_mono	tree	deciduous	2	éÊÊ÷¿Æ	éÊÊô	É«Ä¾éÊ	CB-FN-5	NA	0.514465409	483.5	7.6	0.726967863	10.45438236
CB2	128.1	42.4	800	2.407348819	755.6171108	2.8	713	6.9	1.29	Oleaceae	Fraxinus	Fraxinus_mandshurica	tree	deciduous	2	Ä¾Ï¬¿Æ	—qÊô	Ë®ÇúÁø	CB-FO-1	NA	0.533209082	493.9	7.6	0.646817051	11.74984486
CB2	128.1	42.4	800	2.407348819	755.6171108	2.8	713	6.9	1.29	Oleaceae	Fraxinus	Fraxinus_mandshurica	tree	deciduous	2	Ä¾Ï¬¿Æ	—qÊô	Ë®ÇúÁø	CB-FO-2	NA	0.511604585	490.5	7.9	0.65663881	12.03096722
CB2	128.1	42.4	800	2.407348819	755.6171108	2.8	713	6.9	1.29	Oleaceae	Fraxinus	Fraxinus_mandshurica	tree	deciduous	2	Ä¾Ï¬¿Æ	—qÊô	Ë®ÇúÁø	CB-FO-3	NA	0.460977948	481.7	7.1	0.880791181	8.060934479
CB2	128.1	42.4	800	2.407348819	755.6171108	2.8	713	6.9	1.29	Oleaceae	Fraxinus	Fraxinus_mandshurica	tree	deciduous	2	Ä¾Ï¬¿Æ	—qÊô	Ë®ÇúÁø	CB-FO-4	NA	0.448051948	483.7	6.9	0.524285337	13.16077241
CB2	128.1	42.4	800	2.407348819	755.6171108	2.8	713	6.9	1.29	Oleaceae	Fraxinus	Fraxinus_mandshurica	tree	deciduous	2	Ä¾Ï¬¿Æ	—qÊô	Ë®ÇúÁø	CB-FO-5	NA	0.466452648	487.7	8.4	0.708149709	11.86189854
CB2	128.1	42.4	800	2.407348819	755.6171108	2.8	713	6.9	1.29	Fagaceae	Quercus	Quercus_mongolica	tree	deciduous	2	¿Ç¶·¿Æ	èÝÊô	ÃÉ¹ÅèÝ	CB-FP-1	NA	NA	496.9	7.2	0.461726384	15.59365081
CB2	128.1	42.4	800	2.407348819	755.6171108	2.8	713	6.9	1.29	Fagaceae	Quercus	Quercus_mongolica	tree	deciduous	2	¿Ç¶·¿Æ	èÝÊô	ÃÉ¹ÅèÝ	CB-FP-2	NA	0.433762887	492.3	9.4	0.905076636	10.38586085
CB2	128.1	42.4	800	2.407348819	755.6171108	2.8	713	6.9	1.29	Fagaceae	Quercus	Quercus_mongolica	tree	deciduous	2	¿Ç¶·¿Æ	èÝÊô	ÃÉ¹ÅèÝ	CB-FP-3	NA	0.37872	492.7	8.8	1.357501994	6.482495082
CB2	128.1	42.4	800	2.407348819	755.6171108	2.8	713	6.9	1.29	Fagaceae	Quercus	Quercus_mongolica	tree	deciduous	2	¿Ç¶·¿Æ	èÝÊô	ÃÉ¹ÅèÝ	CB-FP-4	NA	0.381790123	489.3	8.7	1.494283581	5.822188044
CB2	128.1	42.4	800	2.407348819	755.6171108	2.8	713	6.9	1.29	Fagaceae	Quercus	Quercus_mongolica	tree	deciduous	2	¿Ç¶·¿Æ	èÝÊô	ÃÉ¹ÅèÝ	CB-FP-5	NA	0.431663036	494.9	7.5	0.828752714	9.049744119
CB2	128.1	42.4	800	2.407348819	755.6171108	2.8	713	6.9	1.29	Ulmaceae	Ulmus	Ulmus_japonica	tree	deciduous	2	ÓÜ¿Æ	ÓÜÊô	´ºÓÜ	CB-FQ-1	NA	0.533333333	472.4	10.7	1.403823764	7.622039372
CB2	128.1	42.4	800	2.407348819	755.6171108	2.8	713	6.9	1.29	Ulmaceae	Ulmus	Ulmus_japonica	tree	deciduous	2	ÓÜ¿Æ	ÓÜÊô	´ºÓÜ	CB-FQ-2	NA	0.462162162	471.8	9.1	0.920858268	9.88208535
CB2	128.1	42.4	800	2.407348819	755.6171108	2.8	713	6.9	1.29	Ulmaceae	Ulmus	Ulmus_japonica	tree	deciduous	2	ÓÜ¿Æ	ÓÜÊô	´ºÓÜ	CB-FQ-3	NA	0.4453125	488.2	10.7	1.889154633	5.663909038
CB2	128.1	42.4	800	2.407348819	755.6171108	2.8	713	6.9	1.29	Ulmaceae	Ulmus	Ulmus_japonica	tree	deciduous	2	ÓÜ¿Æ	ÓÜÊô	´ºÓÜ	CB-FQ-4	NA	0.461165049	470	11.1	1.340811395	8.278569261
CB2	128.1	42.4	800	2.407348819	755.6171108	2.8	713	6.9	1.29	Ulmaceae	Ulmus	Ulmus_japonica	tree	deciduous	2	ÓÜ¿Æ	ÓÜÊô	´ºÓÜ	CB-FQ-5	NA	0.511671924	487.3	8.4	0.906870003	9.262628571
CB2	128.1	42.4	800	2.407348819	755.6171108	2.8	713	6.9	1.29	Sapindaceae	Acer	Acer_tegmentosum	tree	deciduous	2	éÊÊ÷¿Æ	éÊÊô	Çà¿¬éÊ	CB-FR-1	NA	0.404656863	495	9.7	1.230601679	7.882323066
CB2	128.1	42.4	800	2.407348819	755.6171108	2.8	713	6.9	1.29	Sapindaceae	Acer	Acer_tegmentosum	tree	deciduous	2	éÊÊ÷¿Æ	éÊÊô	Çà¿¬éÊ	CB-FR-2	NA	0.363272727	489.7	7.8	1.249773797	6.24112941
CB2	128.1	42.4	800	2.407348819	755.6171108	2.8	713	6.9	1.29	Sapindaceae	Acer	Acer_tegmentosum	tree	deciduous	2	éÊÊ÷¿Æ	éÊÊô	Çà¿¬éÊ	CB-FR-3	NA	0.422256569	494.1	7.8	1.168986867	6.672444507
CB2	128.1	42.4	800	2.407348819	755.6171108	2.8	713	6.9	1.29	Sapindaceae	Acer	Acer_tegmentosum	tree	deciduous	2	éÊÊ÷¿Æ	éÊÊô	Çà¿¬éÊ	CB-FR-4	NA	0.405760369	495.5	7.8	1.055002146	7.39334989
CB2	128.1	42.4	800	2.407348819	755.6171108	2.8	713	6.9	1.29	Sapindaceae	Acer	Acer_tegmentosum	tree	deciduous	2	éÊÊ÷¿Æ	éÊÊô	Çà¿¬éÊ	CB-FR-5	NA	0.471392405	482.1	7.2	0.820032573	8.78013903
CB2	128.1	42.4	800	2.407348819	755.6171108	2.8	713	6.9	1.29	Saxifragaceae	Philadelphus	Philadelphus_schrenkii	shrub	deciduous	2	»¢¶ú²Ý¿Æ	É½Ã·»¨Êô	¶«±±É½Ã·»¨	CB-FS-1	NA	0.559469697	496.6	9.5	1.297450514	7.322051899
CB2	128.1	42.4	800	2.407348819	755.6171108	2.8	713	6.9	1.29	Saxifragaceae	Philadelphus	Philadelphus_schrenkii	shrub	deciduous	2	»¢¶ú²Ý¿Æ	É½Ã·»¨Êô	¶«±±É½Ã·»¨	CB-FS-2	NA	0.498817967	489.2	9	1.313110749	6.853953489
CB2	128.1	42.4	800	2.407348819	755.6171108	2.8	713	6.9	1.29	Saxifragaceae	Philadelphus	Philadelphus_schrenkii	shrub	deciduous	2	»¢¶ú²Ý¿Æ	É½Ã·»¨Êô	¶«±±É½Ã·»¨	CB-FS-3	NA	0.490285714	493.2	12.4	1.397722445	8.871575358
CB2	128.1	42.4	800	2.407348819	755.6171108	2.8	713	6.9	1.29	Saxifragaceae	Philadelphus	Philadelphus_schrenkii	shrub	deciduous	2	»¢¶ú²Ý¿Æ	É½Ã·»¨Êô	¶«±±É½Ã·»¨	CB-FS-4	NA	0.556200528	498.1	9.3	1.212818473	7.668089007
CB2	128.1	42.4	800	2.407348819	755.6171108	2.8	713	6.9	1.29	Saxifragaceae	Philadelphus	Philadelphus_schrenkii	shrub	deciduous	2	»¢¶ú²Ý¿Æ	É½Ã·»¨Êô	¶«±±É½Ã·»¨	CB-FS-5	NA	0.508127208	493.5	11.1	1.422638436	7.802404124
CB2	128.1	42.4	800	2.407348819	755.6171108	2.8	713	6.9	1.29	Betulaceae	Corylus	Corylus_mandshurica	shrub	deciduous	2	èëÄ¾¿Æ	é»Êô	Ã«é»	CB-FT-1	NA	0.440104167	485.7	9.3	0.918547386	10.1246818
CB2	128.1	42.4	800	2.407348819	755.6171108	2.8	713	6.9	1.29	Betulaceae	Corylus	Corylus_mandshurica	shrub	deciduous	2	èëÄ¾¿Æ	é»Êô	Ã«é»	CB-FT-2	NA	0.429477612	481.4	9.8	1.112526525	8.808778739
CB2	128.1	42.4	800	2.407348819	755.6171108	2.8	713	6.9	1.29	Betulaceae	Corylus	Corylus_mandshurica	shrub	deciduous	2	èëÄ¾¿Æ	é»Êô	Ã«é»	CB-FT-3	NA	0.51414791	483.4	9.1	0.821603071	11.07590797
CB2	128.1	42.4	800	2.407348819	755.6171108	2.8	713	6.9	1.29	Betulaceae	Corylus	Corylus_mandshurica	shrub	deciduous	2	èëÄ¾¿Æ	é»Êô	Ã«é»	CB-FT-4	NA	0.447619048	483.4	9.6	1.081124567	8.879642821
CB2	128.1	42.4	800	2.407348819	755.6171108	2.8	713	6.9	1.29	Betulaceae	Corylus	Corylus_mandshurica	shrub	deciduous	2	èëÄ¾¿Æ	é»Êô	Ã«é»	CB-FT-5	NA	NA	486.3	11	1.153637351	9.535058821
CB2	128.1	42.4	800	2.407348819	755.6171108	2.8	713	6.9	1.29	Tiliaceae	Tilia	Tilia_mandshurica	tree	deciduous	2	é²Ê÷¿Æ	é²Ê÷Êô	¿·é²	CB-FU-1	NA	0.373820755	477.3	8.3	1.298245954	6.393241569
CB2	128.1	42.4	800	2.407348819	755.6171108	2.8	713	6.9	1.29	Tiliaceae	Tilia	Tilia_mandshurica	tree	deciduous	2	é²Ê÷¿Æ	é²Ê÷Êô	¿·é²	CB-FU-2	NA	0.413636364	477.5	8.7	1.155234081	7.530941255
CB2	128.1	42.4	800	2.407348819	755.6171108	2.8	713	6.9	1.29	Tiliaceae	Tilia	Tilia_mandshurica	tree	deciduous	2	é²Ê÷¿Æ	é²Ê÷Êô	¿·é²	CB-FU-3	NA	0.353822938	471.5	9.5	1.611964322	5.893430686
CB2	128.1	42.4	800	2.407348819	755.6171108	2.8	713	6.9	1.29	Tiliaceae	Tilia	Tilia_mandshurica	tree	deciduous	2	é²Ê÷¿Æ	é²Ê÷Êô	¿·é²	CB-FU-4	NA	0.38640553	467.5	8	1.069434288	7.480590523
CB2	128.1	42.4	800	2.407348819	755.6171108	2.8	713	6.9	1.29	Tiliaceae	Tilia	Tilia_mandshurica	tree	deciduous	2	é²Ê÷¿Æ	é²Ê÷Êô	¿·é²	CB-FU-5	NA	0.369458128	468.9	9.7	1.661142727	5.839353743
CB2	128.1	42.4	800	2.407348819	755.6171108	2.8	713	6.9	1.29	Tiliaceae	Tilia	Tilia_amurensis	tree	deciduous	2	é²Ê÷¿Æ	é²Ê÷Êô	×Ïé²	CB-FV-1	NA	0.41509434	490.4	9.2	0.925153672	9.944293882
CB2	128.1	42.4	800	2.407348819	755.6171108	2.8	713	6.9	1.29	Tiliaceae	Tilia	Tilia_amurensis	tree	deciduous	2	é²Ê÷¿Æ	é²Ê÷Êô	×Ïé²	CB-FV-2	NA	0.433544304	488.7	10.6	1.17120138	9.050535784
CB2	128.1	42.4	800	2.407348819	755.6171108	2.8	713	6.9	1.29	Tiliaceae	Tilia	Tilia_amurensis	tree	deciduous	2	é²Ê÷¿Æ	é²Ê÷Êô	×Ïé²	CB-FV-3	NA	0.415294118	478.7	11.2	1.418694514	7.894581878
CB2	128.1	42.4	800	2.407348819	755.6171108	2.8	713	6.9	1.29	Tiliaceae	Tilia	Tilia_amurensis	tree	deciduous	2	é²Ê÷¿Æ	é²Ê÷Êô	×Ïé²	CB-FV-4	NA	0.449333333	483.4	9.3	1.066649479	8.718890491
CB2	128.1	42.4	800	2.407348819	755.6171108	2.8	713	6.9	1.29	Tiliaceae	Tilia	Tilia_amurensis	tree	deciduous	2	é²Ê÷¿Æ	é²Ê÷Êô	×Ïé²	CB-FV-5	NA	0.422033898	485.7	9.7	1.094362827	8.86360516
CB2	128.1	42.4	800	2.407348819	755.6171108	2.8	713	6.9	1.29	Fagaceae	Quercus	Quercus_mongolica	tree	deciduous	2	¿Ç¶·¿Æ	èÝÊô	ÃÉ¹ÅèÝ	CB-FW-1	NA	0.469924812	496	8.3	0.692678954	11.98246309
CB2	128.1	42.4	800	2.407348819	755.6171108	2.8	713	6.9	1.29	Oleaceae	Syringa	Syringa_reticulata	tree	deciduous	2	Ä¾Ï¬¿Æ	¶¡ÏãÊô	¶¡Ïã	CB-FX-1	NA	0.391747573	475.6	12.1	1.346329138	8.987401118
CB2	128.1	42.4	800	2.407348819	755.6171108	2.8	713	6.9	1.29	Actinidiaceae	Actinidia	Actinidia_arguta	climber	deciduous	2	â¨ºïÌÒ¿Æ	â¨ºïÌÒÊô	ÈíÔæâ¨ºïÌÒ	CB-FY-1	NA	0.353741497	486.2	11.6	1.569218241	7.39221588
CB2	128.1	42.4	800	2.407348819	755.6171108	2.8	713	6.9	1.29	Actinidiaceae	Actinidia	Actinidia_arguta	climber	deciduous	2	â¨ºïÌÒ¿Æ	â¨ºïÌÒÊô	ÈíÔæâ¨ºïÌÒ	CB-FY-2	NA	0.240909091	493.8	11.4	1.575520322	7.235704828
CB2	128.1	42.4	800	2.407348819	755.6171108	2.8	713	6.9	1.29	Actinidiaceae	Actinidia	Actinidia_arguta	climber	deciduous	2	â¨ºïÌÒ¿Æ	â¨ºïÌÒÊô	ÈíÔæâ¨ºïÌÒ	CB-FY-3	NA	0.35	490.8	9.6	1.212646934	7.916566422
CB2	128.1	42.4	800	2.407348819	755.6171108	2.8	713	6.9	1.29	Actinidiaceae	Actinidia	Actinidia_arguta	climber	deciduous	2	â¨ºïÌÒ¿Æ	â¨ºïÌÒÊô	ÈíÔæâ¨ºïÌÒ	CB-FY-4	NA	0.343169399	485	11.2	1.653162042	6.774895452
CB2	128.1	42.4	800	2.407348819	755.6171108	2.8	713	6.9	1.29	Actinidiaceae	Actinidia	Actinidia_arguta	climber	deciduous	2	â¨ºïÌÒ¿Æ	â¨ºïÌÒÊô	ÈíÔæâ¨ºïÌÒ	CB-FY-5	NA	0.252173913	494.7	18.2	2.065486419	8.811483742
CB2	128.1	42.4	800	2.407348819	755.6171108	2.8	713	6.9	1.29	Rosaceae	Spiraea	Spiraea_salicifolia	shrub	deciduous	2	Ç¾Þ±¿Æ	ÐåÏß¾ÕÊô	ÐåÏß¾Õ	CB-FZ-1	NA	0.585271318	486.7	11.2	1.875647047	5.971272696
CB2	128.1	42.4	800	2.407348819	755.6171108	2.8	713	6.9	1.29	Rosaceae	Spiraea	Spiraea_salicifolia	shrub	deciduous	2	Ç¾Þ±¿Æ	ÐåÏß¾ÕÊô	ÐåÏß¾Õ	CB-FZ-2	NA	0.567857143	485.6	12	1.571077254	7.638071247
CB2	128.1	42.4	800	2.407348819	755.6171108	2.8	713	6.9	1.29	Rosaceae	Spiraea	Spiraea_salicifolia	shrub	deciduous	2	Ç¾Þ±¿Æ	ÐåÏß¾ÕÊô	ÐåÏß¾Õ	CB-FZ-3	NA	0.5375	481.2	12.8	2.401497119	5.330008476
CB2	128.1	42.4	800	2.407348819	755.6171108	2.8	713	6.9	1.29	Rosaceae	Spiraea	Spiraea_salicifolia	shrub	deciduous	2	Ç¾Þ±¿Æ	ÐåÏß¾ÕÊô	ÐåÏß¾Õ	CB-FZ-4	NA	0.548543689	481.7	11.1	1.959486971	5.664748051
CB2	128.1	42.4	800	2.407348819	755.6171108	2.8	713	6.9	1.29	Rosaceae	Spiraea	Spiraea_salicifolia	shrub	deciduous	2	Ç¾Þ±¿Æ	ÐåÏß¾ÕÊô	ÐåÏß¾Õ	CB-FZ-5	NA	0.597402597	486.7	10.5	1.444703897	7.267925297
CB2	128.1	42.4	800	2.407348819	755.6171108	2.8	713	6.9	1.29	Saxifragaceae	Deutzia	Deutzia_amurensis	shrub	deciduous	2	»¢¶ú²Ý¿Æ	äÑÊèÊô	äÑÊè	CB-GA-1	NA	0.401388889	489.3	13.7	1.158404447	11.82661206
CB2	128.1	42.4	800	2.407348819	755.6171108	2.8	713	6.9	1.29	Saxifragaceae	Deutzia	Deutzia_amurensis	shrub	deciduous	2	»¢¶ú²Ý¿Æ	äÑÊèÊô	äÑÊè	CB-GA-2	NA	0.417672414	488.2	14.8	1.455183209	10.17054066
CB2	128.1	42.4	800	2.407348819	755.6171108	2.8	713	6.9	1.29	Saxifragaceae	Deutzia	Deutzia_amurensis	shrub	deciduous	2	»¢¶ú²Ý¿Æ	äÑÊèÊô	äÑÊè	CB-GA-3	NA	0.428877005	480.3	12.9	1.066649479	12.09394488
CB2	128.1	42.4	800	2.407348819	755.6171108	2.8	713	6.9	1.29	Saxifragaceae	Deutzia	Deutzia_amurensis	shrub	deciduous	2	»¢¶ú²Ý¿Æ	äÑÊèÊô	äÑÊè	CB-GA-4	NA	0.374342105	475.7	14.2	1.686023215	8.422185337
CB2	128.1	42.4	800	2.407348819	755.6171108	2.8	713	6.9	1.29	Saxifragaceae	Deutzia	Deutzia_amurensis	shrub	deciduous	2	»¢¶ú²Ý¿Æ	äÑÊèÊô	äÑÊè	CB-GA-5	NA	0.391509434	478.9	13.4	1.324918567	10.11382913
CB2	128.1	42.4	800	2.407348819	755.6171108	2.8	713	6.9	1.29	Saxifragaceae	Ribes	Ribes_komarovii	shrub	deciduous	2	»¢¶ú²Ý¿Æ	²èË‘×ÓÊô	³¤°×²èË‘×Ó	CB-GB-1	NA	0.519565217	483.7	9	1.368305281	6.577479547
CB2	128.1	42.4	800	2.407348819	755.6171108	2.8	713	6.9	1.29	Saxifragaceae	Ribes	Ribes_komarovii	shrub	deciduous	2	»¢¶ú²Ý¿Æ	²èË‘×ÓÊô	³¤°×²èË‘×Ó	CB-GB-2	NA	0.484210526	487.5	10.7	1.755392907	6.095501444
CB2	128.1	42.4	800	2.407348819	755.6171108	2.8	713	6.9	1.29	Saxifragaceae	Ribes	Ribes_komarovii	shrub	deciduous	2	»¢¶ú²Ý¿Æ	²èË‘×ÓÊô	³¤°×²èË‘×Ó	CB-GB-3	NA	0.439285714	481.4	11.4	1.667719205	6.835683109
CB2	128.1	42.4	800	2.407348819	755.6171108	2.8	713	6.9	1.29	Saxifragaceae	Ribes	Ribes_komarovii	shrub	deciduous	2	»¢¶ú²Ý¿Æ	²èË‘×ÓÊô	³¤°×²èË‘×Ó	CB-GB-4	NA	0.451041667	479.1	10.3	1.514301102	6.801817674
CB2	128.1	42.4	800	2.407348819	755.6171108	2.8	713	6.9	1.29	Saxifragaceae	Ribes	Ribes_mandshuricum	shrub	deciduous	2	»¢¶ú²Ý¿Æ	²èË‘×ÓÊô	¶«±±²èË‘×Ó	CB-GC-1	NA	0.47706422	480.5	10.3	1.419192667	7.257647421
CB2	128.1	42.4	800	2.407348819	755.6171108	2.8	713	6.9	1.29	Saxifragaceae	Ribes	Ribes_mandshuricum	shrub	deciduous	2	»¢¶ú²Ý¿Æ	²èË‘×ÓÊô	¶«±±²èË‘×Ó	CB-GC-2	NA	0.456521739	487.4	13.6	1.222325945	11.1263285
CB2	128.1	42.4	800	2.407348819	755.6171108	2.8	713	6.9	1.29	Saxifragaceae	Ribes	Ribes_mandshuricum	shrub	deciduous	2	»¢¶ú²Ý¿Æ	²èË‘×ÓÊô	¶«±±²èË‘×Ó	CB-GC-3	NA	0.462105263	489.1	10.5	1.985136022	5.289310094
CB2	128.1	42.4	800	2.407348819	755.6171108	2.8	713	6.9	1.29	Saxifragaceae	Ribes	Ribes_mandshuricum	shrub	deciduous	2	»¢¶ú²Ý¿Æ	²èË‘×ÓÊô	¶«±±²èË‘×Ó	CB-GC-4	NA	0.443965517	470.7	14.2	1.659679102	8.55587082
CB2	128.1	42.4	800	2.407348819	755.6171108	2.8	713	6.9	1.29	Saxifragaceae	Ribes	Ribes_mandshuricum	shrub	deciduous	2	»¢¶ú²Ý¿Æ	²èË‘×ÓÊô	¶«±±²èË‘×Ó	CB-GC-5	NA	0.4792	479.4	14	1.935265492	7.234149556
CB2	128.1	42.4	800	2.407348819	755.6171108	2.8	713	6.9	1.29	Caprifoliaceae	Lonicera	Lonicera_tatarinowii	shrub	deciduous	2	ÈÌ¶¬¿Æ	ÈÌ¶¬Êô	²Ø»¨ÈÌ¶¬	CB-GD-1	NA	0.489944134	490.5	14	1.051446637	13.31498861
CB2	128.1	42.4	800	2.407348819	755.6171108	2.8	713	6.9	1.29	Caprifoliaceae	Lonicera	Lonicera_tatarinowii	shrub	deciduous	2	ÈÌ¶¬¿Æ	ÈÌ¶¬Êô	²Ø»¨ÈÌ¶¬	CB-GD-2	NA	0.574011299	486.1	9	0.832987269	10.80448686
CB2	128.1	42.4	800	2.407348819	755.6171108	2.8	713	6.9	1.29	Caprifoliaceae	Lonicera	Lonicera_tatarinowii	shrub	deciduous	2	ÈÌ¶¬¿Æ	ÈÌ¶¬Êô	²Ø»¨ÈÌ¶¬	CB-GD-3	NA	0.511214953	489	8.2	1.165473575	7.035766555
CB2	128.1	42.4	800	2.407348819	755.6171108	2.8	713	6.9	1.29	Caprifoliaceae	Lonicera	Lonicera_tatarinowii	shrub	deciduous	2	ÈÌ¶¬¿Æ	ÈÌ¶¬Êô	²Ø»¨ÈÌ¶¬	CB-GD-4	NA	0.53125	487.5	9.7	1.176694377	8.243431931
CB2	128.1	42.4	800	2.407348819	755.6171108	2.8	713	6.9	1.29	Caprifoliaceae	Lonicera	Lonicera_tatarinowii	shrub	deciduous	2	ÈÌ¶¬¿Æ	ÈÌ¶¬Êô	²Ø»¨ÈÌ¶¬	CB-GD-5	NA	0.45942029	483.7	9	1.139568603	7.897725487
CB2	128.1	42.4	800	2.407348819	755.6171108	2.8	713	6.9	1.29	Celastraceae	Euonymus	Euonymus_verrucosus	shrub	deciduous	2	ÎÀÃ¬¿Æ	ÎÀÃ¬Êô	ÁöÖ¦ÎÀÃ¬	CB-GE-1	NA	0.489634146	488.3	9	NA	NA
CB2	128.1	42.4	800	2.407348819	755.6171108	2.8	713	6.9	1.29	Celastraceae	Euonymus	Euonymus_verrucosus	shrub	deciduous	2	ÎÀÃ¬¿Æ	ÎÀÃ¬Êô	ÁöÖ¦ÎÀÃ¬	CB-GE-2	NA	NA	463	7.6	NA	NA
CB2	128.1	42.4	800	2.407348819	755.6171108	2.8	713	6.9	1.29	Celastraceae	Euonymus	Euonymus_verrucosus	shrub	deciduous	2	ÎÀÃ¬¿Æ	ÎÀÃ¬Êô	ÁöÖ¦ÎÀÃ¬	CB-GE-3	NA	0.49602649	486.4	8.5	0.825090702	10.30189769
CB2	128.1	42.4	800	2.407348819	755.6171108	2.8	713	6.9	1.29	Celastraceae	Euonymus	Euonymus_verrucosus	shrub	deciduous	2	ÎÀÃ¬¿Æ	ÎÀÃ¬Êô	ÁöÖ¦ÎÀÃ¬	CB-GE-4	NA	0.49218107	480.4	7.9	0.816765511	9.672298712
CB2	128.1	42.4	800	2.407348819	755.6171108	2.8	713	6.9	1.29	Celastraceae	Euonymus	Euonymus_verrucosus	shrub	deciduous	2	ÎÀÃ¬¿Æ	ÎÀÃ¬Êô	ÁöÖ¦ÎÀÃ¬	CB-GE-5	NA	0.494904459	482.9	9.4	0.909609121	10.33410922
CB2	128.1	42.4	800	2.407348819	755.6171108	2.8	713	6.9	1.29	Betulaceae	Betula	Betula_platyphylla	tree	deciduous	2	èëÄ¾¿Æ	èëÄ¾Êô	°×èë	CB-GF-1	NA	0.541803279	529.3	6.1	0.877035831	6.955246051
CB2	128.1	42.4	800	2.407348819	755.6171108	2.8	713	6.9	1.29	Betulaceae	Betula	Betula_platyphylla	tree	deciduous	2	èëÄ¾¿Æ	èëÄ¾Êô	°×èë	CB-GF-2	NA	0.394099379	510.4	8.2	1.263704616	6.488858153
CB2	128.1	42.4	800	2.407348819	755.6171108	2.8	713	6.9	1.29	Betulaceae	Betula	Betula_platyphylla	tree	deciduous	2	èëÄ¾¿Æ	èëÄ¾Êô	°×èë	CB-GF-3	NA	0.504469274	519.1	6	0.898823242	6.675394805
CB2	128.1	42.4	800	2.407348819	755.6171108	2.8	713	6.9	1.29	Betulaceae	Betula	Betula_platyphylla	tree	deciduous	2	èëÄ¾¿Æ	èëÄ¾Êô	°×èë	CB-GF-4	NA	0.494146341	527.4	8.6	0.975435379	8.816575844
CB2	128.1	42.4	800	2.407348819	755.6171108	2.8	713	6.9	1.29	Betulaceae	Betula	Betula_platyphylla	tree	deciduous	2	èëÄ¾¿Æ	èëÄ¾Êô	°×èë	CB-GF-5	NA	0.465372168	525	8.6	1.152529416	7.461848592
CB2	128.1	42.4	800	2.407348819	755.6171108	2.8	713	6.9	1.29	Fabaceae	Lespedeza	Lespedeza_bicolor	shrub	deciduous	1	¶¹¿Æ	ºúÖ¦×ÓÊô	ºúÖ¦×Ó	CB-GG-1	NA	0.40955414	441.8	12.5	0.886625008	14.09840675
CB2	128.1	42.4	800	2.407348819	755.6171108	2.8	713	6.9	1.29	Fabaceae	Lespedeza	Lespedeza_bicolor	shrub	deciduous	1	¶¹¿Æ	ºúÖ¦×ÓÊô	ºúÖ¦×Ó	CB-GG-2	NA	0.395419847	440	13.6	1.052532672	12.9212141
CB2	128.1	42.4	800	2.407348819	755.6171108	2.8	713	6.9	1.29	Fabaceae	Lespedeza	Lespedeza_bicolor	shrub	deciduous	1	¶¹¿Æ	ºúÖ¦×ÓÊô	ºúÖ¦×Ó	CB-GG-3	NA	0.412290503	443.1	11.5	0.728137806	15.79371364
CB2	128.1	42.4	800	2.407348819	755.6171108	2.8	713	6.9	1.29	Fabaceae	Lespedeza	Lespedeza_bicolor	shrub	deciduous	1	¶¹¿Æ	ºúÖ¦×ÓÊô	ºúÖ¦×Ó	CB-GG-4	NA	0.396311475	468	15.3	1.636112656	9.351434294
CB2	128.1	42.4	800	2.407348819	755.6171108	2.8	713	6.9	1.29	Fabaceae	Lespedeza	Lespedeza_bicolor	shrub	deciduous	1	¶¹¿Æ	ºúÖ¦×ÓÊô	ºúÖ¦×Ó	CB-GG-5	NA	0.40952381	460.9	11.4	0.737888015	15.4494988
CB2	128.1	42.4	800	2.407348819	755.6171108	2.8	713	6.9	1.29	Salicaceae	Populus	Populus_davidiana	tree	deciduous	2	ÑîÁø¿Æ	ÑîÊô	É½Ñî	CB-GH-1	NA	0.42005988	467.6	5.4	1.117162052	4.833676538
CB2	128.1	42.4	800	2.407348819	755.6171108	2.8	713	6.9	1.29	Salicaceae	Populus	Populus_davidiana	tree	deciduous	2	ÑîÁø¿Æ	ÑîÊô	É½Ñî	CB-GH-2	NA	0.383966245	454.8	6.3	NA	NA
CB2	128.1	42.4	800	2.407348819	755.6171108	2.8	713	6.9	1.29	Salicaceae	Populus	Populus_davidiana	tree	deciduous	2	ÑîÁø¿Æ	ÑîÊô	É½Ñî	CB-GH-3	NA	0.482935154	473	7.1	1.459981387	4.863075696
CB2	128.1	42.4	800	2.407348819	755.6171108	2.8	713	6.9	1.29	Salicaceae	Populus	Populus_davidiana	tree	deciduous	2	ÑîÁø¿Æ	ÑîÊô	É½Ñî	CB-GH-4	NA	0.471331058	465.7	4.4	1.360159276	3.234915261
CB2	128.1	42.4	800	2.407348819	755.6171108	2.8	713	6.9	1.29	Salicaceae	Salix	Salix_rorida	tree	deciduous	2	ÑîÁø¿Æ	ÁøÊô	·ÛÖ¦Áø	CB-GI-1	NA	0.393269231	473	7.2	1.452915055	4.95555468
CB2	128.1	42.4	800	2.407348819	755.6171108	2.8	713	6.9	1.29	Salicaceae	Salix	Salix_rorida	tree	deciduous	2	ÑîÁø¿Æ	ÁøÊô	·ÛÖ¦Áø	CB-GI-2	NA	NA	468.4	5.9	NA	NA
CB2	128.1	42.4	800	2.407348819	755.6171108	2.8	713	6.9	1.29	Salicaceae	Salix	Salix_rorida	tree	deciduous	2	ÑîÁø¿Æ	ÁøÊô	·ÛÖ¦Áø	CB-GI-3	NA	0.465428571	473.1	5.9	1.176166111	5.016298246
CB2	128.1	42.4	800	2.407348819	755.6171108	2.8	713	6.9	1.29	Salicaceae	Salix	Salix_rorida	tree	deciduous	2	ÑîÁø¿Æ	ÁøÊô	·ÛÖ¦Áø	CB-GI-4	NA	0.472111554	480.7	5.7	1.387471711	4.108191868
CB2	128.1	42.4	800	2.407348819	755.6171108	2.8	713	6.9	1.29	Salicaceae	Salix	Salix_rorida	tree	deciduous	2	ÑîÁø¿Æ	ÁøÊô	·ÛÖ¦Áø	CB-GI-5	NA	0.380094787	465.3	7.1	1.984113954	3.5784235
CB2	128.1	42.4	800	2.407348819	755.6171108	2.8	713	6.9	1.29	Salicaceae	Populus	Populus_koreana	tree	deciduous	2	ÑîÁø¿Æ	ÑîÊô	ÏãÑî	CB-GJ-1	NA	0.525845411	468.6	6.2	1.136881543	5.453514518
CB2	128.1	42.4	800	2.407348819	755.6171108	2.8	713	6.9	1.29	Salicaceae	Populus	Populus_koreana	tree	deciduous	2	ÑîÁø¿Æ	ÑîÊô	ÏãÑî	CB-GJ-2	NA	0.392748092	478	6.7	1.503700908	4.455673309
CB2	128.1	42.4	800	2.407348819	755.6171108	2.8	713	6.9	1.29	Salicaceae	Populus	Populus_koreana	tree	deciduous	2	ÑîÁø¿Æ	ÑîÊô	ÏãÑî	CB-GJ-3	NA	0.449191686	461	5.8	1.62473432	3.569814417
CB2	128.1	42.4	800	2.407348819	755.6171108	2.8	713	6.9	1.29	Salicaceae	Populus	Populus_koreana	tree	deciduous	2	ÑîÁø¿Æ	ÑîÊô	ÏãÑî	CB-GJ-4	NA	0.465105386	465	5.7	1.296807553	4.395409316
CB2	128.1	42.4	800	2.407348819	755.6171108	2.8	713	6.9	1.29	Salicaceae	Populus	Populus_koreana	tree	deciduous	2	ÑîÁø¿Æ	ÑîÊô	ÏãÑî	CB-GJ-5	NA	0.40619469	453.1	6.8	1.83873626	3.698192149
CB2	128.1	42.4	800	2.407348819	755.6171108	2.8	713	6.9	1.29	Salicaceae	Populus	Populus_koreana	tree	deciduous	2	ÑîÁø¿Æ	ÑîÊô	ÏãÑî	CB-GJ-6	NA	0.455731225	464.3	9.4	1.528501629	6.149813531
CB2	128.1	42.4	800	2.407348819	755.6171108	2.8	713	6.9	1.29	Rosaceae	Malus	Malus_baccata	tree	deciduous	2	Ç¾Þ±¿Æ	Æ»¹ûÊô	É½¶¡×Ó	CB-GK-1	NA	0.489473684	461.7	7.9	1.286739275	6.13954991
CB2	128.1	42.4	800	2.407348819	755.6171108	2.8	713	6.9	1.29	Rosaceae	Malus	Malus_baccata	tree	deciduous	2	Ç¾Þ±¿Æ	Æ»¹ûÊô	É½¶¡×Ó	CB-GK-2	NA	0.55509434	463.9	7.4	0.738599349	10.01896361
CB2	128.1	42.4	800	2.407348819	755.6171108	2.8	713	6.9	1.29	Rosaceae	Malus	Malus_baccata	tree	deciduous	2	Ç¾Þ±¿Æ	Æ»¹ûÊô	É½¶¡×Ó	CB-GK-3	NA	0.528571429	483	8.1	1.078674595	7.509215511
CB2	128.1	42.4	800	2.407348819	755.6171108	2.8	713	6.9	1.29	Rosaceae	Malus	Malus_baccata	tree	deciduous	2	Ç¾Þ±¿Æ	Æ»¹ûÊô	É½¶¡×Ó	CB-GK-4	NA	0.582511211	472.8	5.3	0.773932496	6.848142477
CB2	128.1	42.4	800	2.407348819	755.6171108	2.8	713	6.9	1.29	Rosaceae	Malus	Malus_baccata	tree	deciduous	2	Ç¾Þ±¿Æ	Æ»¹ûÊô	É½¶¡×Ó	CB-GK-5	NA	0.555797101	471.7	7	0.848540877	8.249455259
CB2	128.1	42.4	800	2.407348819	755.6171108	2.8	713	6.9	1.29	Celastraceae	Euonymus	Euonymus_alatus	shrub	deciduous	2	ÎÀÃ¬¿Æ	ÎÀÃ¬Êô	ÎÀÃ¬	CB-GL-1	NA	0.460264901	439.9	13.6	1.698122246	8.008846261
CB2	128.1	42.4	800	2.407348819	755.6171108	2.8	713	6.9	1.29	Celastraceae	Euonymus	Euonymus_alatus	shrub	deciduous	2	ÎÀÃ¬¿Æ	ÎÀÃ¬Êô	ÎÀÃ¬	CB-GL-2	NA	0.415697674	436.3	11.5	1.243054225	9.251406551
CB2	128.1	42.4	800	2.407348819	755.6171108	2.8	713	6.9	1.29	Celastraceae	Euonymus	Euonymus_alatus	shrub	deciduous	2	ÎÀÃ¬¿Æ	ÎÀÃ¬Êô	ÎÀÃ¬	CB-GL-3	NA	0.5	450.2	11	1.276058632	8.620293554
CB2	128.1	42.4	800	2.407348819	755.6171108	2.8	713	6.9	1.29	Celastraceae	Euonymus	Euonymus_alatus	shrub	deciduous	2	ÎÀÃ¬¿Æ	ÎÀÃ¬Êô	ÎÀÃ¬	CB-GL-4	NA	0.438129496	446.4	13.8	1.418694514	9.727252671
CB2	128.1	42.4	800	2.407348819	755.6171108	2.8	713	6.9	1.29	Celastraceae	Euonymus	Euonymus_alatus	shrub	deciduous	2	ÎÀÃ¬¿Æ	ÎÀÃ¬Êô	ÎÀÃ¬	CB-GL-5	NA	0.452293578	434.3	12.1	1.17120138	10.33127198
CB2	128.1	42.4	800	2.407348819	755.6171108	2.8	713	6.9	1.29	Salicaceae	Salix	Salix_viminalis	shrub	deciduous	2	ÑîÁø¿Æ	ÁøÊô	ÝïÁø	CB-GM-1	NA	0.351162791	469.3	9.5	2.313953936	4.105526844
CB2	128.1	42.4	800	2.407348819	755.6171108	2.8	713	6.9	1.29	Salicaceae	Salix	Salix_viminalis	shrub	deciduous	2	ÑîÁø¿Æ	ÁøÊô	ÝïÁø	CB-GM-2	NA	0.392857143	467	11.5	2.066701821	5.564421477
CB2	128.1	42.4	800	2.407348819	755.6171108	2.8	713	6.9	1.29	Salicaceae	Salix	Salix_viminalis	shrub	deciduous	2	ÑîÁø¿Æ	ÁøÊô	ÝïÁø	CB-GM-3	NA	0.387790698	462.1	11.7	2.178823484	5.369870522
CB2	128.1	42.4	800	2.407348819	755.6171108	2.8	713	6.9	1.29	Salicaceae	Salix	Salix_viminalis	shrub	deciduous	2	ÑîÁø¿Æ	ÁøÊô	ÝïÁø	CB-GM-4	NA	0.336666667	470.1	13.4	1.751972935	7.648519981
CB2	128.1	42.4	800	2.407348819	755.6171108	2.8	713	6.9	1.29	Salicaceae	Salix	Salix_viminalis	shrub	deciduous	2	ÑîÁø¿Æ	ÁøÊô	ÝïÁø	CB-GM-5	NA	0.321845574	471.3	14.1	2.120590882	6.649090176
CB2	128.1	42.4	800	2.407348819	755.6171108	2.8	713	6.9	1.29	Rosaceae	Spiraea	Spiraea_sp.	shrub	deciduous	2	Ç¾Þ±¿Æ	ÐåÏß¾ÕÊô	ÁøÒ¶ÐåÏß¾Õ	CB-GN-1	NA	0.454545455	472.4	9.7	0.684474739	14.17145067
CB2	128.1	42.4	800	2.407348819	755.6171108	2.8	713	6.9	1.29	Rosaceae	Spiraea	Spiraea_sp.	shrub	deciduous	2	Ç¾Þ±¿Æ	ÐåÏß¾ÕÊô	ÁøÒ¶ÐåÏß¾Õ	CB-GN-2	NA	0.554978355	468.5	10	1.18382749	8.447176708
CB2	128.1	42.4	800	2.407348819	755.6171108	2.8	713	6.9	1.29	Rosaceae	Spiraea	Spiraea_sp.	shrub	deciduous	2	Ç¾Þ±¿Æ	ÐåÏß¾ÕÊô	ÁøÒ¶ÐåÏß¾Õ	CB-GN-3	NA	0.554621849	467	10.3	0.987093969	10.43467018
CB2	128.1	42.4	800	2.407348819	755.6171108	2.8	713	6.9	1.29	Rosaceae	Spiraea	Spiraea_sp.	shrub	deciduous	2	Ç¾Þ±¿Æ	ÐåÏß¾ÕÊô	ÁøÒ¶ÐåÏß¾Õ	CB-GN-4	NA	0.385436893	475.9	6.8	1.285481619	5.289846155
CB2	128.1	42.4	800	2.407348819	755.6171108	2.8	713	6.9	1.29	Rosaceae	Spiraea	Spiraea_sp.	shrub	deciduous	2	Ç¾Þ±¿Æ	ÐåÏß¾ÕÊô	ÁøÒ¶ÐåÏß¾Õ	CB-GN-5	NA	0.54375	487.9	5.6	1.264831312	4.427467874
CB2	128.1	42.4	800	2.407348819	755.6171108	2.8	713	6.9	1.29	Pinaceae	Larix	Larix_gmelini	tree	conifer	2	ËÉ¿Æ	ÂäÒ¶ËÉÊô	ÂäÒ¶ËÉ	CB-GO-1	NA	0.333054393	509.1	6.2	1.33636041	4.639466983
CB2	128.1	42.4	800	2.407348819	755.6171108	2.8	713	6.9	1.29	Pinaceae	Larix	Larix_gmelini	tree	conifer	2	ËÉ¿Æ	ÂäÒ¶ËÉÊô	ÂäÒ¶ËÉ	CB-GO-2	NA	0.48255814	519.9	6	1.027347729	5.840281563
CB2	128.1	42.4	800	2.407348819	755.6171108	2.8	713	6.9	1.29	Pinaceae	Larix	Larix_gmelini	tree	conifer	2	ËÉ¿Æ	ÂäÒ¶ËÉÊô	ÂäÒ¶ËÉ	CB-GO-3	NA	0.530612245	512.3	5.1	0.983984799	5.183006897
CB2	128.1	42.4	800	2.407348819	755.6171108	2.8	713	6.9	1.29	Pinaceae	Larix	Larix_gmelini	tree	conifer	2	ËÉ¿Æ	ÂäÒ¶ËÉÊô	ÂäÒ¶ËÉ	CB-GO-4	NA	0.538095238	511.9	7.6	1.051185693	7.229930973
CB2	128.1	42.4	800	2.407348819	755.6171108	2.8	713	6.9	1.29	Pinaceae	Larix	Larix_gmelini	tree	conifer	2	ËÉ¿Æ	ÂäÒ¶ËÉÊô	ÂäÒ¶ËÉ	CB-GO-5	NA	0.51969697	508.9	6.3	0.948744231	6.640356583
CB2	128.1	42.4	800	2.407348819	755.6171108	2.8	713	6.9	1.29	Betulaceae	Alnus	Alnus_sibirica	tree	deciduous	2	èëÄ¾¿Æ	èçÄ¾Êô	ÁÉ¶«èçÄ¾	CB-GP-2	NA	0.4359375	523.1	14.5	1.437010128	10.09039513
CB2	128.1	42.4	800	2.407348819	755.6171108	2.8	713	6.9	1.29	Betulaceae	Alnus	Alnus_sibirica	tree	deciduous	2	èëÄ¾¿Æ	èçÄ¾Êô	ÁÉ¶«èçÄ¾	CB-GP-3	NA	NA	522.4	9.6	1.031984058	9.302469283
CB2	128.1	42.4	800	2.407348819	755.6171108	2.8	713	6.9	1.29	Betulaceae	Alnus	Alnus_sibirica	tree	deciduous	2	èëÄ¾¿Æ	èçÄ¾Êô	ÁÉ¶«èçÄ¾	CB-GP-4	NA	0.470307167	520.7	13.9	1.187841494	11.701898
CB2	128.1	42.4	800	2.407348819	755.6171108	2.8	713	6.9	1.29	Betulaceae	Alnus	Alnus_sibirica	tree	deciduous	2	èëÄ¾¿Æ	èçÄ¾Êô	ÁÉ¶«èçÄ¾	CB-GP-5	NA	1.404878049	458.9	12.8	1.66403607	7.692140952
CB2	128.1	42.4	800	2.407348819	755.6171108	2.8	713	6.9	1.29	Rutaceae	Phellodendron	Phellodendron_amurense	tree	deciduous	2	Ü¿Ïã¿Æ	»ÆéÞÊô	»ÆéÞ	CB-GQ-1	NA	0.197455471	485.6	10.3	1.229038485	8.380534968
CB2	128.1	42.4	800	2.407348819	755.6171108	2.8	713	6.9	1.29	Rutaceae	Phellodendron	Phellodendron_amurense	tree	deciduous	2	Ü¿Ïã¿Æ	»ÆéÞÊô	»ÆéÞ	CB-GQ-2	NA	0.4	492.1	8	1.113779528	7.182750086
CB2	128.1	42.4	800	2.407348819	755.6171108	2.8	713	6.9	1.29	Rutaceae	Phellodendron	Phellodendron_amurense	tree	deciduous	2	Ü¿Ïã¿Æ	»ÆéÞÊô	»ÆéÞ	CB-GQ-3	NA	0.287197581	453.1	9.5	1.360194402	6.984295764
CB2	128.1	42.4	800	2.407348819	755.6171108	2.8	713	6.9	1.29	Caprifoliaceae	Sambucus	Sambucus_williamsii	shrub	deciduous	2	ÈÌ¶¬¿Æ	½Ó¹ÇÄ¾Êô	½Ó¹ÇÄ¾	CB-GR-1	NA	0.327508091	481.3	12.9	1.659679102	7.772586872
CB2	128.1	42.4	800	2.407348819	755.6171108	2.8	713	6.9	1.29	Caprifoliaceae	Sambucus	Sambucus_williamsii	shrub	deciduous	2	ÈÌ¶¬¿Æ	½Ó¹ÇÄ¾Êô	½Ó¹ÇÄ¾	CB-GR-2	NA	0.327128157	490.4	12.1	1.491574288	8.112234233
CB2	128.1	42.4	800	2.407348819	755.6171108	2.8	713	6.9	1.29	Caprifoliaceae	Sambucus	Sambucus_williamsii	shrub	deciduous	2	ÈÌ¶¬¿Æ	½Ó¹ÇÄ¾Êô	½Ó¹ÇÄ¾	CB-GR-3	NA	0.329963899	486.3	12	2.058345865	5.82992402
CB2	128.1	42.4	800	2.407348819	755.6171108	2.8	713	6.9	1.29	Caprifoliaceae	Sambucus	Sambucus_williamsii	shrub	deciduous	2	ÈÌ¶¬¿Æ	½Ó¹ÇÄ¾Êô	½Ó¹ÇÄ¾	CB-GR-4	NA	0.347160069	500.1	9.9	1.22731503	8.066388627
CB2	128.1	42.4	800	2.407348819	755.6171108	2.8	713	6.9	1.29	Caprifoliaceae	Sambucus	Sambucus_williamsii	shrub	deciduous	2	ÈÌ¶¬¿Æ	½Ó¹ÇÄ¾Êô	½Ó¹ÇÄ¾	CB-GR-5	NA	0.348329356	484.9	12.1	1.651100179	7.328446907
CB2	128.1	42.4	800	2.407348819	755.6171108	2.8	713	6.9	1.29	Salicaceae	Salix	Salix_siuzevii	shrub	deciduous	2	ÑîÁø¿Æ	ÁøÊô	¾í±ßÁø	CB-GS-1	NA	0.424450549	497.1	5.9	0.904172546	6.525303191
CB2	128.1	42.4	800	2.407348819	755.6171108	2.8	713	6.9	1.29	Salicaceae	Salix	Salix_siuzevii	shrub	deciduous	2	ÑîÁø¿Æ	ÁøÊô	¾í±ßÁø	CB-GS-2	NA	0.391121495	489.1	6.3	1.225619486	5.1402577
CB2	128.1	42.4	800	2.407348819	755.6171108	2.8	713	6.9	1.29	Salicaceae	Salix	Salix_siuzevii	shrub	deciduous	2	ÑîÁø¿Æ	ÁøÊô	¾í±ßÁø	CB-GS-3	NA	0.365107914	488.6	8.3	1.250942203	6.634998787
CB2	128.1	42.4	800	2.407348819	755.6171108	2.8	713	6.9	1.29	Salicaceae	Salix	Salix_siuzevii	shrub	deciduous	2	ÑîÁø¿Æ	ÁøÊô	¾í±ßÁø	CB-GS-4	NA	0.433757962	491.5	4.7	1.422536645	3.303957066
CB2	128.1	42.4	800	2.407348819	755.6171108	2.8	713	6.9	1.29	Salicaceae	Salix	Salix_siuzevii	shrub	deciduous	2	ÑîÁø¿Æ	ÁøÊô	¾í±ßÁø	CB-GS-5	NA	0.419047619	485.7	7.9	1.360194402	5.807993319
CB2	128.1	42.4	800	2.407348819	755.6171108	2.8	713	6.9	1.29	Schisandraceae	Schisandra	Schisandra_chinensis	climber	deciduous	2	ÎåÎ¶×Ó¿Æ	ÎåÎ¶×ÓÊô	ÎåÎ¶×Ó	CB-GT-1	NA	0.15215311	455.5	8.7	1.960698775	4.437193571
CB2	128.1	42.4	800	2.407348819	755.6171108	2.8	713	6.9	1.29	Schisandraceae	Schisandra	Schisandra_chinensis	climber	deciduous	2	ÎåÎ¶×Ó¿Æ	ÎåÎ¶×ÓÊô	ÎåÎ¶×Ó	CB-GT-2	NA	0.252421652	457.1	6.2	1.06780523	5.806302335
CB2	128.1	42.4	800	2.407348819	755.6171108	2.8	713	6.9	1.29	Schisandraceae	Schisandra	Schisandra_chinensis	climber	deciduous	2	ÎåÎ¶×Ó¿Æ	ÎåÎ¶×ÓÊô	ÎåÎ¶×Ó	CB-GT-3	NA	0.187088608	459.8	11.2	1.063533835	10.53092965
CB2	128.1	42.4	800	2.407348819	755.6171108	2.8	713	6.9	1.29	Schisandraceae	Schisandra	Schisandra_chinensis	climber	deciduous	2	ÎåÎ¶×Ó¿Æ	ÎåÎ¶×ÓÊô	ÎåÎ¶×Ó	CB-GT-4	NA	0.229206349	459.7	6.3	1.229038485	5.125958281
CB2	128.1	42.4	800	2.407348819	755.6171108	2.8	713	6.9	1.29	Schisandraceae	Schisandra	Schisandra_chinensis	climber	deciduous	2	ÎåÎ¶×Ó¿Æ	ÎåÎ¶×ÓÊô	ÎåÎ¶×Ó	CB-GT-5	NA	0.228265107	454.8	7.3	1.657866983	4.403248315
CB2	128.1	42.4	800	2.407348819	755.6171108	2.8	713	6.9	1.29	Ulmaceae	Ulmus	Ulmus_laciniata	tree	deciduous	2	ÓÜ¿Æ	ÓÜÊô	ÁÑÒ¶ÓÜ	CB-GU-1	NA	0.405898123	451.1	7.8	1.127600877	6.917341197
CB2	128.1	42.4	800	2.407348819	755.6171108	2.8	713	6.9	1.29	Ulmaceae	Ulmus	Ulmus_laciniata	tree	deciduous	2	ÓÜ¿Æ	ÓÜÊô	ÁÑÒ¶ÓÜ	CB-GU-2	NA	0.395368421	445.1	11	1.190483764	9.239941218
CB2	128.1	42.4	800	2.407348819	755.6171108	2.8	713	6.9	1.29	Ulmaceae	Ulmus	Ulmus_laciniata	tree	deciduous	2	ÓÜ¿Æ	ÓÜÊô	ÁÑÒ¶ÓÜ	CB-GU-3	NA	0.47303989	446.1	6.8	0.878001082	7.744865171
CB2	128.1	42.4	800	2.407348819	755.6171108	2.8	713	6.9	1.29	Ulmaceae	Ulmus	Ulmus_laciniata	tree	deciduous	2	ÓÜ¿Æ	ÓÜÊô	ÁÑÒ¶ÓÜ	CB-GU-4	NA	0.376061121	441.6	9	0.916123779	9.823999995
CB2	128.1	42.4	800	2.407348819	755.6171108	2.8	713	6.9	1.29	Ulmaceae	Ulmus	Ulmus_laciniata	tree	deciduous	2	ÓÜ¿Æ	ÓÜÊô	ÁÑÒ¶ÓÜ	CB-GU-5	NA	0.376165113	443	10	1.209616091	8.267085792
CB2	128.1	42.4	800	2.407348819	755.6171108	2.8	713	6.9	1.29	Rosaceae	Sorbaria	Sorbaria_sorbifolia	shrub	deciduous	2	Ç¾Þ±¿Æ	ÕäÖéÃ·Êô	ÕäÖéÃ·	CB-GV-1	NA	0.449213836	469.6	7.7	1.109486807	6.940145616
CB2	128.1	42.4	800	2.407348819	755.6171108	2.8	713	6.9	1.29	Rosaceae	Sorbaria	Sorbaria_sorbifolia	shrub	deciduous	2	Ç¾Þ±¿Æ	ÕäÖéÃ·Êô	ÕäÖéÃ·	CB-GV-2	NA	0.428378378	469.8	10.4	0.776211116	13.39841673
CB2	128.1	42.4	800	2.407348819	755.6171108	2.8	713	6.9	1.29	Rosaceae	Sorbaria	Sorbaria_sorbifolia	shrub	deciduous	2	Ç¾Þ±¿Æ	ÕäÖéÃ·Êô	ÕäÖéÃ·	CB-GV-3	NA	0.465674256	470.1	6.3	0.7053835	8.931311832
CB2	128.1	42.4	800	2.407348819	755.6171108	2.8	713	6.9	1.29	Rosaceae	Sorbaria	Sorbaria_sorbifolia	shrub	deciduous	2	Ç¾Þ±¿Æ	ÕäÖéÃ·Êô	ÕäÖéÃ·	CB-GV-4	NA	0.426340326	465.2	8.4	1.048288589	8.01306061
CB2	128.1	42.4	800	2.407348819	755.6171108	2.8	713	6.9	1.29	Rosaceae	Sorbaria	Sorbaria_sorbifolia	shrub	deciduous	2	Ç¾Þ±¿Æ	ÕäÖéÃ·Êô	ÕäÖéÃ·	CB-GV-5	NA	0.454310345	469.5	6.5	0.590967836	10.99890655
CB2	128.1	42.4	800	2.407348819	755.6171108	2.8	713	6.9	1.29	Araliaceae	Acanthopanax	Acanthopanax_senticosus	shrub	deciduous	2	Îå¼Ó¿Æ	Îå¼ÓÊô	´ÌÎå¼Ó	CB-GW-1	NA	0.392783505	450.2	9.3	1.579334753	5.888555281
CB2	128.1	42.4	800	2.407348819	755.6171108	2.8	713	6.9	1.29	Araliaceae	Acanthopanax	Acanthopanax_senticosus	shrub	deciduous	2	Îå¼Ó¿Æ	Îå¼ÓÊô	´ÌÎå¼Ó	CB-GW-2	NA	0.377441077	442.8	7.8	1.496415656	5.212455489
CB2	128.1	42.4	800	2.407348819	755.6171108	2.8	713	6.9	1.29	Araliaceae	Acanthopanax	Acanthopanax_senticosus	shrub	deciduous	2	Îå¼Ó¿Æ	Îå¼ÓÊô	´ÌÎå¼Ó	CB-GW-3	NA	0.455434783	447.3	7.3	0.920657005	7.92912014
CB2	128.1	42.4	800	2.407348819	755.6171108	2.8	713	6.9	1.29	Araliaceae	Acanthopanax	Acanthopanax_senticosus	shrub	deciduous	2	Îå¼Ó¿Æ	Îå¼ÓÊô	´ÌÎå¼Ó	CB-GW-4	NA	0.370542636	459	7.5	1.571504635	4.772496264
CB2	128.1	42.4	800	2.407348819	755.6171108	2.8	713	6.9	1.29	Araliaceae	Acanthopanax	Acanthopanax_senticosus	shrub	deciduous	2	Îå¼Ó¿Æ	Îå¼ÓÊô	´ÌÎå¼Ó	CB-GW-5	NA	0.395945946	447.5	10.2	1.661142727	6.140351358
CB2	128.1	42.4	800	2.407348819	755.6171108	2.8	713	6.9	1.29	Rosaceae	Rosa	Rosa_davurica	shrub	deciduous	2	Ç¾Þ±¿Æ	Ç¾Þ±Êô	É½´ÌÃµ	CB-GX-1	NA	0.505357143	461.7	5.7	0.847853957	6.722855927
CB2	128.1	42.4	800	2.407348819	755.6171108	2.8	713	6.9	1.29	Rosaceae	Rosa	Rosa_davurica	shrub	deciduous	2	Ç¾Þ±¿Æ	Ç¾Þ±Êô	É½´ÌÃµ	CB-GX-2	NA	0.536725664	463.1	6.8	0.97011038	7.009511639
CB2	128.1	42.4	800	2.407348819	755.6171108	2.8	713	6.9	1.29	Rosaceae	Rosa	Rosa_davurica	shrub	deciduous	2	Ç¾Þ±¿Æ	Ç¾Þ±Êô	É½´ÌÃµ	CB-GX-3	NA	0.521787709	459.9	6.5	1.116868033	5.819846041
CB2	128.1	42.4	800	2.407348819	755.6171108	2.8	713	6.9	1.29	Rosaceae	Rosa	Rosa_davurica	shrub	deciduous	2	Ç¾Þ±¿Æ	Ç¾Þ±Êô	É½´ÌÃµ	CB-GX-4	NA	0.510981308	463.1	6.6	0.800543753	8.244396356
CB2	128.1	42.4	800	2.407348819	755.6171108	2.8	713	6.9	1.29	Rosaceae	Rosa	Rosa_davurica	shrub	deciduous	2	Ç¾Þ±¿Æ	Ç¾Þ±Êô	É½´ÌÃµ	CB-GX-5	NA	0.537869822	477.1	7.4	0.991465542	7.463698622
CB2	128.1	42.4	800	2.407348819	755.6171108	2.8	713	6.9	1.29	Pinaceae	Pinus	Pinus_koraiensis	tree	conifer	2	ËÉ¿Æ	ËÉÊô	ºìËÉ	CB-GY-1-b	NA	0.447982709	515.8	5.1	0.766093691	6.657149197
CB2	128.1	42.4	800	2.407348819	755.6171108	2.8	713	6.9	1.29	Pinaceae	Pinus	Pinus_koraiensis	tree	conifer	2	ËÉ¿Æ	ËÉÊô	ºìËÉ	CB-GY-1-bc	NA	NA	508	5.8	0.866794037	6.691324297
CB2	128.1	42.4	800	2.407348819	755.6171108	2.8	713	6.9	1.29	Pinaceae	Pinus	Pinus_koraiensis	tree	conifer	2	ËÉ¿Æ	ËÉÊô	ºìËÉ	CB-GY-3-b	NA	NA	531.7	6.8	0.686991448	9.898230931
CB2	128.1	42.4	800	2.407348819	755.6171108	2.8	713	6.9	1.29	Pinaceae	Pinus	Pinus_koraiensis	tree	conifer	2	ËÉ¿Æ	ËÉÊô	ºìËÉ	CB-GY-3-bc	NA	NA	524.9	4.8	0.715043787	6.712875613
CB2	128.1	42.4	800	2.407348819	755.6171108	2.8	713	6.9	1.29	Pinaceae	Pinus	Pinus_koraiensis	tree	conifer	2	ËÉ¿Æ	ËÉÊô	ºìËÉ	CB-GY-3-c	NA	NA	521.6	5	0.707806227	7.064080266
CB2	128.1	42.4	800	2.407348819	755.6171108	2.8	713	6.9	1.29	Oleaceae	Fraxinus	Fraxinus_mandshurica	tree	deciduous	2	Ä¾Ï¬¿Æ	—qÊô	Ë®ÇúÁø	CB-GZ-1-c	NA	NA	481.9	6.5	1.105951228	5.877293533
CB2	128.1	42.4	800	2.407348819	755.6171108	2.8	713	6.9	1.29	Oleaceae	Fraxinus	Fraxinus_mandshurica	tree	deciduous	2	Ä¾Ï¬¿Æ	—qÊô	Ë®ÇúÁø	CB-GZ-2-c	NA	NA	NA	NA	1.040259792	NA
CB2	128.1	42.4	800	2.407348819	755.6171108	2.8	713	6.9	1.29	Tiliaceae	Tilia	Tilia_amurensis	tree	deciduous	2	é²Ê÷¿Æ	é²Ê÷Êô	×Ïé²	CB-HA-1-bc	NA	NA	466.2	8.2	1.227086926	6.682493168
CB2	128.1	42.4	800	2.407348819	755.6171108	2.8	713	6.9	1.29	Ulmaceae	Ulmus	Ulmus_japonica	tree	deciduous	2	ÓÜ¿Æ	ÓÜÊô	´ºÓÜ	CB-HB-1-c	NA	NA	453.6	9.1	1.110228277	8.196512545
CB2	128.1	42.4	800	2.407348819	755.6171108	2.8	713	6.9	1.29	Fabaceae	Maackia	Maackia_amurensis	tree	deciduous	1	¶¹¿Æ	Âí°°Ê÷Êô	É½»±	CB-HC-1	NA	NA	472.2	12.8	2.140932444	5.978703362
CB2	128.1	42.4	800	2.407348819	755.6171108	2.8	713	6.9	1.29	Fabaceae	Maackia	Maackia_amurensis	tree	deciduous	1	¶¹¿Æ	Âí°°Ê÷Êô	É½»±	CB-HC-2	NA	NA	484.9	12	0.830838982	14.44323179
CB2	128.1	42.4	800	2.407348819	755.6171108	2.8	713	6.9	1.29	Fabaceae	Maackia	Maackia_amurensis	tree	deciduous	1	¶¹¿Æ	Âí°°Ê÷Êô	É½»±	CB-HC-3	NA	NA	484.5	18.3	1.573664232	11.62891018
DH	112.5	23.2	200	20.97665498	1331.309576	21	1996	1.47	0.378	Fagaceae	Castanea	Castanea_henryi	tree	deciduous	2	¿Ç¶·¿Æ	ÀõÊô	×¶Àõ	DH-FA-1	0.11	0.087985922	464.7	9.4	1.526946565	6.156076588
DH	112.5	23.2	200	20.97665498	1331.309576	21	1996	1.47	0.378	Euphorbiaceae	Aporusa	Aporusa_yunnanensis	tree	evergreen	2	´óêª¿Æ	Òø²ñÊô	ÔÆÄÏ´óÉ³Ò¶	DH-FA-2	0.9059375	0.888991107	438.5	9	1.324344569	6.795814481
DH	112.5	23.2	200	20.97665498	1331.309576	21	1996	1.47	0.378	Fagaceae	Castanea	Castanea_henryi	tree	deciduous	2	¿Ç¶·¿Æ	ÀõÊô	×¶Àõ	DH-FA-3	0.205238095	0.212577065	468.4	9.1	1.745962264	5.21202559
DH	112.5	23.2	200	20.97665498	1331.309576	21	1996	1.47	0.378	Fagaceae	Castanea	Castanea_henryi	tree	deciduous	2	¿Ç¶·¿Æ	ÀõÊô	×¶Àõ	DH-FA-4	0.693636364	0.634247714	486.1	9.2	1.597946768	5.757388284
DH	112.5	23.2	200	20.97665498	1331.309576	21	1996	1.47	0.378	Lauraceae	Cryptocarya	Cryptocarya_chinensis	tree	evergreen	2	ÕÁ¿Æ	ºñ¿Ç¹ðÊô	ºñ¿Ç¹ð	DH-FB-1	0.159836066	0.162418791	500.8	9.8	0.711535581	13.77302873
DH	112.5	23.2	200	20.97665498	1331.309576	21	1996	1.47	0.378	Lauraceae	Cryptocarya	Cryptocarya_chinensis	tree	evergreen	2	ÕÁ¿Æ	ºñ¿Ç¹ðÊô	ºñ¿Ç¹ð	DH-FB-2	0.462631579	0.458848095	510.7	14.2	0.842656827	16.85146259
DH	112.5	23.2	200	20.97665498	1331.309576	21	1996	1.47	0.378	Lauraceae	Cryptocarya	Cryptocarya_chinensis	tree	evergreen	2	ÕÁ¿Æ	ºñ¿Ç¹ðÊô	ºñ¿Ç¹ð	DH-FB-3	0.531860465	0.53484565	493.5	12.1	1.036654275	11.67216525
DH	112.5	23.2	200	20.97665498	1331.309576	21	1996	1.47	0.378	Euphorbiaceae	Mallotus	Mallotus_paniculatus	tree	evergreen	2	´óêª¿Æ	Ò°Í©Êô	°×é±	DH-FC-1	0.457631579	0.490273471	495.5	26.5	1.408965517	18.80812531
DH	112.5	23.2	200	20.97665498	1331.309576	21	1996	1.47	0.378	Euphorbiaceae	Mallotus	Mallotus_paniculatus	tree	evergreen	2	´óêª¿Æ	Ò°Í©Êô	°×é±	DH-FC-2	0.37	0.394798266	452.1	23.3	1.321153846	17.63609898
DH	112.5	23.2	200	20.97665498	1331.309576	21	1996	1.47	0.378	Euphorbiaceae	Mallotus	Mallotus_paniculatus	tree	evergreen	2	´óêª¿Æ	Ò°Í©Êô	°×é±	DH-FC-3	0.225918367	0.272257747	465.2	24.1	1.259921569	19.1281748
DH	112.5	23.2	200	20.97665498	1331.309576	21	1996	1.47	0.378	Moraceae	Ficus	Ficus_variegata	tree	evergreen	2	É£¿Æ	éÅÊô	±äÉ«éÅ	DH-FD-1	0.17826087	0.206679269	411.6	12.8	1.718544061	7.448165159
DH	112.5	23.2	200	20.97665498	1331.309576	21	1996	1.47	0.378	Moraceae	Ficus	Ficus_fistulosa	tree	evergreen	2	É£¿Æ	éÅÊô	Ë®Í¬Ä¾	DH-FD-2	0.234558824	0.24751707	351.3	17.6	2.148507463	8.19173324
DH	112.5	23.2	200	20.97665498	1331.309576	21	1996	1.47	0.378	Araliaceae	Schefflera	Schefflera_octophylla	shrub	evergreen	2	Îå¼Ó¿Æ	¶ìÕÆ²ñÊô	Ñ¼½ÅÄ¾	DH-FE-1	0.138	0.164168451	464.6	5.9	1.29197026	4.566668586
DH	112.5	23.2	200	20.97665498	1331.309576	21	1996	1.47	0.378	Araliaceae	Schefflera	Schefflera_octophylla	shrub	evergreen	2	Îå¼Ó¿Æ	¶ìÕÆ²ñÊô	Ñ¼½ÅÄ¾	DH-FE-2	0.514473684	0.574830932	475.2	5.4	0.34082397	15.84395605
DH	112.5	23.2	200	20.97665498	1331.309576	21	1996	1.47	0.378	Araliaceae	Schefflera	Schefflera_octophylla	shrub	evergreen	2	Îå¼Ó¿Æ	¶ìÕÆ²ñÊô	Ñ¼½ÅÄ¾	DH-FE-3	0.478181818	0.456795484	476.5	5.3	0.35	15.14285714
DH	112.5	23.2	200	20.97665498	1331.309576	21	1996	1.47	0.378	Melastomataceae	Blastus	Blastus_cochinchinensis	shrub	evergreen	2	Ò°Äµµ¤¿Æ	°ØÀ­Ä¾Êô	Ò°½õÏã	DH-FF-1	0.182702703	0.167950311	475	6.5	0.352348485	18.44764566
DH	112.5	23.2	200	20.97665498	1331.309576	21	1996	1.47	0.378	Melastomataceae	Blastus	Blastus_cochinchinensis	shrub	evergreen	2	Ò°Äµµ¤¿Æ	°ØÀ­Ä¾Êô	Ò°½õÏã	DH-FF-2	0.3335	0.315664931	451.3	7.6	0.699315589	10.8677686
DH	112.5	23.2	200	20.97665498	1331.309576	21	1996	1.47	0.378	Melastomataceae	Blastus	Blastus_cochinchinensis	shrub	evergreen	2	Ò°Äµµ¤¿Æ	°ØÀ­Ä¾Êô	Ò°½õÏã	DH-FF-3	0.199375	0.198547718	451.2	8.4	0.594943396	14.11899024
DH	112.5	23.2	200	20.97665498	1331.309576	21	1996	1.47	0.378	Rubiaceae	Randia	Randia_canthioides	tree	evergreen	2	Üç²Ý¿Æ	É½»ÆÆ¤Êô	Ïãéª	DH-FG-1	0.4175	0.379915502	458.2	10.8	0.367651515	29.37564394
DH	112.5	23.2	200	20.97665498	1331.309576	21	1996	1.47	0.378	Rubiaceae	Randia	Randia_canthioides	tree	evergreen	2	Üç²Ý¿Æ	É½»ÆÆ¤Êô	Ïãéª	DH-FG-2	0.293636364	0.247889486	515.2	13	0.330646388	39.3169273
DH	112.5	23.2	200	20.97665498	1331.309576	21	1996	1.47	0.378	Rubiaceae	Randia	Randia_canthioides	tree	evergreen	2	Üç²Ý¿Æ	É½»ÆÆ¤Êô	Ïãéª	DH-FG-3	0.852222222	0.683600713	460.1	16.3	0.550583658	29.60494697
DH	112.5	23.2	200	20.97665498	1331.309576	21	1996	1.47	0.378	Sapotaceae	Sarcosperma	Sarcosperma_laurinum	tree	evergreen	2	É½é­¿Æ	ÈâÊµÊ÷Êô	Ë®Ê¯è÷	DH-FH-1	0.262463768	0.273482332	471.5	14.2	0.947472527	14.98724195
DH	112.5	23.2	200	20.97665498	1331.309576	21	1996	1.47	0.378	Sapotaceae	Sarcosperma	Sarcosperma_laurinum	tree	evergreen	2	É½é­¿Æ	ÈâÊµÊ÷Êô	Ë®Ê¯è÷	DH-FH-2	NA	NA	468.1	6.8	0.435910781	15.59952242
DH	112.5	23.2	200	20.97665498	1331.309576	21	1996	1.47	0.378	Sapotaceae	Sarcosperma	Sarcosperma_laurinum	tree	evergreen	2	É½é­¿Æ	ÈâÊµÊ÷Êô	Ë®Ê¯è÷	DH-FH-3	0.254871795	0.267852331	473.3	11.1	0.79148289	14.02430822
DH	112.5	23.2	200	20.97665498	1331.309576	21	1996	1.47	0.378	Myrtaceae	Acmena	Acmena_acuminatissima	tree	evergreen	2	ÌÒ½ðÄï¿Æ	Ð¤ÆÑÌÒÊô	Ð¤ÆÑÌÒ	DH-FI-1	0.4712	0.387882779	498.4	9	0.579632353	15.5270836
DH	112.5	23.2	200	20.97665498	1331.309576	21	1996	1.47	0.378	Myrtaceae	Acmena	Acmena_acuminatissima	tree	evergreen	2	ÌÒ½ðÄï¿Æ	Ð¤ÆÑÌÒÊô	Ð¤ÆÑÌÒ	DH-FI-2	0.438717949	0.412388527	473.1	9.6	0.518513011	18.51448237
DH	112.5	23.2	200	20.97665498	1331.309576	21	1996	1.47	0.378	Myrtaceae	Acmena	Acmena_acuminatissima	tree	evergreen	2	ÌÒ½ðÄï¿Æ	Ð¤ÆÑÌÒÊô	Ð¤ÆÑÌÒ	DH-FI-3	0.392352941	0.344524793	489.3	7.9	0.882238806	8.954491625
DH	112.5	23.2	200	20.97665498	1331.309576	21	1996	1.47	0.378	Lauraceae	Lindera	Lindera_chunii	tree	evergreen	2	ÕÁ¿Æ	É½ºú½·Êô	¶¦ºþµöÕÁ	DH-FK-1	0.291666667	0.323714391	492.6	12.8	0.533113553	24.00989419
DH	112.5	23.2	200	20.97665498	1331.309576	21	1996	1.47	0.378	Lauraceae	Lindera	Lindera_chunii	tree	evergreen	2	ÕÁ¿Æ	É½ºú½·Êô	¶¦ºþµöÕÁ	DH-FK-2	0.114964029	0.404147699	496.7	9.7	0.549926471	17.63872174
DH	112.5	23.2	200	20.97665498	1331.309576	21	1996	1.47	0.378	Lauraceae	Lindera	Lindera_chunii	tree	evergreen	2	ÕÁ¿Æ	É½ºú½·Êô	¶¦ºþµöÕÁ	DH-FK-3	0.332727273	0.317984361	499.8	15.1	1.49472119	10.10221846
DH	112.5	23.2	200	20.97665498	1331.309576	21	1996	1.47	0.378	Ulmaceae	Gironniera	Gironniera_subaequalis	tree	evergreen	2	ÓÜ¿Æ	°×ÑÕÊ÷Êô	°×ÑÕÊ÷	DH-FM-1	0.261702128	0.243709134	439.4	27.7	0.892945736	31.02092197
DH	112.5	23.2	200	20.97665498	1331.309576	21	1996	1.47	0.378	Ulmaceae	Gironniera	Gironniera_subaequalis	tree	evergreen	2	ÓÜ¿Æ	°×ÑÕÊ÷Êô	°×ÑÕÊ÷	DH-FM-2	0.258101266	0.25148002	465	33.8	0.637461538	53.02280684
DH	112.5	23.2	200	20.97665498	1331.309576	21	1996	1.47	0.378	Ulmaceae	Gironniera	Gironniera_subaequalis	tree	evergreen	2	ÓÜ¿Æ	°×ÑÕÊ÷Êô	°×ÑÕÊ÷	DH-FM-3	0.205396825	0.206215139	461.3	36.4	0.839461538	43.36112895
DH	112.5	23.2	200	20.97665498	1331.309576	21	1996	1.47	0.378	Lauraceae	Cryptocarya	Cryptocarya_concinna	tree	evergreen	2	ÕÁ¿Æ	ºñ¿Ç¹ðÊô	»Æ¹ûºñ¿Ç¹ð	DH-FN-1	0.466	0.439208294	474.5	17	0.445855513	38.12894425
DH	112.5	23.2	200	20.97665498	1331.309576	21	1996	1.47	0.378	Lauraceae	Cryptocarya	Cryptocarya_concinna	tree	evergreen	2	ÕÁ¿Æ	ºñ¿Ç¹ðÊô	»Æ¹ûºñ¿Ç¹ð	DH-FN-2	0.42	0.425470333	482.9	18.5	0.275147059	67.23677174
DH	112.5	23.2	200	20.97665498	1331.309576	21	1996	1.47	0.378	Lauraceae	Cryptocarya	Cryptocarya_concinna	tree	evergreen	2	ÕÁ¿Æ	ºñ¿Ç¹ðÊô	»Æ¹ûºñ¿Ç¹ð	DH-FN-3	0.451818182	0.436731107	489.4	18.7	0.281538462	66.42076492
DH	112.5	23.2	200	20.97665498	1331.309576	21	1996	1.47	0.378	Myrsinaceae	Maesa	Maesa_salicifolia	shrub	evergreen	2	×Ï½ðÅ£¿Æ	¶Å¾¥É½Êô	ÁøÒ¶¿ÕÐÄ»¨	DH-FO-1	0.388888889	0.35335689	468.4	10.6	0.648856089	16.33644221
DH	112.5	23.2	200	20.97665498	1331.309576	21	1996	1.47	0.378	Myrsinaceae	Maesa	Maesa_salicifolia	shrub	evergreen	2	×Ï½ðÅ£¿Æ	¶Å¾¥É½Êô	ÁøÒ¶¿ÕÐÄ»¨	DH-FO-2	0.467307692	0.423640167	461.1	10.3	0.255687732	40.2835127
DH	112.5	23.2	200	20.97665498	1331.309576	21	1996	1.47	0.378	Myrsinaceae	Maesa	Maesa_salicifolia	shrub	evergreen	2	×Ï½ðÅ£¿Æ	¶Å¾¥É½Êô	ÁøÒ¶¿ÕÐÄ»¨	DH-FO-3	0.334	0.326490714	463.7	16	0.490075758	32.64801358
DH	112.5	23.2	200	20.97665498	1331.309576	21	1996	1.47	0.378	Clusiaceae	Garcinia	Garcinia_oblongifolia	tree	evergreen	2	ÌÙ»Æ¿Æ	ÌÙ»ÆÊô	»ÆÑÀ¹û(ÁëÄÏÉ½Öñ×Ó)	DH-FP-1	0.38	0.327272727	455.1	11.9	0.555496183	21.42228941
DH	112.5	23.2	200	20.97665498	1331.309576	21	1996	1.47	0.378	Clusiaceae	Garcinia	Garcinia_oblongifolia	tree	evergreen	2	ÌÙ»Æ¿Æ	ÌÙ»ÆÊô	»ÆÑÀ¹û(ÁëÄÏÉ½Öñ×Ó)	DH-FP-2	0.315384615	0.350877193	462.9	10.6	0.244046693	43.43431115
DH	112.5	23.2	200	20.97665498	1331.309576	21	1996	1.47	0.378	Clusiaceae	Garcinia	Garcinia_oblongifolia	tree	evergreen	2	ÌÙ»Æ¿Æ	ÌÙ»ÆÊô	»ÆÑÀ¹û(ÁëÄÏÉ½Öñ×Ó)	DH-FP-3	0.307037037	0.325225579	454.1	12	0.956412214	12.54689121
DH	112.5	23.2	200	20.97665498	1331.309576	21	1996	1.47	0.378	Euphorbiaceae	Bridelia	Bridelia_monoica	tree	evergreen	2	´óêª¿Æ	ÍÁÃÛÊ÷Êô	ÍÁÃÜÊ÷	DH-FQ-1	0.267368421	0.31710362	459.4	16	1.059924528	15.09541442
DH	112.5	23.2	200	20.97665498	1331.309576	21	1996	1.47	0.378	Euphorbiaceae	Bridelia	Bridelia_monoica	tree	evergreen	2	´óêª¿Æ	ÍÁÃÛÊ÷Êô	ÍÁÃÜÊ÷	DH-FQ-2	0.322631579	0.399088542	461.5	11.1	0.445632653	24.90840814
DH	112.5	23.2	200	20.97665498	1331.309576	21	1996	1.47	0.378	Melastomataceae	Memecylon	Memecylon_ligustrifolium	tree	evergreen	2	Ò°Äµµ¤¿Æ	¹ÈÄ¾Êô	¹ÈÄ¾	DH-FS-1	0.628333333	0.64334471	476.8	4.9	0.325692884	15.0448482
DH	112.5	23.2	200	20.97665498	1331.309576	21	1996	1.47	0.378	Melastomataceae	Memecylon	Memecylon_ligustrifolium	tree	evergreen	2	Ò°Äµµ¤¿Æ	¹ÈÄ¾Êô	¹ÈÄ¾	DH-FS-2	0.655909091	0.608603965	476.7	7.4	0.189513109	39.04743075
DH	112.5	23.2	200	20.97665498	1331.309576	21	1996	1.47	0.378	Melastomataceae	Memecylon	Memecylon_ligustrifolium	tree	evergreen	2	Ò°Äµµ¤¿Æ	¹ÈÄ¾Êô	¹ÈÄ¾	DH-FS-3	0.614285714	0.634218289	461.7	7.3	0.225650558	32.35090604
DH	112.5	23.2	200	20.97665498	1331.309576	21	1996	1.47	0.378	Rutaceae	Acronychia	Acronychia_pedunculata	tree	evergreen	2	Ü¿Ïã¿Æ	É½ÓÍ¸ÌÊô	½µÕæÏã	DH-FT-1	0.276161616	0.301566292	469	21.7	0.368327138	58.91501809
DH	112.5	23.2	200	20.97665498	1331.309576	21	1996	1.47	0.378	Rutaceae	Acronychia	Acronychia_pedunculata	tree	evergreen	2	Ü¿Ïã¿Æ	É½ÓÍ¸ÌÊô	½µÕæÏã	DH-FT-2	0.315	0.332188224	472.8	27.9	0.554736842	50.29411766
DH	112.5	23.2	200	20.97665498	1331.309576	21	1996	1.47	0.378	Rutaceae	Acronychia	Acronychia_pedunculata	tree	evergreen	2	Ü¿Ïã¿Æ	É½ÓÍ¸ÌÊô	½µÕæÏã	DH-FT-3	0.277884615	0.309753483	464.9	17	0.67109375	25.33178114
DH	112.5	23.2	200	20.97665498	1331.309576	21	1996	1.47	0.378	Fagaceae	Castanopsis	Castanopsis_fissa	tree	evergreen	2	¿Ç¶·¿Æ	×¶Êô	Þ¼Ýô	DH-FU-1	0.37	0.371992819	463.2	13.4	0.371086142	36.110214
DH	112.5	23.2	200	20.97665498	1331.309576	21	1996	1.47	0.378	Fagaceae	Castanopsis	Castanopsis_fissa	tree	evergreen	2	¿Ç¶·¿Æ	×¶Êô	Þ¼Ýô	DH-FU-2	0.352162162	0.358656758	427.5	12.2	0.623082707	19.58006515
DH	112.5	23.2	200	20.97665498	1331.309576	21	1996	1.47	0.378	Fagaceae	Castanopsis	Castanopsis_fissa	tree	evergreen	2	¿Ç¶·¿Æ	×¶Êô	Þ¼Ýô	DH-FU-3	0.370333333	0.386703794	493.7	7.4	0.254740741	29.04914216
DH	112.5	23.2	200	20.97665498	1331.309576	21	1996	1.47	0.378	Myrsinaceae	Rapanea	Rapanea_neriifolia	tree	evergreen	2	×Ï½ðÅ£¿Æ	ÃÜ»¨Ê÷Êô	ÃÜ»¨Ê÷	DH-FW-1	0.537692308	0.496307867	498.2	5.8	0.368327138	15.7468712
DH	112.5	23.2	200	20.97665498	1331.309576	21	1996	1.47	0.378	Myrsinaceae	Rapanea	Rapanea_neriifolia	tree	evergreen	2	×Ï½ðÅ£¿Æ	ÃÜ»¨Ê÷Êô	ÃÜ»¨Ê÷	DH-FW-2	0.458095238	0.427175844	507.6	5.4	0.805338346	6.705256277
DH	112.5	23.2	200	20.97665498	1331.309576	21	1996	1.47	0.378	Myrsinaceae	Rapanea	Rapanea_neriifolia	tree	evergreen	2	×Ï½ðÅ£¿Æ	ÃÜ»¨Ê÷Êô	ÃÜ»¨Ê÷	DH-FW-3	0.513	0.48003743	484.9	4.8	0.309402985	15.51374819
DH	112.5	23.2	200	20.97665498	1331.309576	21	1996	1.47	0.378	Theaceae	Schima	Schima_superba	tree	evergreen	2	É½²è¿Æ	Ä¾ºÉÊô	Ä¾ºÉ	DH-FX-1	0.404580153	0.395168506	470.7	6	0.189513109	31.66007899
DH	112.5	23.2	200	20.97665498	1331.309576	21	1996	1.47	0.378	Theaceae	Schima	Schima_superba	tree	evergreen	2	É½²è¿Æ	Ä¾ºÉÊô	Ä¾ºÉ	DH-FX-2	0.493235294	0.443088142	446.8	6.3	0.292243346	21.55737705
DH	112.5	23.2	200	20.97665498	1331.309576	21	1996	1.47	0.378	Theaceae	Schima	Schima_superba	tree	evergreen	2	É½²è¿Æ	Ä¾ºÉÊô	Ä¾ºÉ	DH-FX-3	0.43915493	0.428944834	468.5	6	0.343396226	17.47252749
DH	112.5	23.2	200	20.97665498	1331.309576	21	1996	1.47	0.378	Ericaceae	Craibiodendron	Craibiodendron_scleranthum	tree	evergreen	2	¶Å¾é»¨¿Æ	½ðÒ¶×ÓÊô	¹ã¶«½ðÒ¶×Ó	DH-FY-1	0.511777778	0.466477618	485.7	4.9	0.352348485	13.90668673
DH	112.5	23.2	200	20.97665498	1331.309576	21	1996	1.47	0.378	Ericaceae	Craibiodendron	Craibiodendron_scleranthum	tree	evergreen	2	¶Å¾é»¨¿Æ	½ðÒ¶×ÓÊô	¹ã¶«½ðÒ¶×Ó	DH-FY-2	0.448421053	0.485470085	482.4	4.7	0.250977444	18.72678248
DH	112.5	23.2	200	20.97665498	1331.309576	21	1996	1.47	0.378	Ericaceae	Craibiodendron	Craibiodendron_scleranthum	tree	evergreen	2	¶Å¾é»¨¿Æ	½ðÒ¶×ÓÊô	¹ã¶«½ðÒ¶×Ó	DH-FY-3	0.536	0.461538462	483.4	5.3	0.428401487	12.37157237
DH	112.5	23.2	200	20.97665498	1331.309576	21	1996	1.47	0.378	Burseraceae	Canarium	Canarium_album	tree	evergreen	2	éÏé­¿Æ	éÏé­Êô	éÏé­	DH-FZ-1	0.404390244	0.406073965	477.3	11.4	0.262222222	43.47457631
DH	112.5	23.2	200	20.97665498	1331.309576	21	1996	1.47	0.378	Burseraceae	Canarium	Canarium_album	tree	evergreen	2	éÏé­¿Æ	éÏé­Êô	éÏé­	DH-FZ-2	0.223924051	0.235301942	466.2	9.4	0.499700375	18.81127266
DH	112.5	23.2	200	20.97665498	1331.309576	21	1996	1.47	0.378	Myrsinaceae	Ardisia	Ardisia_quinquegona	shrub	evergreen	2	×Ï½ðÅ£¿Æ	×Ï½ðÅ£Êô	ÂÞÉ¡Ê÷	DH-GA-1	0.34875	0.408491947	445.9	6.4	0.428863636	14.92315847
DH	112.5	23.2	200	20.97665498	1331.309576	21	1996	1.47	0.378	Myrsinaceae	Ardisia	Ardisia_quinquegona	shrub	evergreen	2	×Ï½ðÅ£¿Æ	×Ï½ðÅ£Êô	ÂÞÉ¡Ê÷	DH-GA-2	0.4709375	0.429957204	457.9	4.9	0.280299625	17.48129346
DH	112.5	23.2	200	20.97665498	1331.309576	21	1996	1.47	0.378	Myrsinaceae	Ardisia	Ardisia_quinquegona	shrub	evergreen	2	×Ï½ðÅ£¿Æ	×Ï½ðÅ£Êô	ÂÞÉ¡Ê÷	DH-GA-3	0.457619048	0.40412111	461.8	5.1	0.246346863	20.70251652
DH	112.5	23.2	200	20.97665498	1331.309576	21	1996	1.47	0.378	Sterculiaceae	Sterculia	Sterculia_lanceolata	tree	evergreen	2	ÎàÍ©¿Æ	Æ»ÆÅÊô	¼ÙÆ»ÆÅ	DH-GB-1	0.273793103	0.311372549	459.7	7.2	0.776716418	9.269792466
DH	112.5	23.2	200	20.97665498	1331.309576	21	1996	1.47	0.378	Sterculiaceae	Sterculia	Sterculia_lanceolata	tree	evergreen	2	ÎàÍ©¿Æ	Æ»ÆÅÊô	¼ÙÆ»ÆÅ	DH-GB-2	0.257627119	0.265039233	447.9	8.2	1.086315789	7.548449616
DH	112.5	23.2	200	20.97665498	1331.309576	21	1996	1.47	0.378	Sterculiaceae	Sterculia	Sterculia_lanceolata	tree	evergreen	2	ÎàÍ©¿Æ	Æ»ÆÅÊô	¼ÙÆ»ÆÅ	DH-GB-3	0.27	0.26028921	478.5	12	0.806865672	14.87236403
DH	112.5	23.2	200	20.97665498	1331.309576	21	1996	1.47	0.378	Lauraceae	Machilus	Machilus_breviflora	tree	evergreen	2	ÕÁ¿Æ	ÈóéªÊô	¶ÌÐòÈóéª	DH-GC-1	0.5040625	0.456036189	485.9	7.4	0.874701493	8.460029003
DH	112.5	23.2	200	20.97665498	1331.309576	21	1996	1.47	0.378	Lauraceae	Machilus	Machilus_breviflora	tree	evergreen	2	ÕÁ¿Æ	ÈóéªÊô	¶ÌÐòÈóéª	DH-GC-2	0.395172414	0.387162162	518.3	9.6	1.169042146	8.211851072
DH	112.5	23.2	200	20.97665498	1331.309576	21	1996	1.47	0.378	Lauraceae	Machilus	Machilus_breviflora	tree	evergreen	2	ÕÁ¿Æ	ÈóéªÊô	¶ÌÐòÈóéª	DH-GC-3	0.461724138	0.444998338	516.5	6.5	0.668646617	9.721128971
DH	112.5	23.2	200	20.97665498	1331.309576	21	1996	1.47	0.378	Rubiaceae	Psychotria	Psychotria_rubra	shrub	evergreen	2	Üç²Ý¿Æ	¾Å½ÚÊô	¾Å½Ú	DH-GD-1	0.268095238	0.255792821	469.5	11	0.472981132	23.25674167
DH	112.5	23.2	200	20.97665498	1331.309576	21	1996	1.47	0.378	Rubiaceae	Psychotria	Psychotria_rubra	shrub	evergreen	2	Üç²Ý¿Æ	¾Å½ÚÊô	¾Å½Ú	DH-GD-2	0.233793103	0.235334953	456	13.4	0.594943396	22.52315109
DH	112.5	23.2	200	20.97665498	1331.309576	21	1996	1.47	0.378	Rubiaceae	Psychotria	Psychotria_rubra	shrub	evergreen	2	Üç²Ý¿Æ	¾Å½ÚÊô	¾Å½Ú	DH-GD-3	0.176290323	0.166159927	427.4	11.7	0.93443609	12.52092051
DH	112.5	23.2	200	20.97665498	1331.309576	21	1996	1.47	0.378	Myrsinaceae	Ardisia	Ardisia_punctata	shrub	evergreen	2	×Ï½ðÅ£¿Æ	×Ï½ðÅ£Êô	°ßÒ¶ÖìÉ°¸ù	DH-GE-1	0.281034483	0.295933188	468.4	8.8	1.115111111	7.891590276
DH	112.5	23.2	200	20.97665498	1331.309576	21	1996	1.47	0.378	Myrsinaceae	Ardisia	Ardisia_punctata	shrub	evergreen	2	×Ï½ðÅ£¿Æ	×Ï½ðÅ£Êô	°ßÒ¶ÖìÉ°¸ù	DH-GE-2	0.350666667	0.332911392	475.1	7.5	0.64858209	11.56368656
DH	112.5	23.2	200	20.97665498	1331.309576	21	1996	1.47	0.378	Myrsinaceae	Ardisia	Ardisia_punctata	shrub	evergreen	2	×Ï½ðÅ£¿Æ	×Ï½ðÅ£Êô	°ßÒ¶ÖìÉ°¸ù	DH-GE-3	0.327678571	0.315726084	465.8	9	0.503516484	17.87429069
DH	112.5	23.2	200	20.97665498	1331.309576	21	1996	1.47	0.378	Annonaceae	Fissistigma	Fissistigma_glaucescens	climber	evergreen	2	·¬ÀóÖ¦¿Æ	¹Ïð¥Ä¾Êô	°×Ò¶¹Ïð¥Ä¾	DH-GF-2	0.291666667	0.324742268	481.9	8.6	0.721804511	11.91458334
DH	112.5	23.2	200	20.97665498	1331.309576	21	1996	1.47	0.378	Myrtaceae	Syzygium	Syzygium_jambos	tree	evergreen	2	ÌÒ½ðÄï¿Æ	ÆÑÌÒÊô	ÆÑÌÒ	DH-GG-1	0.527352941	0.494075503	472.4	24	0.362164179	66.26828768
DH	112.5	23.2	200	20.97665498	1331.309576	21	1996	1.47	0.378	Myrtaceae	Syzygium	Syzygium_jambos	tree	evergreen	2	ÌÒ½ðÄï¿Æ	ÆÑÌÒÊô	ÆÑÌÒ	DH-GG-2	0.452580645	0.417932678	466.3	24.8	0.836245211	29.65637312
DH	112.5	23.2	200	20.97665498	1331.309576	21	1996	1.47	0.378	Myrtaceae	Syzygium	Syzygium_jambos	tree	evergreen	2	ÌÒ½ðÄï¿Æ	ÆÑÌÒÊô	ÆÑÌÒ	DH-GG-3	0.377021277	0.34827044	NA	NA	1.470149254	NA
DH	112.5	23.2	200	20.97665498	1331.309576	21	1996	1.47	0.378	Annonaceae	Desmos	Desmos_chinensis	tree	evergreen	2	·¬ÀóÖ¦¿Æ	¼ÙÓ¥×¦Êô	¼ÙÓ¥×¦	DH-GH-1	0.4065625	0.385139136	443.8	13	1.066273063	12.19199889
DH	112.5	23.2	200	20.97665498	1331.309576	21	1996	1.47	0.378	Annonaceae	Desmos	Desmos_chinensis	tree	evergreen	2	·¬ÀóÖ¦¿Æ	¼ÙÓ¥×¦Êô	¼ÙÓ¥×¦	DH-GH-2	0.401428571	0.355921469	465.1	14.6	1.298403042	11.2445824
DH	112.5	23.2	200	20.97665498	1331.309576	21	1996	1.47	0.378	Annonaceae	Desmos	Desmos_chinensis	tree	evergreen	2	·¬ÀóÖ¦¿Æ	¼ÙÓ¥×¦Êô	¼ÙÓ¥×¦	DH-GH-3	0.599230769	0.383743842	455.6	14	0.838867925	16.68915879
DH	112.5	23.2	200	20.97665498	1331.309576	21	1996	1.47	0.378	Fabaceae	Pithecellobium	Pithecellobium_lucidum	tree	evergreen	1	¶¹¿Æ	ºï¶ú»·Êô	ÁÁÒ¶ºï¶ú»·	DH-GI-1	0.302142857	0.298307475	474.6	28.3	1.058461538	26.73691862
DH	112.5	23.2	200	20.97665498	1331.309576	21	1996	1.47	0.378	Fabaceae	Pithecellobium	Pithecellobium_lucidum	tree	evergreen	1	¶¹¿Æ	ºï¶ú»·Êô	ÁÁÒ¶ºï¶ú»·	DH-GI-2	0.239166667	0.260199456	457.2	28.7	1.317111111	21.79011304
DH	112.5	23.2	200	20.97665498	1331.309576	21	1996	1.47	0.378	Fabaceae	Pithecellobium	Pithecellobium_lucidum	tree	evergreen	1	¶¹¿Æ	ºï¶ú»·Êô	ÁÁÒ¶ºï¶ú»·	DH-GI-3	0.300526316	0.118538509	472.7	23.3	0.41625	55.97597598
DH	112.5	23.2	200	20.97665498	1331.309576	21	1996	1.47	0.378	Annonaceae	Uvaria	Uvaria_microcarpa	shrub	evergreen	2	·¬ÀóÖ¦¿Æ	×ÏÓñÅÌÊô	Ã«¼Î´ÍÊ÷	DH-GK-1	0.298095238	0.269595177	452	12.6	0.954871795	13.19548872
DH	112.5	23.2	200	20.97665498	1331.309576	21	1996	1.47	0.378	Annonaceae	Uvaria	Uvaria_microcarpa	shrub	evergreen	2	·¬ÀóÖ¦¿Æ	×ÏÓñÅÌÊô	Ã«¼Î´ÍÊ÷	DH-GM-1	0.332173913	0.301618634	464.1	13.2	1.044419476	12.63860001
DH	112.5	23.2	200	20.97665498	1331.309576	21	1996	1.47	0.378	Annonaceae	Uvaria	Uvaria_microcarpa	shrub	evergreen	2	·¬ÀóÖ¦¿Æ	×ÏÓñÅÌÊô	Ã«¼Î´ÍÊ÷	DH-GM-2	0.322307692	0.292495637	NA	NA	NA	NA
DH	112.5	23.2	200	20.97665498	1331.309576	21	1996	1.47	0.378	Annonaceae	Uvaria	Uvaria_microcarpa	shrub	evergreen	2	·¬ÀóÖ¦¿Æ	×ÏÓñÅÌÊô	Ã«¼Î´ÍÊ÷	DH-GM-3	NA	NA	NA	NA	NA	NA
DH	112.5	23.2	200	20.97665498	1331.309576	21	1996	1.47	0.378	Euphorbiaceae	Euphorbia	Euphorbia_milii	shrub	evergreen	2	´óêª¿Æ	´óêªÊô	Ìúº£ÌÄ	DH-GN-1	0.913333333	0.424148607	479.9	6.1	0.396615385	15.38013963
DH	112.5	23.2	200	20.97665498	1331.309576	21	1996	1.47	0.378	Euphorbiaceae	Euphorbia	Euphorbia_milii	shrub	evergreen	2	´óêª¿Æ	´óêªÊô	Ìúº£ÌÄ	DH-GN-2	0.38	0.438799076	467.4	10.8	1.223007519	8.830689781
DH	112.5	23.2	200	20.97665498	1331.309576	21	1996	1.47	0.378	Magnoliaceae	Michelia	Michelia_macclurei	tree	evergreen	2	Ä¾À¼¿Æ	º¬Ð¦Êô	»ðÁ¦éª	DH-GO-1	0.293703704	0.341810345	485.3	9.5	0.803866171	11.81788753
DH	112.5	23.2	200	20.97665498	1331.309576	21	1996	1.47	0.378	Moraceae	Ficus	Ficus_variegata	tree	evergreen	2	É£¿Æ	éÅÊô	±äÉ«éÅ	DH-GQ-1	0.114268293	0.151007252	400	13.4	0.916505576	14.6207512
DH	112.5	23.2	200	20.97665498	1331.309576	21	1996	1.47	0.378	Moraceae	Ficus	Ficus_variegata	tree	evergreen	2	É£¿Æ	éÅÊô	±äÉ«éÅ	DH-GQ-2	0.166226415	0.178810635	NA	NA	1.540150943	NA
DH	112.5	23.2	200	20.97665498	1331.309576	21	1996	1.47	0.378	Moraceae	Ficus	Ficus_variegata	tree	evergreen	2	É£¿Æ	éÅÊô	±äÉ«éÅ	DH-GQ-3	0.151830986	0.175341574	411.7	10.4	0.666142322	15.61227932
DH	112.5	23.2	200	20.97665498	1331.309576	21	1996	1.47	0.378	Arecaceae	Caryota	Caryota_ochlandra	tree	evergreen	2	×Øéµ¿Æ	ÓãÎ²¿ûÊô	ÓãÎ²¿û	DH-GR-1	0.390930233	0.393216374	478.5	4.7	0.319705882	14.70101198
DH	112.5	23.2	200	20.97665498	1331.309576	21	1996	1.47	0.378	Arecaceae	Caryota	Caryota_ochlandra	tree	evergreen	2	×Øéµ¿Æ	ÓãÎ²¿ûÊô	ÓãÎ²¿û	DH-GR-2	0.356590909	0.350614525	457.2	8.3	0.723394834	11.47367884
DH	112.5	23.2	200	20.97665498	1331.309576	21	1996	1.47	0.378	Arecaceae	Caryota	Caryota_ochlandra	tree	evergreen	2	×Øéµ¿Æ	ÓãÎ²¿ûÊô	ÓãÎ²¿û	DH-GR-3	0.385789474	0.367418546	459.1	5.4	0.53752809	10.04598662
DH	112.5	23.2	200	20.97665498	1331.309576	21	1996	1.47	0.378	Moraceae	Ficus	Ficus_microcarpa	tree	evergreen	2	É£¿Æ	éÅÊô	éÅ	DH-GS-1	0.352727273	0.307936508	474.8	11.4	2.188712121	5.208542453
DH	112.5	23.2	200	20.97665498	1331.309576	21	1996	1.47	0.378	Moraceae	Ficus	Ficus_microcarpa	tree	evergreen	2	É£¿Æ	éÅÊô	éÅ	DH-GS-2	0.388064516	0.350933489	488.7	8.4	0.814402985	10.31430404
DH	112.5	23.2	200	20.97665498	1331.309576	21	1996	1.47	0.378	Sapindaceae	Dimocarpus	Dimocarpus_longan	tree	evergreen	2	ÎÞ»¼×Ó¿Æ	ÁúÑÛÊô	ÁúÑÛ	DH-GT-1	0.384666667	0.379106439	470.6	6.5	1.021992337	6.360125966
DH	112.5	23.2	200	20.97665498	1331.309576	21	1996	1.47	0.378	Sapindaceae	Dimocarpus	Dimocarpus_longan	tree	evergreen	2	ÎÞ»¼×Ó¿Æ	ÁúÑÛÊô	ÁúÑÛ	DH-GT-2	0.5065	0.421381032	460.4	8.8	0.831245283	10.58652624
DH	112.5	23.2	200	20.97665498	1331.309576	21	1996	1.47	0.378	Moraceae	Ficus	Ficus_fulva	tree	evergreen	2	É£¿Æ	éÅÊô	»ÆÃ«éÅ	DH-GU-1	0.1678	0.210592369	431.8	17.7	1.427137546	12.40244856
DJ	103.5	30.7	750	15.82859789	882.0788766	15.2	1244	4	0.458	Cupressaceae	Cunninghamia	Cunninghamia_lanceolata	tree	conifer	2	É¼¿Æ	É¼Ä¾Êô	É¼Ä¾	DJ-A-1	0.193023256	0.260228876	453.7	9.9	1.268862594	7.802263261
DJ	103.5	30.7	750	15.82859789	882.0788766	15.2	1244	4	0.458	Cupressaceae	Cunninghamia	Cunninghamia_lanceolata	tree	conifer	2	É¼¿Æ	É¼Ä¾Êô	É¼Ä¾	DJ-A-2	0.213461538	0.275525401	459	6.9	0.84583915	8.15757937
DJ	103.5	30.7	750	15.82859789	882.0788766	15.2	1244	4	0.458	Cupressaceae	Cunninghamia	Cunninghamia_lanceolata	tree	conifer	2	É¼¿Æ	É¼Ä¾Êô	É¼Ä¾	DJ-A-3	0.232058824	0.303812091	441.4	7.6	0.70850137	10.72686705
DJ	103.5	30.7	750	15.82859789	882.0788766	15.2	1244	4	0.458	Lauraceae	Machilus	Machilus_pingii	tree	evergreen	2	ÕÁ¿Æ	ÈóéªÊô	Èóéª	DJ-AA-1	0.2775	0.292361721	467.7	15	1.365635179	10.98389982
DJ	103.5	30.7	750	15.82859789	882.0788766	15.2	1244	4	0.458	Lauraceae	Machilus	Machilus_pingii	tree	evergreen	2	ÕÁ¿Æ	ÈóéªÊô	Èóéª	DJ-AA-2	0.471388889	0.35539267	471.9	7.4	0.965778184	7.662214909
DJ	103.5	30.7	750	15.82859789	882.0788766	15.2	1244	4	0.458	Lauraceae	Machilus	Machilus_pingii	tree	evergreen	2	ÕÁ¿Æ	ÈóéªÊô	Èóéª	DJ-AA-3	0.357362637	0.336158776	472.2	8.8	1.279085612	6.879914775
DJ	103.5	30.7	750	15.82859789	882.0788766	15.2	1244	4	0.458	Myrsinaceae	Ardisia	Ardisia_crenata	shrub	evergreen	2	×Ï½ðÅ£¿Æ	×Ï½ðÅ£Êô	ÖìÉ°¸ù	DJ-AB-1	0.217142857	0.210964608	428.7	8.5	3.138177663	2.708578326
DJ	103.5	30.7	750	15.82859789	882.0788766	15.2	1244	4	0.458	Myrsinaceae	Ardisia	Ardisia_crenata	shrub	evergreen	2	×Ï½ðÅ£¿Æ	×Ï½ðÅ£Êô	ÖìÉ°¸ù	DJ-AB-2	0.3015	0.280204461	438.8	6.8	0.740074491	9.188264266
DJ	103.5	30.7	750	15.82859789	882.0788766	15.2	1244	4	0.458	Alangiaceae	Alangium	Alangium_chinense	tree	deciduous	2	°Ë½Ç·ã¿Æ	°Ë½Ç·ãÊô	°Ë½Ç·ã	DJ-AC-1	0.201235955	0.281294173	440.3	11	1.663265569	6.613495887
DJ	103.5	30.7	750	15.82859789	882.0788766	15.2	1244	4	0.458	Alangiaceae	Alangium	Alangium_chinense	tree	deciduous	2	°Ë½Ç·ã¿Æ	°Ë½Ç·ãÊô	°Ë½Ç·ã	DJ-AC-2	0.166206897	0.207579673	441	12.1	1.609552616	7.517616933
DJ	103.5	30.7	750	15.82859789	882.0788766	15.2	1244	4	0.458	Alangiaceae	Alangium	Alangium_chinense	tree	deciduous	2	°Ë½Ç·ã¿Æ	°Ë½Ç·ãÊô	°Ë½Ç·ã	DJ-AC-3	0.214313725	0.259373517	444.3	10.1	1.558162968	6.481992068
DJ	103.5	30.7	750	15.82859789	882.0788766	15.2	1244	4	0.458	Ulmaceae	Trema	Trema_nitida	tree	deciduous	2	ÓÜ¿Æ	É½»ÆÂéÊô	ÒøÃ«Ò¶É½»ÆÂé	DJ-AD-1	0.235	0.263332642	440.9	13.4	2.082811325	6.433612032
DJ	103.5	30.7	750	15.82859789	882.0788766	15.2	1244	4	0.458	Ulmaceae	Trema	Trema_nitida	tree	deciduous	2	ÓÜ¿Æ	É½»ÆÂéÊô	ÒøÃ«Ò¶É½»ÆÂé	DJ-AD-2	0.241282051	0.271494518	439.9	11.8	1.651726639	7.144039287
DJ	103.5	30.7	750	15.82859789	882.0788766	15.2	1244	4	0.458	Ulmaceae	Trema	Trema_nitida	tree	deciduous	2	ÓÜ¿Æ	É½»ÆÂéÊô	ÒøÃ«Ò¶É½»ÆÂé	DJ-AD-3	0.250857143	0.279350939	447.3	12.6	1.459819813	8.631202213
DJ	103.5	30.7	750	15.82859789	882.0788766	15.2	1244	4	0.458	Aquifoliaceae	Ilex	Ilex_szechwanensis	shrub	evergreen	2	¶¬Çà¿Æ	¶¬ÇàÊô	ËÄ´¨¶¬Çà	DJ-AE-1	0.564285714	0.546226788	474.4	5.3	0.54049307	9.805861156
DJ	103.5	30.7	750	15.82859789	882.0788766	15.2	1244	4	0.458	Verbenaceae	Callicarpa	Callicarpa_pedunculata	shrub	deciduous	2	Âí±Þ²Ý¿Æ	×ÏÖéÊô	¶Åºç»¨(Ñ»Èµ·¹)	DJ-AF-1	0.287063492	0.324598403	454.8	11.3	1.115315833	10.13165927
DJ	103.5	30.7	750	15.82859789	882.0788766	15.2	1244	4	0.458	Verbenaceae	Callicarpa	Callicarpa_pedunculata	shrub	deciduous	2	Âí±Þ²Ý¿Æ	×ÏÖéÊô	¶Åºç»¨(Ñ»Èµ·¹)	DJ-AF-2	0.2438	0.276417234	447.1	11.6	1.321195426	8.779927459
DJ	103.5	30.7	750	15.82859789	882.0788766	15.2	1244	4	0.458	Verbenaceae	Callicarpa	Callicarpa_pedunculata	shrub	deciduous	2	Âí±Þ²Ý¿Æ	×ÏÖéÊô	¶Åºç»¨(Ñ»Èµ·¹)	DJ-AF-3	0.3014	0.368009768	461.5	10.2	0.852032815	11.97136991
DJ	103.5	30.7	750	15.82859789	882.0788766	15.2	1244	4	0.458	Ulmaceae	Trema	Trema_cannabina	shrub	deciduous	2	ÓÜ¿Æ	É½»ÆÂéÊô	É½ÓÍÂé	DJ-AH-1	0.301830986	0.302470007	445.2	11.1	1.093134754	10.15428332
DJ	103.5	30.7	750	15.82859789	882.0788766	15.2	1244	4	0.458	Ulmaceae	Trema	Trema_cannabina	shrub	deciduous	2	ÓÜ¿Æ	É½»ÆÂéÊô	É½ÓÍÂé	DJ-AH-2	0.323823529	0.333434282	454.9	10.6	0.684474739	15.48632754
DJ	103.5	30.7	750	15.82859789	882.0788766	15.2	1244	4	0.458	Anacardiaceae	Choerospondias	Choerospondias_axillaris	tree	deciduous	2	ÆáÊ÷¿Æ	ÄÏËáÔæÊô	ÄÏËáÔæ	DJ-AI-1	0.237777778	0.304843305	448.5	14.8	1.023661606	14.4579028
DJ	103.5	30.7	750	15.82859789	882.0788766	15.2	1244	4	0.458	Ulmaceae	Trema	Trema_cannabina	shrub	deciduous	2	ÓÜ¿Æ	É½»ÆÂéÊô	É½ÓÍÂé	DJ-AK-1	0.345185185	0.386721992	452.7	10.1	0.628313215	16.07478525
DJ	103.5	30.7	750	15.82859789	882.0788766	15.2	1244	4	0.458	Ulmaceae	Trema	Trema_cannabina	shrub	deciduous	2	ÓÜ¿Æ	É½»ÆÂéÊô	É½ÓÍÂé	DJ-AK-2	0.337746479	0.378352793	461.7	10.6	0.681596091	15.55173238
DJ	103.5	30.7	750	15.82859789	882.0788766	15.2	1244	4	0.458	Ulmaceae	Trema	Trema_cannabina	shrub	deciduous	2	ÓÜ¿Æ	É½»ÆÂéÊô	É½ÓÍÂé	DJ-AK-3	0.324423077	0.352045075	460.5	9.3	0.987337616	9.419270419
DJ	103.5	30.7	750	15.82859789	882.0788766	15.2	1244	4	0.458	Caprifoliaceae	Viburnum	Viburnum_brevitubum	shrub	deciduous	2	ÈÌ¶¬¿Æ	¼ÔÉoÊô	¶ÌÍ²¼ÔÉo	DJ-AL-1	0.321020408	0.330392775	457.9	13.4	0.94710381	14.14839626
DJ	103.5	30.7	750	15.82859789	882.0788766	15.2	1244	4	0.458	Aquifoliaceae	Ilex	Ilex_viridis	tree	evergreen	2	¶¬Çà¿Æ	¶¬ÇàÊô	¶Ì¹£ÁÁÒ¶¶¬Çà	DJ-AM-1	0.3625	0.358657244	470.8	12.3	0.640421211	19.20610965
DJ	103.5	30.7	750	15.82859789	882.0788766	15.2	1244	4	0.458	Theaceae	Eurya	Eurya_groffii	tree	deciduous	2	É½²è¿Æ	èÚÄ¾Êô	¸ÚèÚ	DJ-AN-1	0.445858586	0.426638314	473.3	7.6	0.46016502	16.51581426
DJ	103.5	30.7	750	15.82859789	882.0788766	15.2	1244	4	0.458	Theaceae	Eurya	Eurya_groffii	tree	deciduous	2	É½²è¿Æ	èÚÄ¾Êô	¸ÚèÚ	DJ-AN-2	0.458965517	0.438261442	462.7	6.5	0.424405012	15.315559
DJ	103.5	30.7	750	15.82859789	882.0788766	15.2	1244	4	0.458	Theaceae	Eurya	Eurya_groffii	tree	deciduous	2	É½²è¿Æ	èÚÄ¾Êô	¸ÚèÚ	DJ-AO-1	0.363043478	0.326554556	471.1	6.3	0.488438413	12.89824844
DJ	103.5	30.7	750	15.82859789	882.0788766	15.2	1244	4	0.458	Araliaceae	Kalopanax	Kalopanax_septemlobus	tree	deciduous	2	Îå¼Ó¿Æ	´Ìé±Êô	´Ìé±	DJ-AP-1	0.130294118	0.152758621	427	16.2	1.507992277	10.74276059
DJ	103.5	30.7	750	15.82859789	882.0788766	15.2	1244	4	0.458	Araliaceae	Kalopanax	Kalopanax_septemlobus	tree	deciduous	2	Îå¼Ó¿Æ	´Ìé±Êô	´Ìé±	DJ-AP-2	NA	NA	433.4	15	1.702049087	8.812906816
DJ	103.5	30.7	750	15.82859789	882.0788766	15.2	1244	4	0.458	Araliaceae	Kalopanax	Kalopanax_septemlobus	tree	deciduous	2	Îå¼Ó¿Æ	´Ìé±Êô	´Ìé±	DJ-AP-3	0.206086957	0.220927523	439.8	15.1	1.281183365	11.78597882
DJ	103.5	30.7	750	15.82859789	882.0788766	15.2	1244	4	0.458	Fagaceae	Castanopsis	Castanopsis_fargesii	tree	evergreen	2	¿Ç¶·¿Æ	×¶Êô	Ë¿èÝèà	DJ-AQ-1	0.456829268	0.426069154	474.4	10.2	0.694717297	14.68223124
DJ	103.5	30.7	750	15.82859789	882.0788766	15.2	1244	4	0.458	Fagaceae	Castanopsis	Castanopsis_fargesii	tree	evergreen	2	¿Ç¶·¿Æ	×¶Êô	Ë¿èÝèà	DJ-AQ-2	0.405294118	0.383274615	465.7	12.2	0.823148837	14.82113495
DJ	103.5	30.7	750	15.82859789	882.0788766	15.2	1244	4	0.458	Fagaceae	Castanopsis	Castanopsis_fargesii	tree	evergreen	2	¿Ç¶·¿Æ	×¶Êô	Ë¿èÝèà	DJ-AQ-3	0.452	0.430749682	471.7	13.2	0.687303147	19.20549914
DJ	103.5	30.7	750	15.82859789	882.0788766	15.2	1244	4	0.458	Symplocaceae	Symplocos	Symplocos_stellaris	tree	evergreen	2	É½·¯¿Æ	É½·¯Êô	ÀÏÊóÊ¸	DJ-AR-1	0.291879195	0.303404493	420.7	9.6	1.991244246	4.82110621
DJ	103.5	30.7	750	15.82859789	882.0788766	15.2	1244	4	0.458	Symplocaceae	Symplocos	Symplocos_stellaris	tree	evergreen	2	É½·¯¿Æ	É½·¯Êô	½Þ´Ì¶¬Çà	DJ-AR-2	0.316930693	0.328982528	436	9.8	0.995384378	9.845442843
DJ	103.5	30.7	750	15.82859789	882.0788766	15.2	1244	4	0.458	Symplocaceae	Symplocos	Symplocos_stellaris	tree	evergreen	2	É½·¯¿Æ	É½·¯Êô	¾Å½ÚÁú	DJ-AR-3	0.207058824	0.224633057	426.7	10.9	0.941571661	11.57638919
DJ	103.5	30.7	750	15.82859789	882.0788766	15.2	1244	4	0.458	Fabaceae	Dalbergia	Dalbergia_hupeana	tree	deciduous	1	¶¹¿Æ	»ÆÌ´Êô	»ÆÌ´	DJ-AU-1	0.36825	0.40267906	461.3	20.1	0.667981372	30.09065947
DJ	103.5	30.7	750	15.82859789	882.0788766	15.2	1244	4	0.458	Fabaceae	Dalbergia	Dalbergia_hupeana	tree	deciduous	1	¶¹¿Æ	»ÆÌ´Êô	»ÆÌ´	DJ-AU-2	0.27875	0.318571429	451.9	20.5	1.312817523	15.61526994
DJ	103.5	30.7	750	15.82859789	882.0788766	15.2	1244	4	0.458	Oleaceae	Ligustrum	Ligustrum_sinense	tree	deciduous	2	Ä¾Ï¬¿Æ	Å®ÕêÊô	Ð¡À¯	DJ-AW-1	0.431304348	0.460966543	459.2	22	0.970872211	22.66003677
DJ	103.5	30.7	750	15.82859789	882.0788766	15.2	1244	4	0.458	Theaceae	Eurya	Eurya_alata	tree	evergreen	2	É½²è¿Æ	èÚÄ¾Êô	³áèÚÄ¾	DJ-AX-1	0.418125	0.421948912	477	16.3	0.488108787	33.39419497
DJ	103.5	30.7	750	15.82859789	882.0788766	15.2	1244	4	0.458	Theaceae	Eurya	Eurya_alata	tree	evergreen	2	É½²è¿Æ	èÚÄ¾Êô	³áèÚÄ¾	DJ-AX-2	0.399058824	0.398402631	467.2	18.7	0.782445744	23.89942069
DJ	103.5	30.7	750	15.82859789	882.0788766	15.2	1244	4	0.458	Fabaceae	Lespedeza	Lespedeza_pilosa	shrub	deciduous	1	¶¹¿Æ	ºúÖ¦×ÓÊô	ÌúÂí±Þ	DJ-AY-1	NA	NA	449.5	10.1	0.853917843	11.82783576
DJ	103.5	30.7	750	15.82859789	882.0788766	15.2	1244	4	0.458	Theaceae	Eurya	Eurya_groffii	tree	deciduous	2	É½²è¿Æ	èÚÄ¾Êô	¸ÚèÚ	DJ-AZ-1	NA	NA	481.1	7.3	0.512696935	14.23843113
DJ	103.5	30.7	750	15.82859789	882.0788766	15.2	1244	4	0.458	Symplocaceae	Symplocos	Symplocos_laurina	tree	evergreen	2	É½·¯¿Æ	É½·¯Êô	»ÆÅ£ÄÌÊ÷	DJ-B-1	0.352621359	0.345247148	411.1	9.4	0.985815076	9.535256894
DJ	103.5	30.7	750	15.82859789	882.0788766	15.2	1244	4	0.458	Symplocaceae	Symplocos	Symplocos_laurina	tree	evergreen	2	É½·¯¿Æ	É½·¯Êô	»ÆÅ£ÄÌÊ÷	DJ-B-2	0.35106383	0.337653479	409.9	6.7	0.673452769	9.948730347
DJ	103.5	30.7	750	15.82859789	882.0788766	15.2	1244	4	0.458	Symplocaceae	Symplocos	Symplocos_laurina	tree	evergreen	2	É½·¯¿Æ	É½·¯Êô	»ÆÅ£ÄÌÊ÷	DJ-B-3	0.341313131	0.337326545	411.3	8.7	0.799397583	10.88319528
DJ	103.5	30.7	750	15.82859789	882.0788766	15.2	1244	4	0.458	Symplocaceae	Symplocos	Symplocos_laurina	tree	evergreen	2	É½·¯¿Æ	É½·¯Êô	»ÆÅ£ÄÌÊ÷	DJ-B-4	0.333535354	0.337420805	406.4	9.4	1.384527038	6.789322088
DJ	103.5	30.7	750	15.82859789	882.0788766	15.2	1244	4	0.458	Fabaceae	Albizia	Albizia_julibrissin	tree	deciduous	1	¶¹¿Æ	ºÏ»¶Êô	ºÏ»¶	DJ-BA-1	0.2425	0.29059317	445.6	12.5	0.518426634	24.11141554
DJ	103.5	30.7	750	15.82859789	882.0788766	15.2	1244	4	0.458	Anacardiaceae	Rhus	Rhus_succedanea	tree	deciduous	2	ÆáÊ÷¿Æ	ÑÎ·ôÄ¾Êô	Ò°ÆáÊ÷	DJ-BB-1	0.341428571	0.428919369	449.9	8.8	0.7363468	11.95089053
DJ	103.5	30.7	750	15.82859789	882.0788766	15.2	1244	4	0.458	Pittosporaceae	Pittosporum	Pittosporum_tobira	tree	deciduous	2	º£Í©»¨¿Æ	º£Í©»¨Êô	º£Í©	DJ-BC-1	0.3044	0.348656078	435.1	8.7	0.898823242	9.679322467
DJ	103.5	30.7	750	15.82859789	882.0788766	15.2	1244	4	0.458	Anacardiaceae	Rhus	Rhus_chinensis	shrub	deciduous	2	ÆáÊ÷¿Æ	ÑÎ·ôÄ¾Êô	ÑÎ·ôÄ¾	DJ-BD-1	0.319257143	0.368730201	456.9	11.6	1.296752811	8.945421133
DJ	103.5	30.7	750	15.82859789	882.0788766	15.2	1244	4	0.458	Anacardiaceae	Rhus	Rhus_succedanea	tree	deciduous	2	ÆáÊ÷¿Æ	ÑÎ·ôÄ¾Êô	Ò°ÆáÊ÷	DJ-BE-(2)	NA	NA	NA	NA	1.587299012	NA
DJ	103.5	30.7	750	15.82859789	882.0788766	15.2	1244	4	0.458	Anacardiaceae	Rhus	Rhus_succedanea	tree	deciduous	2	ÆáÊ÷¿Æ	ÑÎ·ôÄ¾Êô	Ò°ÆáÊ÷	DJ-BE-1	NA	NA	NA	NA	NA	NA
DJ	103.5	30.7	750	15.82859789	882.0788766	15.2	1244	4	0.458	Anacardiaceae	Rhus	Rhus_succedanea	tree	deciduous	2	ÆáÊ÷¿Æ	ÑÎ·ôÄ¾Êô	Ò°ÆáÊ÷	DJ-BE-2	0.260875	0.382094471	442.7	11	1.015412239	10.83303862
DJ	103.5	30.7	750	15.82859789	882.0788766	15.2	1244	4	0.458	Anacardiaceae	Rhus	Rhus_succedanea	tree	deciduous	2	ÆáÊ÷¿Æ	ÑÎ·ôÄ¾Êô	Ò°ÆáÊ÷	DJ-BE-4	0.214172185	0.31090175	451.1	10.2	NA	NA
DJ	103.5	30.7	750	15.82859789	882.0788766	15.2	1244	4	0.458	Asteraceae	Pertya	Pertya_sinensis	shrub	deciduous	2	¾Õ¿Æ	Öã¾ÕÊô	»ªÖã¾Õ	DJ-BG-1	0.279393939	0.343645173	458.1	7.4	0.900526689	8.21741331
DJ	103.5	30.7	750	15.82859789	882.0788766	15.2	1244	4	0.458	Aquifoliaceae	Ilex	Ilex_franchetiana	tree	evergreen	2	¶¬Çà¿Æ	¶¬ÇàÊô	Ð¡Ò¶É½èÁèË	DJ-BH-1	0.376734694	0.405625137	443.1	8.8	1.108039036	7.941958464
DJ	103.5	30.7	750	15.82859789	882.0788766	15.2	1244	4	0.458	Apocynaceae	Trachelospermum	Trachelospermum_gracilipes	climber	evergreen	2	¼ÐÖñÌÒ¿Æ	ÂçÊ¯Êô	Ï¸¹£ÂçÊ¯	DJ-BI-1	0.283181818	0.327205882	448.3	8.6	0.994262506	8.649627184
DJ	103.5	30.7	750	15.82859789	882.0788766	15.2	1244	4	0.458	Aquifoliaceae	Ilex	Ilex_szechwanensis	shrub	evergreen	2	¶¬Çà¿Æ	¶¬ÇàÊô	ËÄ´¨¶¬Çà	DJ-BK-1	0.412173913	0.393687708	457.3	6.1	0.689607447	8.845612133
DJ	103.5	30.7	750	15.82859789	882.0788766	15.2	1244	4	0.458	Fabaceae	Millettia	Millettia_dielsiana	climber	deciduous	1	¶¹¿Æ	ÑÂ¶¹ÌÙÊô	Ïã»¨ÑÂ¶¹ÌÙ	DJ-BM-1	0.380204082	0.377507599	451.6	14.1	1.285481619	10.96865159
DJ	103.5	30.7	750	15.82859789	882.0788766	15.2	1244	4	0.458	Fabaceae	Millettia	Millettia_dielsiana	climber	deciduous	1	¶¹¿Æ	ÑÂ¶¹ÌÙÊô	Ïã»¨ÑÂ¶¹ÌÙ	DJ-BM-2	0.358333333	0.331278891	450.3	16.2	1.916026595	8.454997463
DJ	103.5	30.7	750	15.82859789	882.0788766	15.2	1244	4	0.458	Fabaceae	Millettia	Millettia_dielsiana	climber	deciduous	1	¶¹¿Æ	ÑÂ¶¹ÌÙÊô	Ïã»¨ÑÂ¶¹ÌÙ	DJ-BM-3	0.288113208	0.293653846	453.4	16.6	1.506514658	11.01881081
DJ	103.5	30.7	750	15.82859789	882.0788766	15.2	1244	4	0.458	Ebenaceae	Diospyros	Diospyros_lotus	tree	deciduous	2	ÊÁÊ÷¿Æ	ÊÁÊ÷Êô	¾ýÇ¨×Ó	DJ-BN-1	0.321818182	0.324671354	449	7.9	0.508552111	15.53429792
DJ	103.5	30.7	750	15.82859789	882.0788766	15.2	1244	4	0.458	Rosaceae	Rubus	Rubus_corchorifolius	shrub	deciduous	2	Ç¾Þ±¿Æ	Ðü¹³×ÓÊô	É½Ý®	DJ-BO-1	0.22	0.254788419	453	10.1	1.112526525	9.078435231
DJ	103.5	30.7	750	15.82859789	882.0788766	15.2	1244	4	0.458	Ulmaceae	Aphananthe	Aphananthe_aspera	tree	deciduous	2	ÓÜ¿Æ	²ÚÒ¶Ê÷Êô	²ÚÒ¶Ê÷	DJ-BP-1	0.340882353	0.379005886	435.3	15.7	1.572921514	9.981426193
DJ	103.5	30.7	750	15.82859789	882.0788766	15.2	1244	4	0.458	Lauraceae	Neolitsea	Neolitsea_aurata	tree	evergreen	2	ÕÁ¿Æ	ÐÂÄ¾½ª×ÓÊô	ÐÂÄ¾½ª×Ó	DJ-BQ-1	0.366571429	0.399191039	462.4	7.6	1.036196237	7.334518047
DJ	103.5	30.7	750	15.82859789	882.0788766	15.2	1244	4	0.458	Lauraceae	Neolitsea	Neolitsea_aurata	tree	evergreen	2	ÕÁ¿Æ	ÐÂÄ¾½ª×ÓÊô	ÐÂÄ¾½ª×Ó	DJ-BQ-2	0.416428571	0.35106383	458.1	9.2	1.047339424	8.784162793
DJ	103.5	30.7	750	15.82859789	882.0788766	15.2	1244	4	0.458	Lauraceae	Neolitsea	Neolitsea_aurata	tree	evergreen	2	ÕÁ¿Æ	ÐÂÄ¾½ª×ÓÊô	ÐÂÄ¾½ª×Ó	DJ-BQ-3	0.309565217	0.350969438	458.3	9.3	0.974407639	9.544260151
DJ	103.5	30.7	750	15.82859789	882.0788766	15.2	1244	4	0.458	Lauraceae	Litsea	Litsea_elongata	tree	evergreen	2	ÕÁ¿Æ	Ä¾½ª×ÓÊô	³¤Ò¶Ä¾½ª×Ó	DJ-BR-1	0.337945205	0.32541881	472.2	13.4	1.867833214	7.174088082
DJ	103.5	30.7	750	15.82859789	882.0788766	15.2	1244	4	0.458	Moraceae	Broussonetia	Broussonetia_papyrifera	tree	deciduous	2	É£¿Æ	¹¹Êô	¹¹Ê÷	DJ-BS-1	0.173478261	0.191220167	430.6	17.3	2.492223795	6.941591696
DJ	103.5	30.7	750	15.82859789	882.0788766	15.2	1244	4	0.458	Moraceae	Broussonetia	Broussonetia_papyrifera	tree	deciduous	2	É£¿Æ	¹¹Êô	¹¹Ê÷	DJ-BS-2	0.357058824	0.407930108	440.9	11.7	1.305711445	8.960632186
DJ	103.5	30.7	750	15.82859789	882.0788766	15.2	1244	4	0.458	Myrsinaceae	Ardisia	Ardisia_crenata	shrub	evergreen	2	×Ï½ðÅ£¿Æ	×Ï½ðÅ£Êô	ÖìÉ°¸ù	DJ-BT-1	0.256428571	0.239919804	435	7.6	2.9166218	2.60575437
DJ	103.5	30.7	750	15.82859789	882.0788766	15.2	1244	4	0.458	Myrsinaceae	Ardisia	Ardisia_crenata	shrub	evergreen	2	×Ï½ðÅ£¿Æ	×Ï½ðÅ£Êô	ÖìÉ°¸ù	DJ-BT-2	0.232321429	0.235944868	443	10.7	1.784052383	5.997581743
DJ	103.5	30.7	750	15.82859789	882.0788766	15.2	1244	4	0.458	Myrsinaceae	Ardisia	Ardisia_crenata	shrub	evergreen	2	×Ï½ðÅ£¿Æ	×Ï½ðÅ£Êô	ÖìÉ°¸ù	DJ-BT-3	0.19755102	0.234212436	442.7	9.9	1.335861765	7.410946446
DJ	103.5	30.7	750	15.82859789	882.0788766	15.2	1244	4	0.458	Myrsinaceae	Ardisia	Ardisia_crenata	shrub	evergreen	2	×Ï½ðÅ£¿Æ	×Ï½ðÅ£Êô	ÖìÉ°¸ù	DJ-BT-4	0.187297297	0.193791946	439.4	11.2	1.918913439	5.836636386
DJ	103.5	30.7	750	15.82859789	882.0788766	15.2	1244	4	0.458	Rutaceae	Zanthoxylum	Zanthoxylum_dimorphophyllum	tree	deciduous	2	Ü¿Ïã¿Æ	»¨½·Êô	´ÌÒìÒ¶»¨½·	DJ-BU-1	0.394571429	0.413349297	457.7	11.3	1.104357324	10.23219546
DJ	103.5	30.7	750	15.82859789	882.0788766	15.2	1244	4	0.458	Rutaceae	Zanthoxylum	Zanthoxylum_dimorphophyllum	tree	deciduous	2	Ü¿Ïã¿Æ	»¨½·Êô	´ÌÒìÒ¶»¨½·	DJ-BU-2	0.357878788	0.359075707	455	10.8	1.232127206	8.765328732
DJ	103.5	30.7	750	15.82859789	882.0788766	15.2	1244	4	0.458	Rubiaceae	Uncaria	Uncaria_sinensis	climber	deciduous	2	Üç²Ý¿Æ	¹³ÌÙÊô	»ª¹³ÌÙ	DJ-BW-1	0.112933333	0.150845948	452.6	10.8	1.213895684	8.896975368
DJ	103.5	30.7	750	15.82859789	882.0788766	15.2	1244	4	0.458	Symplocaceae	Symplocos	Symplocos_sumuntia	tree	evergreen	2	É½·¯¿Æ	É½·¯Êô	É½·¯	DJ-BX-1	0.375833333	0.340806045	423.8	10.2	1.349622074	7.557671289
DJ	103.5	30.7	750	15.82859789	882.0788766	15.2	1244	4	0.458	Rhamnaceae	Paliurus	Paliurus_hemsleyanus	tree	deciduous	2	ÊóÀî¿Æ	Âí¼××ÓÊô	Í­Ç®Ê÷	DJ-BY-1	0.385555556	0.367740568	449.2	7.1	1.340811395	5.295301059
DJ	103.5	30.7	750	15.82859789	882.0788766	15.2	1244	4	0.458	Rhamnaceae	Paliurus	Paliurus_hemsleyanus	tree	deciduous	2	ÊóÀî¿Æ	Âí¼××ÓÊô	Í­Ç®Ê÷	DJ-BY-2	0.332580645	0.311668682	448.6	8.3	1.288023545	6.443981581
DJ	103.5	30.7	750	15.82859789	882.0788766	15.2	1244	4	0.458	Poaceae	Neosinocalamus	Neosinocalamus_affinis	tree	deciduous	2	ºÌ±¾¿Æ	´ÈÖñÊô	´ÈÖñ	DJ-BZ-1	0.226461538	0.31655914	425.3	9.5	0.930544245	10.20907931
DJ	103.5	30.7	750	15.82859789	882.0788766	15.2	1244	4	0.458	Poaceae	Neosinocalamus	Neosinocalamus_affinis	tree	deciduous	2	ºÌ±¾¿Æ	´ÈÖñÊô	´ÈÖñ	DJ-BZ-2	0.2775	0.293650794	412	13.4	1.776800138	7.541647321
DJ	103.5	30.7	750	15.82859789	882.0788766	15.2	1244	4	0.458	Fagaceae	Castanopsis	Castanopsis_carlesii	tree	evergreen	2	¿Ç¶·¿Æ	×¶Êô	Ð¡ºìèà	DJ-C-1	0.416666667	0.386438582	468	9.2	0.725213558	12.68591837
DJ	103.5	30.7	750	15.82859789	882.0788766	15.2	1244	4	0.458	Lauraceae	Lindera	Lindera_fragrans	tree	evergreen	2	ÕÁ¿Æ	É½ºú½·Êô	ÏãÒ¶Ê÷	DJ-C-2	0.426792453	0.42518797	479.8	8.6	1.023438881	8.403042096
DJ	103.5	30.7	750	15.82859789	882.0788766	15.2	1244	4	0.458	Fagaceae	Castanopsis	Castanopsis_carlesii	tree	evergreen	2	¿Ç¶·¿Æ	×¶Êô	Ð¡ºìèà	DJ-C-4	0.490943396	0.461102251	467	9.9	0.931010287	10.63360968
DJ	103.5	30.7	750	15.82859789	882.0788766	15.2	1244	4	0.458	Aquifoliaceae	Ilex	Ilex_intermedia	tree	evergreen	2	¶¬Çà¿Æ	¶¬ÇàÊô	ÖÐÐÍ¶¬Çà	DJ-CA-1	0.405454545	0.364677024	455.7	3.5	0.374492299	9.345986578
DJ	103.5	30.7	750	15.82859789	882.0788766	15.2	1244	4	0.458	Aquifoliaceae	Ilex	Ilex_intermedia	tree	evergreen	2	¶¬Çà¿Æ	¶¬ÇàÊô	ÖÐÐÍ¶¬Çà	DJ-CA-2	0.370833333	0.345711622	461.2	5.7	0.34771987	16.39250584
DJ	103.5	30.7	750	15.82859789	882.0788766	15.2	1244	4	0.458	Apocynaceae	Anodendron	Anodendron_punctatum	climber	evergreen	2	¼ÐÖñÌÒ¿Æ	÷­ÌÙÊô	ÏÙÒ¶÷­ÌÙ	DJ-CB-1	0.3472	0.33461835	434.7	11.9	1.321634755	9.004000504
DJ	103.5	30.7	750	15.82859789	882.0788766	15.2	1244	4	0.458	Aquifoliaceae	Ilex	Ilex_szechwanensis	shrub	evergreen	2	¶¬Çà¿Æ	¶¬ÇàÊô	ËÄ´¨¶¬Çà	DJ-CC-1	0.382372881	0.396276129	456.7	6	1.238877413	4.843094189
DJ	103.5	30.7	750	15.82859789	882.0788766	15.2	1244	4	0.458	Lauraceae	Cinnamomum	Cinnamomum_camphora	tree	evergreen	2	ÕÁ¿Æ	ÕÁÊô	ÏãÕÁ	DJ-CD-1	0.288181818	0.318673033	472.7	9.3	1.718869998	5.410531344
DJ	103.5	30.7	750	15.82859789	882.0788766	15.2	1244	4	0.458	Araliaceae	Aralia	Aralia_chinensis	tree	deciduous	2	Îå¼Ó¿Æ	˜BÄ¾Êô	˜BÄ¾	DJ-CE-1	0.136206897	0.152157165	428.3	16.9	1.4292193	11.82463741
DJ	103.5	30.7	750	15.82859789	882.0788766	15.2	1244	4	0.458	Moraceae	Ficus	Ficus_heteromorpha	tree	deciduous	2	É£¿Æ	éÅÊô	ÒìÒ¶éÅ	DJ-CF-1	0.296065574	0.364333266	432.4	9.3	1.102347044	8.436544599
DJ	103.5	30.7	750	15.82859789	882.0788766	15.2	1244	4	0.458	Moraceae	Ficus	Ficus_heteromorpha	tree	deciduous	2	É£¿Æ	éÅÊô	ÒìÒ¶éÅ	DJ-CF-2	0.244464286	0.283965982	426.1	11.5	2.586258897	4.44657726
DJ	103.5	30.7	750	15.82859789	882.0788766	15.2	1244	4	0.458	Moraceae	Broussonetia	Broussonetia_kazinoki	shrub	deciduous	2	É£¿Æ	¹¹Êô	Ð¡¹¹Ê÷	DJ-CG-1	0.219047619	0.259593679	439.6	14.7	2.598915516	5.656205409
DJ	103.5	30.7	750	15.82859789	882.0788766	15.2	1244	4	0.458	Anacardiaceae	Pistacia	Pistacia_chinensis	tree	deciduous	2	ÆáÊ÷¿Æ	»ÆÁ¬Ä¾Êô	»ÆÁ¬Ä¾	DJ-CH-1	0.367714286	0.47755102	451.4	9.5	1.407072162	6.751608238
DJ	103.5	30.7	750	15.82859789	882.0788766	15.2	1244	4	0.458	Rubiaceae	Mussaenda	Mussaenda_pubescens	climber	deciduous	2	Üç²Ý¿Æ	ÓñÒ¶½ð»¨Êô	ÓñÒ¶½ð»¨	DJ-CI-1	0.422571429	0.225251295	447.7	11.6	1.175229494	9.870412595
DJ	103.5	30.7	750	15.82859789	882.0788766	15.2	1244	4	0.458	Rubiaceae	Mussaenda	Mussaenda_pubescens	climber	deciduous	2	Üç²Ý¿Æ	ÓñÒ¶½ð»¨Êô	ÓñÒ¶½ð»¨	DJ-CI-2	0.217582418	0.243572395	459.1	9.8	1.27406285	7.691928228
DJ	103.5	30.7	750	15.82859789	882.0788766	15.2	1244	4	0.458	Rutaceae	Zanthoxylum	Zanthoxylum_piasezkii	tree	deciduous	2	Ü¿Ïã¿Æ	»¨½·Êô	´¨ÉÂ»¨½·	DJ-CK-1	0.240508475	0.350024667	450.5	11.8	1.420175817	8.308830399
DJ	103.5	30.7	750	15.82859789	882.0788766	15.2	1244	4	0.458	Rutaceae	Zanthoxylum	Zanthoxylum_piasezkii	tree	deciduous	2	Ü¿Ïã¿Æ	»¨½·Êô	´¨ÉÂ»¨½·	DJ-CK-2	0.160185185	0.243593354	441.9	14.1	1.565455238	9.006964657
DJ	103.5	30.7	750	15.82859789	882.0788766	15.2	1244	4	0.458	Rutaceae	Zanthoxylum	Zanthoxylum_piasezkii	tree	deciduous	2	Ü¿Ïã¿Æ	»¨½·Êô	´¨ÉÂ»¨½·	DJ-CK-3	0.131408451	0.20784139	438.2	16.2	2.533941635	6.393201712
DJ	103.5	30.7	750	15.82859789	882.0788766	15.2	1244	4	0.458	Fabaceae	Desmodium	Desmodium_stenophyllum	shrub	deciduous	1	¶¹¿Æ	É½Âì»ÈÊô	ÏÁÒ¶É½Âìó¨	DJ-CL-1	0.35625	0.361789908	445.5	22	1.302100645	16.89577536
DJ	103.5	30.7	750	15.82859789	882.0788766	15.2	1244	4	0.458	Ulmaceae	Aphananthe	Aphananthe_aspera	tree	deciduous	2	ÓÜ¿Æ	²ÚÒ¶Ê÷Êô	²ÚÒ¶Ê÷	DJ-CM-1	0.359433962	0.359366157	435.6	18.2	2.141793934	8.497549513
DJ	103.5	30.7	750	15.82859789	882.0788766	15.2	1244	4	0.458	Dioscoreaceae	Dioscorea	Dioscorea_opposita	climber	deciduous	2	ÊíÝ÷¿Æ	ÊíÝ÷Êô	ÊíÝ÷	DJ-CN-1	0.295384615	0.259722692	452.8	11.6	1.385195772	8.374267547
DJ	103.5	30.7	750	15.82859789	882.0788766	15.2	1244	4	0.458	Aquifoliaceae	Ilex	Ilex_ciliospinosa	shrub	evergreen	2	¶¬Çà¿Æ	¶¬ÇàÊô	½Þ´Ì¶¬Çà	DJ-CO-1	0.3725	0.374748491	473.6	5.5	1.532810803	3.588179304
DJ	103.5	30.7	750	15.82859789	882.0788766	15.2	1244	4	0.458	Myrsinaceae	Ardisia	Ardisia_pusilla	shrub	evergreen	2	×Ï½ðÅ£¿Æ	×Ï½ðÅ£Êô	¾Å½ÚÁú	DJ-CP-1	0.253787879	0.233971225	387.2	10.2	1.401814798	7.276282155
DJ	103.5	30.7	750	15.82859789	882.0788766	15.2	1244	4	0.458	Vitaceae	Tetrastigma	Tetrastigma_planicaule	climber	deciduous	2	ÆÏÌÑ¿Æ	ÑÂÅÀÌÙÊô	±âµ£ÌÙ	DJ-CQ-1	0.108818182	0.110823072	419.5	19.6	2.477735122	7.910450082
DJ	103.5	30.7	750	15.82859789	882.0788766	15.2	1244	4	0.458	Poaceae	Phyllostachys	Phyllostachys_bissetii	tree	deciduous	2	ºÌ±¾¿Æ	¸ÕÖñÊô	°×¼ÐÖñ	DJ-CR-1	0.443684211	0.404316547	462.7	7.6	0.557308632	13.63696803
DJ	103.5	30.7	750	15.82859789	882.0788766	15.2	1244	4	0.458	Urticaceae	Debregeasia	Debregeasia_edulis	shrub	evergreen	2	Ý¡Âé¿Æ	Ë®ÂéÊô	Ë®Âé	DJ-CS-1	0.089916667	0.10032543	389.1	23.4	2.706408296	8.646145533
DJ	103.5	30.7	750	15.82859789	882.0788766	15.2	1244	4	0.458	Moraceae	Ficus	Ficus_heteromorpha	tree	deciduous	2	É£¿Æ	éÅÊô	ÒìÒ¶éÅ	DJ-CT-1	0.235454545	0.261517102	427.3	12	2.503288649	4.793694089
DJ	103.5	30.7	750	15.82859789	882.0788766	15.2	1244	4	0.458	Moraceae	Ficus	Ficus_heteromorpha	tree	deciduous	2	É£¿Æ	éÅÊô	ÒìÒ¶éÅ	DJ-CU-1	0.194516129	0.235638921	423.6	11.7	2.556643512	4.576312632
DJ	103.5	30.7	750	15.82859789	882.0788766	15.2	1244	4	0.458	Pittosporaceae	Pittosporum	Pittosporum_tobira	tree	deciduous	2	º£Í©»¨¿Æ	º£Í©»¨Êô	º£Í©	DJ-D-1	0.346818182	0.375723255	437.7	8.5	1.249032146	6.805269206
DJ	103.5	30.7	750	15.82859789	882.0788766	15.2	1244	4	0.458	Pittosporaceae	Pittosporum	Pittosporum_tobira	tree	deciduous	2	º£Í©»¨¿Æ	º£Í©»¨Êô	º£Í©	DJ-D-2	0.353978495	0.387430858	444.7	8.6	1.103006667	7.79687037
DJ	103.5	30.7	750	15.82859789	882.0788766	15.2	1244	4	0.458	Pittosporaceae	Pittosporum	Pittosporum_tobira	tree	deciduous	2	º£Í©»¨¿Æ	º£Í©»¨Êô	º£Í©	DJ-D-3	0.351111111	0.377163318	429.6	10.7	1.764106119	6.065394754
DJ	103.5	30.7	750	15.82859789	882.0788766	15.2	1244	4	0.458	Fagaceae	Quercus	Quercus_glandulifera	tree	deciduous	2	¿Ç¶·¿Æ	èÝÊô	–¢èÝ	DJ-E-1	0.480909091	0.482979001	477.4	7.2	0.774269717	9.299085115
DJ	103.5	30.7	750	15.82859789	882.0788766	15.2	1244	4	0.458	Aquifoliaceae	Ilex	Ilex_viridis	tree	evergreen	2	¶¬Çà¿Æ	¶¬ÇàÊô	¶Ì¹£ÁÁÒ¶¶¬Çà	DJ-E-2	0.48146789	0.463563289	472.3	7.8	0.882454272	8.838984917
DJ	103.5	30.7	750	15.82859789	882.0788766	15.2	1244	4	0.458	Caprifoliaceae	Viburnum	Viburnum_brevitubum	shrub	deciduous	2	ÈÌ¶¬¿Æ	¼ÔÉoÊô	¶ÌÍ²¼ÔÉo	DJ-E-3	0.527591241	0.507976667	472.1	7.1	0.703815728	10.08786777
DJ	103.5	30.7	750	15.82859789	882.0788766	15.2	1244	4	0.458	Fagaceae	Quercus	Quercus_glandulifera	tree	deciduous	2	¿Ç¶·¿Æ	èÝÊô	–¢èÝ	DJ-E-4	0.47940678	0.475617959	466.5	6.1	0.839178999	7.269009362
DJ	103.5	30.7	750	15.82859789	882.0788766	15.2	1244	4	0.458	Aquifoliaceae	Ilex	Ilex_yunnanensis	shrub	evergreen	2	¶¬Çà¿Æ	¶¬ÇàÊô	ÔÆÄÏ¶¬Çà	DJ-F-1	0.442564103	0.408327419	483.8	7.5	0.81022775	9.256656539
DJ	103.5	30.7	750	15.82859789	882.0788766	15.2	1244	4	0.458	Aquifoliaceae	Ilex	Ilex_yunnanensis	shrub	evergreen	2	¶¬Çà¿Æ	¶¬ÇàÊô	ÔÆÄÏ¶¬Çà	DJ-F-2	0.4448	0.435225049	475.7	7.4	0.665309446	11.12264382
DJ	103.5	30.7	750	15.82859789	882.0788766	15.2	1244	4	0.458	Aquifoliaceae	Ilex	Ilex_yunnanensis	shrub	evergreen	2	¶¬Çà¿Æ	¶¬ÇàÊô	ÔÆÄÏ¶¬Çà	DJ-F-3	0.503333333	0.436668595	476.3	7.6	0.561419444	13.53711575
DJ	103.5	30.7	750	15.82859789	882.0788766	15.2	1244	4	0.458	Urticaceae	Oreocnide	Oreocnide_frutescens	shrub	deciduous	2	Ý¡Âé¿Æ	×ÏÂéÊô	×ÏÂé	DJ-G-1	0.251076923	0.281573499	456.1	8.5	1.133166878	7.501101704
DJ	103.5	30.7	750	15.82859789	882.0788766	15.2	1244	4	0.458	Magnoliaceae	Magnolia	Magnolia_officinalis	tree	deciduous	2	Ä¾À¼¿Æ	Ä¾À¼Êô	°¼Ò¶ºñÆÓ	DJ-H-1	0.355609756	0.444647758	501.6	5.2	0.990605387	5.249315286
DJ	103.5	30.7	750	15.82859789	882.0788766	15.2	1244	4	0.458	Magnoliaceae	Magnolia	Magnolia_officinalis	tree	deciduous	2	Ä¾À¼¿Æ	Ä¾À¼Êô	°¼Ò¶ºñÆÓ	DJ-H-2	0.351702128	0.45053148	498	4.3	0.771428379	5.574075464
DJ	103.5	30.7	750	15.82859789	882.0788766	15.2	1244	4	0.458	Sapindaceae	Acer	Acer_fabri	tree	evergreen	2	éÊÊ÷¿Æ	éÊÊô	ÂÞ¸¡éÊ	DJ-I-1	0.595263158	0.550097276	485.3	8.2	1.438392633	5.700807841
DJ	103.5	30.7	750	15.82859789	882.0788766	15.2	1244	4	0.458	Sapindaceae	Acer	Acer_fabri	tree	evergreen	2	éÊÊ÷¿Æ	éÊÊô	ÂÞ¸¡éÊ	DJ-I-2	0.511940299	0.531618103	487.2	6.1	1.312068789	4.649146486
DJ	103.5	30.7	750	15.82859789	882.0788766	15.2	1244	4	0.458	Sapindaceae	Acer	Acer_fabri	tree	evergreen	2	éÊÊ÷¿Æ	éÊÊô	ÂÞ¸¡éÊ	DJ-I-3	0.558043478	0.543510481	472	7.2	1.208135777	5.959595053
DJ	103.5	30.7	750	15.82859789	882.0788766	15.2	1244	4	0.458	Fabaceae	Lespedeza	Lespedeza_pilosa	shrub	deciduous	1	¶¹¿Æ	ºúÖ¦×ÓÊô	ÌúÂí±Þ	DJ-K-1	0.3	0.374507227	458.8	11.7	1.069017131	10.94463284
DJ	103.5	30.7	750	15.82859789	882.0788766	15.2	1244	4	0.458	Fagaceae	Lithocarpus	Lithocarpus_harlandii	tree	deciduous	2	¿Ç¶·¿Æ	¿ÂÊô	¶«ÄÏÊ¯èÝ	DJ-M-1	0.369375	0.363319672	459.4	15.2	2.4912353	6.101390744
DJ	103.5	30.7	750	15.82859789	882.0788766	15.2	1244	4	0.458	Fagaceae	Lithocarpus	Lithocarpus_harlandii	tree	deciduous	2	¿Ç¶·¿Æ	¿ÂÊô	¶«ÄÏÊ¯èÝ	DJ-M-2	0.390088496	0.379345955	474.2	20.4	1.983693493	10.28384681
DJ	103.5	30.7	750	15.82859789	882.0788766	15.2	1244	4	0.458	Theaceae	Camellia	Camellia_sinensis	shrub	evergreen	2	É½²è¿Æ	É½²èÊô	ÓÍ²è	DJ-N-1	0.39	0.429374561	467	9.1	0.791524187	11.49680597
DJ	103.5	30.7	750	15.82859789	882.0788766	15.2	1244	4	0.458	Theaceae	Camellia	Camellia_sinensis	shrub	evergreen	2	É½²è¿Æ	É½²èÊô	ÓÍ²è	DJ-N-2	0.441627907	0.467906862	472.4	7.7	1.088199938	7.075905568
DJ	103.5	30.7	750	15.82859789	882.0788766	15.2	1244	4	0.458	Theaceae	Camellia	Camellia_sinensis	shrub	evergreen	2	É½²è¿Æ	É½²èÊô	ÓÍ²è	DJ-N-3	0.436	0.469827586	474.8	7.2	0.978029648	7.36174002
DJ	103.5	30.7	750	15.82859789	882.0788766	15.2	1244	4	0.458	Theaceae	Camellia	Camellia_sinensis	shrub	evergreen	2	É½²è¿Æ	É½²èÊô	ÓÍ²è	DJ-N-4	0.403896104	0.405634538	471.4	7.7	1.118911594	6.881687563
DJ	103.5	30.7	750	15.82859789	882.0788766	15.2	1244	4	0.458	Urticaceae	Boehmeria	Boehmeria_nivea	shrub	deciduous	2	Ý¡Âé¿Æ	ÜÑÂéÊô	ÜÑÂé	DJ-O-1	0.189210526	0.177838239	425.9	19	1.040079594	18.26783268
DJ	103.5	30.7	750	15.82859789	882.0788766	15.2	1244	4	0.458	Urticaceae	Boehmeria	Boehmeria_nivea	shrub	deciduous	2	Ý¡Âé¿Æ	ÜÑÂéÊô	ÜÑÂé	DJ-O-2	0.208953488	0.205677006	438.2	17.4	1.074279215	16.1969065
DJ	103.5	30.7	750	15.82859789	882.0788766	15.2	1244	4	0.458	Urticaceae	Boehmeria	Boehmeria_nivea	shrub	deciduous	2	Ý¡Âé¿Æ	ÜÑÂéÊô	ÜÑÂé	DJ-O-3	0.201707317	0.194679849	432.4	18.1	1.078236217	16.78667412
DJ	103.5	30.7	750	15.82859789	882.0788766	15.2	1244	4	0.458	Euphorbiaceae	Mallotus	Mallotus_philippinensis	tree	deciduous	2	´óêª¿Æ	Ò°Í©Êô	´Ö¿·²ñ	DJ-P-1	0.297346939	0.298871795	450.2	16	1.460867518	10.9523963
DJ	103.5	30.7	750	15.82859789	882.0788766	15.2	1244	4	0.458	Euphorbiaceae	Mallotus	Mallotus_philippinensis	tree	deciduous	2	´óêª¿Æ	Ò°Í©Êô	´Ö¿·²ñ	DJ-P-2	0.283	0.291152263	446.7	14.9	0.843654911	17.66124965
DJ	103.5	30.7	750	15.82859789	882.0788766	15.2	1244	4	0.458	Euphorbiaceae	Mallotus	Mallotus_philippinensis	tree	deciduous	2	´óêª¿Æ	Ò°Í©Êô	´Ö¿·²ñ	DJ-P-3	0.324307692	0.343266569	449.2	17.9	1.431675217	12.50283569
DJ	103.5	30.7	750	15.82859789	882.0788766	15.2	1244	4	0.458	Moraceae	Ficus	Ficus_formosana	shrub	evergreen	2	É£¿Æ	éÅÊô	Ì¨ÍåéÅ	DJ-Q-1	0.298	0.317635659	438.2	10.5	0.920657005	11.40489883
DJ	103.5	30.7	750	15.82859789	882.0788766	15.2	1244	4	0.458	Moraceae	Ficus	Ficus_formosana	shrub	evergreen	2	É£¿Æ	éÅÊô	Ì¨ÍåéÅ	DJ-Q-2	0.302786885	0.305037159	429.3	13.3	1.719058519	7.736793049
DJ	103.5	30.7	750	15.82859789	882.0788766	15.2	1244	4	0.458	Lauraceae	Phoebe	Phoebe_zhennan	tree	evergreen	2	ÕÁ¿Æ	éªÊô	èåéª	DJ-R-1	0.486790123	0.466406435	483.5	9.6	0.8629614	11.12448367
DJ	103.5	30.7	750	15.82859789	882.0788766	15.2	1244	4	0.458	Lauraceae	Phoebe	Phoebe_zhennan	tree	evergreen	2	ÕÁ¿Æ	éªÊô	èåéª	DJ-R-2	0.318979592	0.334976425	473.2	9.9	1.474308485	6.715012564
DJ	103.5	30.7	750	15.82859789	882.0788766	15.2	1244	4	0.458	Lauraceae	Phoebe	Phoebe_zhennan	tree	evergreen	2	ÕÁ¿Æ	éªÊô	èåéª	DJ-R-3	0.31826087	0.383848977	479.2	9.7	0.670862294	14.45900312
DJ	103.5	30.7	750	15.82859789	882.0788766	15.2	1244	4	0.458	Cupressaceae	Cryptomeria	Cryptomeria_fortunei	tree	conifer	2	É¼¿Æ	ÁøÉ¼Êô	ÁøÉ¼	DJ-S-1	0.314647887	0.398430533	472.8	8.6	0.892317695	9.637822995
DJ	103.5	30.7	750	15.82859789	882.0788766	15.2	1244	4	0.458	Cupressaceae	Cryptomeria	Cryptomeria_fortunei	tree	conifer	2	É¼¿Æ	ÁøÉ¼Êô	ÁøÉ¼	DJ-S-2	0.271847826	0.346350921	479.1	9.1	1.289620396	7.056340012
DJ	103.5	30.7	750	15.82859789	882.0788766	15.2	1244	4	0.458	Rosaceae	Eriobotrya	Eriobotrya_japonica	tree	evergreen	2	Ç¾Þ±¿Æ	èÁèËÊô	èÁèË	DJ-T-1	0.254	0.278363428	437.6	8.9	1.512445818	5.88450832
DJ	103.5	30.7	750	15.82859789	882.0788766	15.2	1244	4	0.458	Moraceae	Ficus	Ficus_henryi	tree	evergreen	2	É£¿Æ	éÅÊô	¼âÒ¶éÅ	DJ-U-1	0.267777778	0.29192463	416.7	11.8	1.275072861	9.254373111
DJ	103.5	30.7	750	15.82859789	882.0788766	15.2	1244	4	0.458	Moraceae	Ficus	Ficus_henryi	tree	evergreen	2	É£¿Æ	éÅÊô	¼âÒ¶éÅ	DJ-U-2	0.340677966	0.342244168	423	17.4	1.622918199	10.72142762
DJ	103.5	30.7	750	15.82859789	882.0788766	15.2	1244	4	0.458	Lauraceae	Cinnamomum	Cinnamomum_longepaniculatum	tree	evergreen	2	ÕÁ¿Æ	ÕÁÊô	ÓÍÕÁ	DJ-W-1	0.208205128	0.268031028	452.8	9.7	4.16802974	2.327238673
DJ	103.5	30.7	750	15.82859789	882.0788766	15.2	1244	4	0.458	Lauraceae	Cinnamomum	Cinnamomum_longepaniculatum	tree	evergreen	2	ÕÁ¿Æ	ÕÁÊô	ÓÍÕÁ	DJ-W-2	0.400408163	0.435903133	465.9	8.1	0.602001476	13.45511651
DJ	103.5	30.7	750	15.82859789	882.0788766	15.2	1244	4	0.458	Lauraceae	Cinnamomum	Cinnamomum_longepaniculatum	tree	evergreen	2	ÕÁ¿Æ	ÕÁÊô	ÓÍÕÁ	DJ-W-3	0.345865385	0.383271177	456.5	10.9	0.759028187	14.36046801
DJ	103.5	30.7	750	15.82859789	882.0788766	15.2	1244	4	0.458	Boraginaceae	Ehretia	Ehretia_macrophylla	tree	deciduous	2	×Ï²Ý¿Æ	ºñ¿ÇÊ÷Êô	´Ö¿·Ê÷	DJ-X-1	0.255752212	0.308102345	423.7	16	1.718337987	9.311322988
DJ	103.5	30.7	750	15.82859789	882.0788766	15.2	1244	4	0.458	Boraginaceae	Ehretia	Ehretia_macrophylla	tree	deciduous	2	×Ï²Ý¿Æ	ºñ¿ÇÊ÷Êô	´Ö¿·Ê÷	DJ-X-2	0.269646018	0.3321705	428.8	17.9	2.000531943	8.947620188
DJ	103.5	30.7	750	15.82859789	882.0788766	15.2	1244	4	0.458	Boraginaceae	Ehretia	Ehretia_macrophylla	tree	deciduous	2	×Ï²Ý¿Æ	ºñ¿ÇÊ÷Êô	´Ö¿·Ê÷	DJ-X-3	0.24302521	0.284813866	435.5	17.6	1.743733182	10.09328731
DJ	103.5	30.7	750	15.82859789	882.0788766	15.2	1244	4	0.458	Rosaceae	Prunus	Prunus_padus	tree	deciduous	2	Ç¾Þ±¿Æ	ÀîÊô	³íÀî	DJ-Y-1	0.334736842	0.398346486	452.6	16.1	1.22731503	13.11806635
DJ	103.5	30.7	750	15.82859789	882.0788766	15.2	1244	4	0.458	Fagaceae	Lithocarpus	Lithocarpus_harlandii	tree	deciduous	2	¿Ç¶·¿Æ	¿ÂÊô	¶«ÄÏÊ¯èÝ	DJ-Z-1	0.369344262	0.357505554	468.5	9.3	0.995384378	9.34312433
GH	121.5	50.9	805	-3.461680569	609.4189597	-5.7	427.4	3.28	1.14	Rosaceae	Spiraea	Spiraea_salicifolia	shrub	deciduous	2	Ç¾Þ±¿Æ	ÐåÏß¾ÕÊô	ÐåÏß¾Õ	GH-IA-1	NA	0.581147541	484.5	8.2	1.114557852	7.357177544
GH	121.5	50.9	805	-3.461680569	609.4189597	-5.7	427.4	3.28	1.14	Rosaceae	Spiraea	Spiraea_salicifolia	shrub	deciduous	2	Ç¾Þ±¿Æ	ÐåÏß¾ÕÊô	ÐåÏß¾Õ	GH-IA-2	NA	0.511965812	479.7	7.8	1.349348534	5.780567291
GH	121.5	50.9	805	-3.461680569	609.4189597	-5.7	427.4	3.28	1.14	Rosaceae	Spiraea	Spiraea_salicifolia	shrub	deciduous	2	Ç¾Þ±¿Æ	ÐåÏß¾ÕÊô	ÐåÏß¾Õ	GH-IA-3	NA	0.596276596	486.4	7.8	1.086053314	7.181967864
GH	121.5	50.9	805	-3.461680569	609.4189597	-5.7	427.4	3.28	1.14	Rosaceae	Spiraea	Spiraea_salicifolia	shrub	deciduous	2	Ç¾Þ±¿Æ	ÐåÏß¾ÕÊô	ÐåÏß¾Õ	GH-IA-4	NA	0.60952381	491.5	6.8	0.943375055	7.208161763
GH	121.5	50.9	805	-3.461680569	609.4189597	-5.7	427.4	3.28	1.14	Rosaceae	Spiraea	Spiraea_salicifolia	shrub	deciduous	2	Ç¾Þ±¿Æ	ÐåÏß¾ÕÊô	ÐåÏß¾Õ	GH-IA-5	NA	0.617687075	489.6	6.8	0.902390001	7.53554449
GH	121.5	50.9	805	-3.461680569	609.4189597	-5.7	427.4	3.28	1.14	Ericaceae	Vaccinium	Vaccinium_uliginosum	shrub	evergreen	2	¶Å¾é»¨¿Æ	Ô½éÙÊô	óÆË¹Ô½½Û	GH-IB-1	NA	0.518577075	482.4	6.8	0.726403376	9.361189973
GH	121.5	50.9	805	-3.461680569	609.4189597	-5.7	427.4	3.28	1.14	Ericaceae	Vaccinium	Vaccinium_uliginosum	shrub	evergreen	2	¶Å¾é»¨¿Æ	Ô½éÙÊô	óÆË¹Ô½½Û	GH-IB-2	NA	0.532718894	518.7	8.2	0.744555795	11.01327806
GH	121.5	50.9	805	-3.461680569	609.4189597	-5.7	427.4	3.28	1.14	Ericaceae	Vaccinium	Vaccinium_uliginosum	shrub	evergreen	2	¶Å¾é»¨¿Æ	Ô½éÙÊô	óÆË¹Ô½½Û	GH-IB-3	NA	0.508878505	503.7	9.1	0.849209027	10.71585406
GH	121.5	50.9	805	-3.461680569	609.4189597	-5.7	427.4	3.28	1.14	Ericaceae	Vaccinium	Vaccinium_uliginosum	shrub	evergreen	2	¶Å¾é»¨¿Æ	Ô½éÙÊô	óÆË¹Ô½½Û	GH-IB-4	NA	0.552538071	507.4	7.2	0.583816018	12.33265237
GH	121.5	50.9	805	-3.461680569	609.4189597	-5.7	427.4	3.28	1.14	Ericaceae	Vaccinium	Vaccinium_uliginosum	shrub	evergreen	2	¶Å¾é»¨¿Æ	Ô½éÙÊô	óÆË¹Ô½½Û	GH-IB-5	NA	0.529681979	502.2	8.2	0.771428379	10.62963228
GH	121.5	50.9	805	-3.461680569	609.4189597	-5.7	427.4	3.28	1.14	Ericaceae	Vaccinium	Vaccinium_vitis-idaea	shrub	evergreen	2	¶Å¾é»¨¿Æ	Ô½éÙÊô	Ô½½Û	GH-IC-1	NA	0.479347826	504.6	8.5	0.994837068	8.544112673
GH	121.5	50.9	805	-3.461680569	609.4189597	-5.7	427.4	3.28	1.14	Ericaceae	Vaccinium	Vaccinium_vitis-idaea	shrub	evergreen	2	¶Å¾é»¨¿Æ	Ô½éÙÊô	Ô½½Û	GH-IC-2	NA	0.483606557	508.5	8.5	1.051711707	8.08206274
GH	121.5	50.9	805	-3.461680569	609.4189597	-5.7	427.4	3.28	1.14	Ericaceae	Vaccinium	Vaccinium_vitis-idaea	shrub	evergreen	2	¶Å¾é»¨¿Æ	Ô½éÙÊô	Ô½½Û	GH-IC-3	NA	0.492307692	502.7	7.3	0.925153672	7.890581015
GH	121.5	50.9	805	-3.461680569	609.4189597	-5.7	427.4	3.28	1.14	Ericaceae	Vaccinium	Vaccinium_vitis-idaea	shrub	evergreen	2	¶Å¾é»¨¿Æ	Ô½éÙÊô	Ô½½Û	GH-IC-4	NA	0.485526316	503.7	8	0.938428696	8.524888501
GH	121.5	50.9	805	-3.461680569	609.4189597	-5.7	427.4	3.28	1.14	Ericaceae	Vaccinium	Vaccinium_vitis-idaea	shrub	evergreen	2	¶Å¾é»¨¿Æ	Ô½éÙÊô	Ô½½Û	GH-IC-5	NA	0.478915663	506.1	8.7	1.003315727	8.671248507
GH	121.5	50.9	805	-3.461680569	609.4189597	-5.7	427.4	3.28	1.14	Caprifoliaceae	Lonicera	Lonicera_maackii	shrub	deciduous	2	ÈÌ¶¬¿Æ	ÈÌ¶¬Êô	½ðÒøÄ¾	GH-ID-1	NA	0.571491228	491.7	6.8	0.722312704	9.414205181
GH	121.5	50.9	805	-3.461680569	609.4189597	-5.7	427.4	3.28	1.14	Caprifoliaceae	Lonicera	Lonicera_maackii	shrub	deciduous	2	ÈÌ¶¬¿Æ	ÈÌ¶¬Êô	½ðÒøÄ¾	GH-ID-2	NA	0.550632911	489.9	7.7	0.758884828	10.14646718
GH	121.5	50.9	805	-3.461680569	609.4189597	-5.7	427.4	3.28	1.14	Caprifoliaceae	Lonicera	Lonicera_maackii	shrub	deciduous	2	ÈÌ¶¬¿Æ	ÈÌ¶¬Êô	½ðÒøÄ¾	GH-ID-3	NA	0.612582781	493.9	6.6	0.668107905	9.87864378
GH	121.5	50.9	805	-3.461680569	609.4189597	-5.7	427.4	3.28	1.14	Caprifoliaceae	Lonicera	Lonicera_maackii	shrub	deciduous	2	ÈÌ¶¬¿Æ	ÈÌ¶¬Êô	½ðÒøÄ¾	GH-ID-4	NA	0.605673759	494.9	6.5	0.633811329	10.25541782
GH	121.5	50.9	805	-3.461680569	609.4189597	-5.7	427.4	3.28	1.14	Rosaceae	Rosa	Rosa_davurica	shrub	deciduous	2	Ç¾Þ±¿Æ	Ç¾Þ±Êô	É½´ÌÃµ	GH-IE-1	NA	0.59862069	491	8.3	0.95660458	8.676521285
GH	121.5	50.9	805	-3.461680569	609.4189597	-5.7	427.4	3.28	1.14	Rosaceae	Rosa	Rosa_davurica	shrub	deciduous	2	Ç¾Þ±¿Æ	Ç¾Þ±Êô	É½´ÌÃµ	GH-IE-2	NA	0.629411765	487.9	8.8	1.003431139	8.769909222
GH	121.5	50.9	805	-3.461680569	609.4189597	-5.7	427.4	3.28	1.14	Rosaceae	Rosa	Rosa_davurica	shrub	deciduous	2	Ç¾Þ±¿Æ	Ç¾Þ±Êô	É½´ÌÃµ	GH-IE-3	NA	0.606289308	488.3	8.1	0.95750245	8.45950838
GH	121.5	50.9	805	-3.461680569	609.4189597	-5.7	427.4	3.28	1.14	Rosaceae	Rosa	Rosa_davurica	shrub	deciduous	2	Ç¾Þ±¿Æ	Ç¾Þ±Êô	É½´ÌÃµ	GH-IE-4	NA	0.606976744	486.3	9.8	1.035618184	9.462947012
GH	121.5	50.9	805	-3.461680569	609.4189597	-5.7	427.4	3.28	1.14	Rosaceae	Rosa	Rosa_davurica	shrub	deciduous	2	Ç¾Þ±¿Æ	Ç¾Þ±Êô	É½´ÌÃµ	GH-IE-5	NA	0.622352941	492.7	8.7	0.806823036	10.78303372
GH	121.5	50.9	805	-3.461680569	609.4189597	-5.7	427.4	3.28	1.14	Rosaceae	Potentilla	Potentilla_fruticosa	shrub	deciduous	2	Ç¾Þ±¿Æ	Î¯Áê²ËÊô	½ðÂ¶Ã·	GH-IF-1	NA	0.636170213	489.2	7.5	1.233861715	6.078476955
GH	121.5	50.9	805	-3.461680569	609.4189597	-5.7	427.4	3.28	1.14	Rosaceae	Potentilla	Potentilla_fruticosa	shrub	deciduous	2	Ç¾Þ±¿Æ	Î¯Áê²ËÊô	½ðÂ¶Ã·	GH-IF-2	NA	0.613709677	487.4	7.2	1.384857361	5.199091403
GH	121.5	50.9	805	-3.461680569	609.4189597	-5.7	427.4	3.28	1.14	Rosaceae	Potentilla	Potentilla_fruticosa	shrub	deciduous	2	Ç¾Þ±¿Æ	Î¯Áê²ËÊô	½ðÂ¶Ã·	GH-IF-3	NA	0.556349206	487.4	6.4	1.283835821	4.985061092
GH	121.5	50.9	805	-3.461680569	609.4189597	-5.7	427.4	3.28	1.14	Rosaceae	Potentilla	Potentilla_fruticosa	shrub	deciduous	2	Ç¾Þ±¿Æ	Î¯Áê²ËÊô	½ðÂ¶Ã·	GH-IF-4	NA	0.623333333	488.4	7.5	1.240688578	6.045030262
GH	121.5	50.9	805	-3.461680569	609.4189597	-5.7	427.4	3.28	1.14	Rosaceae	Potentilla	Potentilla_fruticosa	shrub	deciduous	2	Ç¾Þ±¿Æ	Î¯Áê²ËÊô	½ðÂ¶Ã·	GH-IF-5	NA	0.610606061	486.3	9	1.318180675	6.827592128
GH	121.5	50.9	805	-3.461680569	609.4189597	-5.7	427.4	3.28	1.14	Salicaceae	Salix	Salix_siuzevii	shrub	deciduous	2	ÑîÁø¿Æ	ÁøÊô	¾í±ßÁø	GH-IG-2	NA	0.467584098	503.5	9.7	1.837153173	5.279908144
GH	121.5	50.9	805	-3.461680569	609.4189597	-5.7	427.4	3.28	1.14	Salicaceae	Salix	Salix_siuzevii	shrub	deciduous	2	ÑîÁø¿Æ	ÁøÊô	¾í±ßÁø	GH-IG-3	NA	0.458527132	500.9	10.2	2.556643512	3.989605884
GH	121.5	50.9	805	-3.461680569	609.4189597	-5.7	427.4	3.28	1.14	Salicaceae	Salix	Salix_siuzevii	shrub	deciduous	2	ÑîÁø¿Æ	ÁøÊô	¾í±ßÁø	GH-IG-4	NA	0.423111111	500.6	11.2	2.147394137	5.215623814
GH	121.5	50.9	805	-3.461680569	609.4189597	-5.7	427.4	3.28	1.14	Salicaceae	Salix	Salix_siuzevii	shrub	deciduous	2	ÑîÁø¿Æ	ÁøÊô	¾í±ßÁø	GH-IG-5	NA	0.3984	498.2	11.4	2.285830619	4.98724617
GH	121.5	50.9	805	-3.461680569	609.4189597	-5.7	427.4	3.28	1.14	Ericaceae	Ledum	Ledum_palustre	shrub	evergreen	2	¶Å¾é»¨¿Æ	¶ÅÏãÊô	Ï¸Ò¶¶ÅÏã	GH-IH-1	NA	0.503571429	529.5	6.4	0.728137806	8.789544983
GH	121.5	50.9	805	-3.461680569	609.4189597	-5.7	427.4	3.28	1.14	Ericaceae	Ledum	Ledum_palustre	shrub	evergreen	2	¶Å¾é»¨¿Æ	¶ÅÏãÊô	Ï¸Ò¶¶ÅÏã	GH-IH-2	NA	0.434328358	501.6	10.3	1.382221841	7.451770544
GH	121.5	50.9	805	-3.461680569	609.4189597	-5.7	427.4	3.28	1.14	Ericaceae	Ledum	Ledum_palustre	shrub	evergreen	2	¶Å¾é»¨¿Æ	¶ÅÏãÊô	Ï¸Ò¶¶ÅÏã	GH-IH-3	NA	0.45952381	507.3	8.1	1.023804076	7.911670006
GH	121.5	50.9	805	-3.461680569	609.4189597	-5.7	427.4	3.28	1.14	Ericaceae	Ledum	Ledum_palustre	shrub	evergreen	2	¶Å¾é»¨¿Æ	¶ÅÏãÊô	Ï¸Ò¶¶ÅÏã	GH-IH-4	NA	0.462992126	515.7	8.6	1.035342653	8.30642877
GH	121.5	50.9	805	-3.461680569	609.4189597	-5.7	427.4	3.28	1.14	Ericaceae	Ledum	Ledum_palustre	shrub	evergreen	2	¶Å¾é»¨¿Æ	¶ÅÏãÊô	Ï¸Ò¶¶ÅÏã	GH-IH-5	NA	0.45	508.6	7.7	0.981440011	7.845614519
GH	121.5	50.9	805	-3.461680569	609.4189597	-5.7	427.4	3.28	1.14	Betulaceae	Betula	Betula_platyphylla	tree	deciduous	2	èëÄ¾¿Æ	èëÄ¾Êô	°×èë	GH-II-1	NA	0.462817552	524.2	8.7	1.357488638	6.40889342
GH	121.5	50.9	805	-3.461680569	609.4189597	-5.7	427.4	3.28	1.14	Betulaceae	Betula	Betula_platyphylla	tree	deciduous	2	èëÄ¾¿Æ	èëÄ¾Êô	°×èë	GH-II-2	NA	0.418283582	511	9.8	1.415575609	6.922978849
GH	121.5	50.9	805	-3.461680569	609.4189597	-5.7	427.4	3.28	1.14	Betulaceae	Betula	Betula_platyphylla	tree	deciduous	2	èëÄ¾¿Æ	èëÄ¾Êô	°×èë	GH-II-3	NA	0.490613718	521.2	9	1.094992024	8.219237951
GH	121.5	50.9	805	-3.461680569	609.4189597	-5.7	427.4	3.28	1.14	Betulaceae	Betula	Betula_platyphylla	tree	deciduous	2	èëÄ¾¿Æ	èëÄ¾Êô	°×èë	GH-II-4	NA	0.505555556	525.6	8.4	1.154165452	7.277985999
GH	121.5	50.9	805	-3.461680569	609.4189597	-5.7	427.4	3.28	1.14	Betulaceae	Betula	Betula_platyphylla	tree	deciduous	2	èëÄ¾¿Æ	èëÄ¾Êô	°×èë	GH-II-5	NA	0.506227106	520.2	7.2	0.883789998	8.146731708
GH	121.5	50.9	805	-3.461680569	609.4189597	-5.7	427.4	3.28	1.14	Saxifragaceae	Ribes	Ribes_pauciflorum	shrub	deciduous	2	»¢¶ú²Ý¿Æ	²èË‘×ÓÊô	²èË‘×Ó(ÐË°²²èË‘×Ó)	GH-IK-1	NA	0.411006289	479.6	8.6	1.821661238	4.720965578
GH	121.5	50.9	805	-3.461680569	609.4189597	-5.7	427.4	3.28	1.14	Saxifragaceae	Ribes	Ribes_pauciflorum	shrub	deciduous	2	»¢¶ú²Ý¿Æ	²èË‘×ÓÊô	²èË‘×Ó(ÐË°²²èË‘×Ó)	GH-IK-2	NA	0.441176471	477.2	7.4	1.681126284	4.401810899
GH	121.5	50.9	805	-3.461680569	609.4189597	-5.7	427.4	3.28	1.14	Saxifragaceae	Ribes	Ribes_pauciflorum	shrub	deciduous	2	»¢¶ú²Ý¿Æ	²èË‘×ÓÊô	²èË‘×Ó(ÐË°²²èË‘×Ó)	GH-IK-3	NA	0.454666667	492	6.3	1.343972644	4.687595412
GH	121.5	50.9	805	-3.461680569	609.4189597	-5.7	427.4	3.28	1.14	Saxifragaceae	Ribes	Ribes_pauciflorum	shrub	deciduous	2	»¢¶ú²Ý¿Æ	²èË‘×ÓÊô	²èË‘×Ó(ÐË°²²èË‘×Ó)	GH-IK-4	NA	0.460377358	487.3	6.9	1.484724908	4.64732555
GH	121.5	50.9	805	-3.461680569	609.4189597	-5.7	427.4	3.28	1.14	Saxifragaceae	Ribes	Ribes_pauciflorum	shrub	deciduous	2	»¢¶ú²Ý¿Æ	²èË‘×ÓÊô	²èË‘×Ó(ÐË°²²èË‘×Ó)	GH-IK-5	NA	0.469711538	488.7	5.6	1.126712735	4.970210974
GH	121.5	50.9	805	-3.461680569	609.4189597	-5.7	427.4	3.28	1.14	Betulaceae	Betula	Betula_fruticosa	tree	deciduous	2	èëÄ¾¿Æ	èëÄ¾Êô	²ñèë	GH-IL-1	NA	0.460248447	509.2	11.1	1.599468475	6.939805425
GH	121.5	50.9	805	-3.461680569	609.4189597	-5.7	427.4	3.28	1.14	Betulaceae	Betula	Betula_fruticosa	tree	deciduous	2	èëÄ¾¿Æ	èëÄ¾Êô	²ñèë	GH-IL-2	NA	0.455333333	527.2	11.6	1.720741482	6.74127992
GH	121.5	50.9	805	-3.461680569	609.4189597	-5.7	427.4	3.28	1.14	Betulaceae	Betula	Betula_fruticosa	tree	deciduous	2	èëÄ¾¿Æ	èëÄ¾Êô	²ñèë	GH-IL-3	NA	0.527572016	528.9	9.1	1.260927502	7.216909763
GH	121.5	50.9	805	-3.461680569	609.4189597	-5.7	427.4	3.28	1.14	Betulaceae	Betula	Betula_fruticosa	tree	deciduous	2	èëÄ¾¿Æ	èëÄ¾Êô	²ñèë	GH-IL-4	NA	0.6082397	523.2	9.3	1.148272843	8.099120393
GH	121.5	50.9	805	-3.461680569	609.4189597	-5.7	427.4	3.28	1.14	Betulaceae	Betula	Betula_fruticosa	tree	deciduous	2	èëÄ¾¿Æ	èëÄ¾Êô	²ñèë	GH-IL-5	NA	0.568020305	529.8	10.5	1.446222751	7.260292367
GH	121.5	50.9	805	-3.461680569	609.4189597	-5.7	427.4	3.28	1.14	Pinaceae	Larix	Larix_gmelini	tree	conifer	2	ËÉ¿Æ	ÂäÒ¶ËÉÊô	ÂäÒ¶ËÉ	GH-IM-1	NA	0.711428571	548.1	10.9	1.392637917	7.82687292
GH	121.5	50.9	805	-3.461680569	609.4189597	-5.7	427.4	3.28	1.14	Pinaceae	Larix	Larix_gmelini	tree	conifer	2	ËÉ¿Æ	ÂäÒ¶ËÉÊô	ÂäÒ¶ËÉ	GH-IM-2	NA	0.610069444	543.4	7.9	1.106465666	7.139851007
GH	121.5	50.9	805	-3.461680569	609.4189597	-5.7	427.4	3.28	1.14	Pinaceae	Larix	Larix_gmelini	tree	conifer	2	ËÉ¿Æ	ÂäÒ¶ËÉÊô	ÂäÒ¶ËÉ	GH-IM-3	NA	0.610835913	539.5	7.2	0.846559682	8.5050117
GH	121.5	50.9	805	-3.461680569	609.4189597	-5.7	427.4	3.28	1.14	Pinaceae	Larix	Larix_gmelini	tree	conifer	2	ËÉ¿Æ	ÂäÒ¶ËÉÊô	ÂäÒ¶ËÉ	GH-IM-4	NA	0.570138889	553.9	8.8	1.15036694	7.64973305
GH	121.5	50.9	805	-3.461680569	609.4189597	-5.7	427.4	3.28	1.14	Pinaceae	Larix	Larix_gmelini	tree	conifer	2	ËÉ¿Æ	ÂäÒ¶ËÉÊô	ÂäÒ¶ËÉ	GH-IM-5	NA	0.495190381	552.2	10.1	1.463355049	6.90194769
GH	121.5	50.9	805	-3.461680569	609.4189597	-5.7	427.4	3.28	1.14	Pinaceae	Larix	Larix_gmelini	tree	conifer	2	ËÉ¿Æ	ÂäÒ¶ËÉÊô	ÂäÒ¶ËÉ	GH-IN-1	NA	0.497727273	499.1	6.1	1.30467433	4.675496298
GH	121.5	50.9	805	-3.461680569	609.4189597	-5.7	427.4	3.28	1.14	Salicaceae	Salix	Salix_rosmarinifolia	shrub	deciduous	2	ÑîÁø¿Æ	ÁøÊô	Ï¸Ò¶ÕÓÁø	GH-IN-2	NA	0.483333333	500.4	7.2	1.231917977	5.844544957
GH	121.5	50.9	805	-3.461680569	609.4189597	-5.7	427.4	3.28	1.14	Salicaceae	Salix	Salix_rosmarinifolia	shrub	deciduous	2	ÑîÁø¿Æ	ÁøÊô	Ï¸Ò¶ÕÓÁø	GH-IN-3	NA	0.495145631	501.8	8.1	1.215657874	6.663058886
GH	121.5	50.9	805	-3.461680569	609.4189597	-5.7	427.4	3.28	1.14	Salicaceae	Salix	Salix_rosmarinifolia	shrub	deciduous	2	ÑîÁø¿Æ	ÁøÊô	Ï¸Ò¶ÕÓÁø	GH-IN-4	NA	0.545125348	493.9	7	1.04711133	6.685058025
GH	121.5	50.9	805	-3.461680569	609.4189597	-5.7	427.4	3.28	1.14	Salicaceae	Salix	Salix_rosmarinifolia	shrub	deciduous	2	ÑîÁø¿Æ	ÁøÊô	Ï¸Ò¶ÕÓÁø	GH-IN-5	NA	0.494285714	489.5	8.7	1.271993383	6.839658222
GH	121.5	50.9	805	-3.461680569	609.4189597	-5.7	427.4	3.28	1.14	Ericaceae	Rhododendron	Rhododendron_dauricum	shrub	evergreen	2	¶Å¾é»¨¿Æ	¶Å¾éÊô	ÐË°²¶Å¾é	GH-IO-1	NA	0.485365854	513.6	6.1	0.982899023	6.206130902
GH	121.5	50.9	805	-3.461680569	609.4189597	-5.7	427.4	3.28	1.14	Ericaceae	Rhododendron	Rhododendron_dauricum	shrub	evergreen	2	¶Å¾é»¨¿Æ	¶Å¾éÊô	ÐË°²¶Å¾é	GH-IO-2	NA	0.362937063	489.8	7.7	1.418433823	5.428522554
GH	121.5	50.9	805	-3.461680569	609.4189597	-5.7	427.4	3.28	1.14	Ericaceae	Rhododendron	Rhododendron_dauricum	shrub	evergreen	2	¶Å¾é»¨¿Æ	¶Å¾éÊô	ÐË°²¶Å¾é	GH-IO-3	NA	0.44754902	507	6.6	1.116868033	5.909382134
GH	121.5	50.9	805	-3.461680569	609.4189597	-5.7	427.4	3.28	1.14	Ericaceae	Rhododendron	Rhododendron_dauricum	shrub	evergreen	2	¶Å¾é»¨¿Æ	¶Å¾éÊô	ÐË°²¶Å¾é	GH-IO-4	NA	0.386	489.2	6.8	1.368576747	4.968665451
GH	121.5	50.9	805	-3.461680569	609.4189597	-5.7	427.4	3.28	1.14	Ericaceae	Rhododendron	Rhododendron_dauricum	shrub	evergreen	2	¶Å¾é»¨¿Æ	¶Å¾éÊô	ÐË°²¶Å¾é	GH-IO-5	NA	0.392718447	491.8	7.2	1.208135777	5.959595053
GH	121.5	50.9	805	-3.461680569	609.4189597	-5.7	427.4	3.28	1.14	Ericaceae	Rhododendron	Rhododendron_dauricum	shrub	evergreen	2	¶Å¾é»¨¿Æ	¶Å¾éÊô	ÐË°²¶Å¾é	GH-IO-6	NA	0.402564103	493.1	6.6	1.280909771	5.152587754
GH	121.5	50.9	805	-3.461680569	609.4189597	-5.7	427.4	3.28	1.14	Rosaceae	Spiraea	Spiraea_sp.	shrub	deciduous	2	Ç¾Þ±¿Æ	ÐåÏß¾ÕÊô	ÁøÒ¶ÐåÏß¾Õ	GH-IP-1	NA	0.61192053	506.7	7.7	1.108039036	6.949213656
GH	121.5	50.9	805	-3.461680569	609.4189597	-5.7	427.4	3.28	1.14	Rosaceae	Spiraea	Spiraea_sp.	shrub	deciduous	2	Ç¾Þ±¿Æ	ÐåÏß¾ÕÊô	ÁøÒ¶ÐåÏß¾Õ	GH-IP-2	NA	0.578143713	488	8.7	1.679359092	5.180547771
GH	121.5	50.9	805	-3.461680569	609.4189597	-5.7	427.4	3.28	1.14	Rosaceae	Spiraea	Spiraea_sp.	shrub	deciduous	2	Ç¾Þ±¿Æ	ÐåÏß¾ÕÊô	ÁøÒ¶ÐåÏß¾Õ	GH-IP-3	NA	0.593362832	488.2	7.4	1.241695104	5.959595054
GH	121.5	50.9	805	-3.461680569	609.4189597	-5.7	427.4	3.28	1.14	Rosaceae	Spiraea	Spiraea_sp.	shrub	deciduous	2	Ç¾Þ±¿Æ	ÐåÏß¾ÕÊô	ÁøÒ¶ÐåÏß¾Õ	GH-IP-4	NA	0.61137931	497.5	5.9	1.015510785	5.809884136
GH	121.5	50.9	805	-3.461680569	609.4189597	-5.7	427.4	3.28	1.14	Rosaceae	Spiraea	Spiraea_sp.	shrub	deciduous	2	Ç¾Þ±¿Æ	ÐåÏß¾ÕÊô	ÁøÒ¶ÐåÏß¾Õ	GH-IP-5	NA	0.625675676	493.2	10.1	1.925763354	5.244673484
GH	121.5	50.9	805	-3.461680569	609.4189597	-5.7	427.4	3.28	1.14	Salicaceae	Salix	Salix_viminalis	shrub	deciduous	2	ÑîÁø¿Æ	ÁøÊô	ÝïÁø	GH-IQ-1	NA	0.40775	486.3	9.5	2.41013491	3.941688061
GH	121.5	50.9	805	-3.461680569	609.4189597	-5.7	427.4	3.28	1.14	Salicaceae	Salix	Salix_viminalis	shrub	deciduous	2	ÑîÁø¿Æ	ÁøÊô	ÝïÁø	GH-IQ-2	NA	0.471759259	489.7	9.8	2.025369829	4.838622487
GH	121.5	50.9	805	-3.461680569	609.4189597	-5.7	427.4	3.28	1.14	Salicaceae	Salix	Salix_viminalis	shrub	deciduous	2	ÑîÁø¿Æ	ÁøÊô	ÝïÁø	GH-IQ-4	NA	0.495024876	488.7	11	2.098786024	5.241125048
GH	121.5	50.9	805	-3.461680569	609.4189597	-5.7	427.4	3.28	1.14	Salicaceae	Salix	Salix_viminalis	shrub	deciduous	2	ÑîÁø¿Æ	ÁøÊô	ÝïÁø	GH-IQ-5	NA	0.506818182	493.9	12.1	2.299705588	5.26154307
GH	121.5	50.9	805	-3.461680569	609.4189597	-5.7	427.4	3.28	1.14	Salicaceae	Salix	Salix_dunnii	tree	deciduous	2	ÑîÁø¿Æ	ÁøÊô	³¤¹£Áø	GH-IR-1	NA	0.518461538	509.1	11.6	1.750652758	6.626099863
GH	121.5	50.9	805	-3.461680569	609.4189597	-5.7	427.4	3.28	1.14	Salicaceae	Salix	Salix_dunnii	tree	deciduous	2	ÑîÁø¿Æ	ÁøÊô	³¤¹£Áø	GH-IR-2	NA	0.53125	494	11.3	1.680762523	6.723138959
GH	121.5	50.9	805	-3.461680569	609.4189597	-5.7	427.4	3.28	1.14	Salicaceae	Salix	Salix_dunnii	tree	deciduous	2	ÑîÁø¿Æ	ÁøÊô	³¤¹£Áø	GH-IR-3	NA	0.530205279	501.2	10.6	1.270928004	8.340362292
GH	121.5	50.9	805	-3.461680569	609.4189597	-5.7	427.4	3.28	1.14	Salicaceae	Salix	Salix_dunnii	tree	deciduous	2	ÑîÁø¿Æ	ÁøÊô	³¤¹£Áø	GH-IR-4	NA	0.496202532	497.4	12.7	1.733294834	7.32708582
GH	121.5	50.9	805	-3.461680569	609.4189597	-5.7	427.4	3.28	1.14	Salicaceae	Salix	Salix_dunnii	tree	deciduous	2	ÑîÁø¿Æ	ÁøÊô	³¤¹£Áø	GH-IR-5	NA	0.525974026	509	11.4	1.244381739	9.161175902
GH	121.5	50.9	805	-3.461680569	609.4189597	-5.7	427.4	3.28	1.14	Rosaceae	Sorbaria	Sorbaria_sorbifolia	shrub	deciduous	2	Ç¾Þ±¿Æ	ÕäÖéÃ·Êô	ÕäÖéÃ·	GH-IS-1	NA	0.589972145	484.2	7.8	1.360159276	5.734622509
GH	121.5	50.9	805	-3.461680569	609.4189597	-5.7	427.4	3.28	1.14	Rosaceae	Sorbaria	Sorbaria_sorbifolia	shrub	deciduous	2	Ç¾Þ±¿Æ	ÕäÖéÃ·Êô	ÕäÖéÃ·	GH-IS-2	NA	0.558390805	482	7.6	1.397722445	5.437417155
GH	121.5	50.9	805	-3.461680569	609.4189597	-5.7	427.4	3.28	1.14	Rosaceae	Sorbaria	Sorbaria_sorbifolia	shrub	deciduous	2	Ç¾Þ±¿Æ	ÕäÖéÃ·Êô	ÕäÖéÃ·	GH-IS-3	NA	0.595824635	485.2	6.9	1.420943566	4.855928247
GH	121.5	50.9	805	-3.461680569	609.4189597	-5.7	427.4	3.28	1.14	Rosaceae	Sorbaria	Sorbaria_sorbifolia	shrub	deciduous	2	Ç¾Þ±¿Æ	ÕäÖéÃ·Êô	ÕäÖéÃ·	GH-IS-4	NA	0.587733333	485.3	7.8	1.514498307	5.15022035
GH	121.5	50.9	805	-3.461680569	609.4189597	-5.7	427.4	3.28	1.14	Rosaceae	Sorbaria	Sorbaria_sorbifolia	shrub	deciduous	2	Ç¾Þ±¿Æ	ÕäÖéÃ·Êô	ÕäÖéÃ·	GH-IS-5	NA	0.565173116	484.8	10.2	1.713217138	5.953711163
JF	108.9	18.7	80	24.60941802	1453.442363	25.3	2031	2.28	0.439	Meliaceae	Chukrasia	Chukrasia_tabularis	tree	deciduous	2	é¬¿Æ	Âéé¬Êô	Âéé¬	JF-HA-1	0.4354	0.432975338	460.2	6	0.931524164	6.441056745
JF	108.9	18.7	80	24.60941802	1453.442363	25.3	2031	2.28	0.439	Meliaceae	Chukrasia	Chukrasia_tabularis	tree	deciduous	2	é¬¿Æ	Âéé¬Êô	Âéé¬	JF-HA-2	0.456436782	0.408035347	455.1	6.5	1.467376426	4.429674544
JF	108.9	18.7	80	24.60941802	1453.442363	25.3	2031	2.28	0.439	Meliaceae	Chukrasia	Chukrasia_tabularis	tree	deciduous	2	é¬¿Æ	Âéé¬Êô	Âéé¬	JF-HA-3	0.371157895	0.417970602	466.5	3.7	1.807744361	2.046749574
JF	108.9	18.7	80	24.60941802	1453.442363	25.3	2031	2.28	0.439	Achariaceae	Hydnocarpus	Hydnocarpus_hainanensis	tree	evergreen	2	´ÌÀéÄ¾¿Æ	´ó·ç×ÓÊô	º£ÄÏ´ó·ç×Ó	JF-HB-1	0.517272727	0.462601626	438.1	9.6	2.23141791	4.302197252
JF	108.9	18.7	80	24.60941802	1453.442363	25.3	2031	2.28	0.439	Achariaceae	Hydnocarpus	Hydnocarpus_hainanensis	tree	evergreen	2	´ÌÀéÄ¾¿Æ	´ó·ç×ÓÊô	º£ÄÏ´ó·ç×Ó	JF-HB-2	0.479577465	0.443937419	427.7	8.1	1.897954545	4.267752366
JF	108.9	18.7	80	24.60941802	1453.442363	25.3	2031	2.28	0.439	Achariaceae	Hydnocarpus	Hydnocarpus_hainanensis	tree	evergreen	2	´ÌÀéÄ¾¿Æ	´ó·ç×ÓÊô	º£ÄÏ´ó·ç×Ó	JF-HB-3	0.412321429	0.399757618	427.9	10.3	3.24141791	3.177621734
JF	108.9	18.7	80	24.60941802	1453.442363	25.3	2031	2.28	0.439	Sapotaceae	Madhuca	Madhuca_hainanensis	tree	evergreen	2	É½é­¿Æ	×Ï¾£Ä¾Êô	º£ÄÏ×Ï¾£Ä¾	JF-HC-1	0.435441176	0.414386677	519.3	8.3	1.060304183	7.827942333
JF	108.9	18.7	80	24.60941802	1453.442363	25.3	2031	2.28	0.439	Sapotaceae	Madhuca	Madhuca_hainanensis	tree	evergreen	2	É½é­¿Æ	×Ï¾£Ä¾Êô	º£ÄÏ×Ï¾£Ä¾	JF-HC-2	0.388035714	0.383380381	502.6	7.7	1.037471264	7.421892314
JF	108.9	18.7	80	24.60941802	1453.442363	25.3	2031	2.28	0.439	Sapotaceae	Madhuca	Madhuca_hainanensis	tree	evergreen	2	É½é­¿Æ	×Ï¾£Ä¾Êô	º£ÄÏ×Ï¾£Ä¾	JF-HC-3	0.271428571	0.287878788	512.1	7.7	1.810111524	4.253881541
JF	108.9	18.7	80	24.60941802	1453.442363	25.3	2031	2.28	0.439	Dipterocarpaceae	Hopea	Hopea_hainanensis	tree	evergreen	2	ÁúÄÔÏã¿Æ	ÆÂÀÝÊô	ÆÂÀÝ	JF-HD-1	0.4771875	0.431477819	528.9	9.5	1.01037594	9.402440838
JF	108.9	18.7	80	24.60941802	1453.442363	25.3	2031	2.28	0.439	Dipterocarpaceae	Hopea	Hopea_hainanensis	tree	evergreen	2	ÁúÄÔÏã¿Æ	ÆÂÀÝÊô	ÆÂÀÝ	JF-HD-2	0.463846154	0.444035346	513.5	8.8	1.109848485	7.929010238
JF	108.9	18.7	80	24.60941802	1453.442363	25.3	2031	2.28	0.439	Dipterocarpaceae	Hopea	Hopea_hainanensis	tree	evergreen	2	ÁúÄÔÏã¿Æ	ÆÂÀÝÊô	ÆÂÀÝ	JF-HD-3	0.626585366	0.460476788	510.3	7.5	0.658062016	11.39710212
JF	108.9	18.7	80	24.60941802	1453.442363	25.3	2031	2.28	0.439	Dipterocarpaceae	Vatica	Vatica_mangachapoi	tree	evergreen	2	ÁúÄÔÏã¿Æ	ÇàÃ·Êô	ÇàÆ¤	JF-HE-1	0.517931034	0.48498547	483.2	6.3	0.925274725	6.808788601
JF	108.9	18.7	80	24.60941802	1453.442363	25.3	2031	2.28	0.439	Dipterocarpaceae	Vatica	Vatica_mangachapoi	tree	evergreen	2	ÁúÄÔÏã¿Æ	ÇàÃ·Êô	ÇàÆ¤	JF-HE-2	0.441111111	0.401686341	464.9	7.9	1.693602941	4.664611645
JF	108.9	18.7	80	24.60941802	1453.442363	25.3	2031	2.28	0.439	Dipterocarpaceae	Vatica	Vatica_mangachapoi	tree	evergreen	2	ÁúÄÔÏã¿Æ	ÇàÃ·Êô	ÇàÆ¤	JF-HE-3	0.501935484	0.455103832	459.3	6.7	2.132173913	3.14233279
JF	108.9	18.7	80	24.60941802	1453.442363	25.3	2031	2.28	0.439	Malvaceae	Heritiera	Heritiera_parvifolia	tree	evergreen	2	ÎàÍ©¿Æ	ÒøÒ¶Ê÷Êô	ºûµûÊ÷	JF-HF-1	0.467843137	0.45447619	466.9	9.8	1.234396887	7.939099736
JF	108.9	18.7	80	24.60941802	1453.442363	25.3	2031	2.28	0.439	Malvaceae	Heritiera	Heritiera_parvifolia	tree	evergreen	2	ÎàÍ©¿Æ	ÒøÒ¶Ê÷Êô	ºûµûÊ÷	JF-HF-2	0.440384615	0.418953531	474.2	7.4	1.374572491	5.383491994
JF	108.9	18.7	80	24.60941802	1453.442363	25.3	2031	2.28	0.439	Malvaceae	Heritiera	Heritiera_parvifolia	tree	evergreen	2	ÎàÍ©¿Æ	ÒøÒ¶Ê÷Êô	ºûµûÊ÷	JF-HF-3	0.5175	0.510858835	534.1	8.7	2.158106061	4.031312528
JF	108.9	18.7	80	24.60941802	1453.442363	25.3	2031	2.28	0.439	Fabaceae	Leucaena	Leucaena_leucocephala	tree	deciduous	1	¶¹¿Æ	ÒøºÏ»¶Êô	ÒøºÏ»¶	JF-HK-1	0.256071429	0.31228223	464.4	17.6	2.362230769	7.45058452
JF	108.9	18.7	80	24.60941802	1453.442363	25.3	2031	2.28	0.439	Fabaceae	Leucaena	Leucaena_leucocephala	tree	deciduous	1	¶¹¿Æ	ÒøºÏ»¶Êô	ÒøºÏ»¶	JF-HK-2	0.268125	0.320627803	476.9	13.5	1.127829457	11.96989484
JF	108.9	18.7	80	24.60941802	1453.442363	25.3	2031	2.28	0.439	Fabaceae	Leucaena	Leucaena_leucocephala	tree	deciduous	1	¶¹¿Æ	ÒøºÏ»¶Êô	ÒøºÏ»¶	JF-HK-3	0.304736842	0.303300157	470.6	15.6	0.959299611	16.2618642
JF	108.9	18.7	80	24.60941802	1453.442363	25.3	2031	2.28	0.439	Moraceae	Artocarpus	Artocarpus_nitidus	tree	evergreen	2	É£¿Æ	²¨ÂÞÃÛÊô	´óÒ¶ëÙÖ¬	JF-HM-1	0.394765625	0.362768325	445.2	7.6	1.577538462	4.817632142
JF	108.9	18.7	80	24.60941802	1453.442363	25.3	2031	2.28	0.439	Moraceae	Artocarpus	Artocarpus_nitidus	tree	evergreen	2	É£¿Æ	²¨ÂÞÃÛÊô	´óÒ¶ëÙÖ¬	JF-HM-2	0.369340659	0.355322973	472	8.8	1.94527881	4.523773124
JF	108.9	18.7	80	24.60941802	1453.442363	25.3	2031	2.28	0.439	Moraceae	Artocarpus	Artocarpus_nitidus	tree	evergreen	2	É£¿Æ	²¨ÂÞÃÛÊô	´óÒ¶ëÙÖ¬	JF-HM-3	0.291428571	0.283436929	462.9	6.8	2.202588235	3.087277001
JF	108.9	18.7	80	24.60941802	1453.442363	25.3	2031	2.28	0.439	Fabaceae	Bauhinia	Bauhinia_acuminata	tree	deciduous	1	¶¹¿Æ	ÑòÌã¼×Êô	°×»¨ÑòÌã¼×	JF-HN-1	0.426470588	0.408565793	436.7	5.3	0.945095057	5.607901513
JF	108.9	18.7	80	24.60941802	1453.442363	25.3	2031	2.28	0.439	Dilleniaceae	Dillenia	Dillenia_turbinata	tree	evergreen	2	Îåèâ¹û¿Æ	Îåèâ¹ûÊô	´ó»¨Îåèâ¹û	JF-HP-1	0.186666667	0.180777696	444.8	6.5	1.314498141	4.944852942
JF	108.9	18.7	80	24.60941802	1453.442363	25.3	2031	2.28	0.439	Fabaceae	Adenanthera	Adenanthera_pavonina	tree	deciduous	1	¶¹¿Æ	º£ºì¶¹Êô	Ð¡×Ñ¿×È¸¶¹	JF-HQ-1	0.294545455	0.266228431	409.6	11.8	1.113469388	10.59750733
JF	108.9	18.7	80	24.60941802	1453.442363	25.3	2031	2.28	0.439	Annonaceae	Polyalthia	Polyalthia_cerasoides	tree	evergreen	2	·¬ÀóÖ¦¿Æ	°µÂÞÊô	Ï¸»ùÍè	JF-HR-1	0.38	0.374384236	467.4	11.6	2.315430712	5.009867037
JF	108.9	18.7	80	24.60941802	1453.442363	25.3	2031	2.28	0.439	Fabaceae	Erythrophleum	Erythrophleum_fordii	tree	evergreen	1	¶¹¿Æ	¸ñÄ¾Êô	¸ñÄ¾	JF-HT-1	0.355	0.337292162	471.1	19.9	1.070222222	18.59426911
JF	108.9	18.7	80	24.60941802	1453.442363	25.3	2031	2.28	0.439	Combretaceae	Terminalia	Terminalia_catappa	tree	deciduous	2	Ê¹¾ý×Ó¿Æ	Ú­×ÓÊô	é­ÈÊ	JF-HU-1	0.647884615	0.379349172	474.6	6.1	1.216969697	5.012450199
JF	108.9	18.7	80	24.60941802	1453.442363	25.3	2031	2.28	0.439	Combretaceae	Terminalia	Terminalia_catappa	tree	deciduous	2	Ê¹¾ý×Ó¿Æ	Ú­×ÓÊô	é­ÈÊ	JF-HU-2	0.188461538	0.342657343	459	7.7	0.806865672	9.543100255
JF	108.9	18.7	80	24.60941802	1453.442363	25.3	2031	2.28	0.439	Combretaceae	Terminalia	Terminalia_catappa	tree	deciduous	2	Ê¹¾ý×Ó¿Æ	Ú­×ÓÊô	é­ÈÊ	JF-HU-3	0.268571429	0.282621768	457.8	10.3	0.995075758	10.35097068
JF	108.9	18.7	80	24.60941802	1453.442363	25.3	2031	2.28	0.439	Sapindaceae	Harpullia	Harpullia_cupanioides	tree	evergreen	2	ÎÞ»¼×Ó¿Æ	¼ÙÉ½ÂÜÊô	¼ÙÉ½ÂÜ	JF-HW-1	0.340138889	0.371792925	468.8	8.4	0.991460674	8.472348143
JF	108.9	18.7	80	24.60941802	1453.442363	25.3	2031	2.28	0.439	Sapindaceae	Harpullia	Harpullia_cupanioides	tree	evergreen	2	ÎÞ»¼×Ó¿Æ	¼ÙÉ½ÂÜÊô	¼ÙÉ½ÂÜ	JF-HW-2	0.369245283	0.371699905	448.6	8.1	1.667072243	4.858817627
JF	108.9	18.7	80	24.60941802	1453.442363	25.3	2031	2.28	0.439	Sapindaceae	Harpullia	Harpullia_cupanioides	tree	evergreen	2	ÎÞ»¼×Ó¿Æ	¼ÙÉ½ÂÜÊô	¼ÙÉ½ÂÜ	JF-HW-3	0.364883721	0.368396337	462.6	7.3	3.240313725	2.252868277
JF	108.9	18.7	80	24.60941802	1453.442363	25.3	2031	2.28	0.439	Meliaceae	Aphanamixis	Aphanamixis_polystachya	tree	evergreen	2	é¬¿Æ	É½é¬Êô	É½é¬	JF-HX-1	0.266	0.270725389	481.4	12.4	1.24046332	9.996264944
JF	108.9	18.7	80	24.60941802	1453.442363	25.3	2031	2.28	0.439	Meliaceae	Aphanamixis	Aphanamixis_polystachya	tree	evergreen	2	é¬¿Æ	É½é¬Êô	É½é¬	JF-HX-2	0.305	0.314896755	494.3	9.5	1.458421053	6.513893899
JF	108.9	18.7	80	24.60941802	1453.442363	25.3	2031	2.28	0.439	Meliaceae	Aphanamixis	Aphanamixis_polystachya	tree	evergreen	2	é¬¿Æ	É½é¬Êô	É½é¬	JF-HX-3	0.228292683	0.258278146	488.1	7.2	2.530915751	2.8448201
JF	108.9	18.7	80	24.60941802	1453.442363	25.3	2031	2.28	0.439	Fagaceae	Castanopsis	Castanopsis_hainanensis	tree	evergreen	2	¿Ç¶·¿Æ	×¶Êô	º£ÄÏèà	JF-HY-1	0.406	0.417695473	475.5	6.6	1.943282443	3.396315355
JF	108.9	18.7	80	24.60941802	1453.442363	25.3	2031	2.28	0.439	Fagaceae	Castanopsis	Castanopsis_fabri	tree	evergreen	2	¿Ç¶·¿Æ	×¶Êô	°××µ	JF-HZ-1	0.403666667	0.38021978	484.1	8	1.732923077	4.616477273
JF	108.9	18.7	80	24.60941802	1453.442363	25.3	2031	2.28	0.439	Clusiaceae	Calophyllum	Calophyllum_inophyllum	tree	evergreen	2	ÌÙ»Æ¿Æ	ºìºñ¿ÇÊô	ÇíÑÂº£ÌÄ	JF-IA-1	0.342021277	0.330863435	475	6.2	2.166870229	2.86126964
JF	108.9	18.7	80	24.60941802	1453.442363	25.3	2031	2.28	0.439	Clusiaceae	Calophyllum	Calophyllum_inophyllum	tree	evergreen	2	ÌÙ»Æ¿Æ	ºìºñ¿ÇÊô	ÇíÑÂº£ÌÄ	JF-IA-2	0.295454545	0.290100866	485.7	7.3	2.036235294	3.585047377
JF	108.9	18.7	80	24.60941802	1453.442363	25.3	2031	2.28	0.439	Clusiaceae	Calophyllum	Calophyllum_inophyllum	tree	evergreen	2	ÌÙ»Æ¿Æ	ºìºñ¿ÇÊô	ÇíÑÂº£ÌÄ	JF-IA-3	0.258843931	0.264907714	NA	3.9	1.556015326	2.506402048
JF	108.9	18.7	80	24.60941802	1453.442363	25.3	2031	2.28	0.439	Sterculiaceae	Sterculia	Sterculia_hainanensis	tree	evergreen	2	ÎàÍ©¿Æ	Æ»ÆÅÊô	º£ÄÏÆ»ÆÅ	JF-IB-1	0.353700787	0.35625347	454.5	12.5	2.559037037	4.884649897
JF	108.9	18.7	80	24.60941802	1453.442363	25.3	2031	2.28	0.439	Sterculiaceae	Sterculia	Sterculia_hainanensis	tree	evergreen	2	ÎàÍ©¿Æ	Æ»ÆÅÊô	º£ÄÏÆ»ÆÅ	JF-IB-2	0.328905109	0.332890071	465	12.1	2.145173745	5.640568755
JF	108.9	18.7	80	24.60941802	1453.442363	25.3	2031	2.28	0.439	Sterculiaceae	Sterculia	Sterculia_hainanensis	tree	evergreen	2	ÎàÍ©¿Æ	Æ»ÆÅÊô	º£ÄÏÆ»ÆÅ	JF-IB-3	0.282371134	0.287710084	465	13.6	2.371351351	5.735126511
JF	108.9	18.7	80	24.60941802	1453.442363	25.3	2031	2.28	0.439	Styracaceae	Styrax	Styrax_chinensis	tree	deciduous	2	°²Ï¢Ïã¿Æ	°²Ï¢ÏãÊô	ÖÐ»ª°²Ï¢Ïã	JF-IC-1	0.448219178	0.459873507	475.7	9.1	2.111849057	4.309020084
JF	108.9	18.7	80	24.60941802	1453.442363	25.3	2031	2.28	0.439	Styracaceae	Styrax	Styrax_chinensis	tree	deciduous	2	°²Ï¢Ïã¿Æ	°²Ï¢ÏãÊô	ÖÐ»ª°²Ï¢Ïã	JF-IC-2	0.40015873	0.386953185	469.4	4.6	1.548275862	2.971046771
JF	108.9	18.7	80	24.60941802	1453.442363	25.3	2031	2.28	0.439	Fabaceae	Bauhinia	Bauhinia_acuminata	tree	deciduous	1	¶¹¿Æ	ÑòÌã¼×Êô	°×»¨ÑòÌã¼×	JF-ID-1	0.415882353	0.431623932	490.2	7.5	1.472977099	5.091728857
JF	108.9	18.7	80	24.60941802	1453.442363	25.3	2031	2.28	0.439	Styracaceae	Styrax	Styrax_subnivea	tree	deciduous	2	°²Ï¢Ïã¿Æ	°²Ï¢ÏãÊô	°×Ò¶°²Ï¢Ïã	JF-ID-2	0.476451613	0.450579622	481.3	6.4	1.439923372	4.444680963
JF	108.9	18.7	80	24.60941802	1453.442363	25.3	2031	2.28	0.439	Lauraceae	Machilus	Machilus_salicina	tree	evergreen	2	ÕÁ¿Æ	ÈóéªÊô	ÁøÒ¶èåéª	JF-IE-1	0.3536	0.338632446	503	9.8	1.504148148	6.515315671
JF	108.9	18.7	80	24.60941802	1453.442363	25.3	2031	2.28	0.439	Lauraceae	Machilus	Machilus_salicina	tree	evergreen	2	ÕÁ¿Æ	ÈóéªÊô	ÁøÒ¶èåéª	JF-IE-2	0.405	0.403688014	496.6	12.6	1.826896552	6.896942241
JF	108.9	18.7	80	24.60941802	1453.442363	25.3	2031	2.28	0.439	Lauraceae	Machilus	Machilus_salicina	tree	evergreen	2	ÕÁ¿Æ	ÈóéªÊô	ÁøÒ¶èåéª	JF-IE-3	0.414642857	0.36224649	465.5	10.4	1.597946768	6.508351973
JF	108.9	18.7	80	24.60941802	1453.442363	25.3	2031	2.28	0.439	Lauraceae	Cryptocarya	Cryptocarya_chinensis	tree	evergreen	2	ÕÁ¿Æ	ºñ¿Ç¹ðÊô	ºñ¿Ç¹ð	JF-IF-1	0.349516129	0.386068056	494.7	12.3	5.0740625	2.424093121
JF	108.9	18.7	80	24.60941802	1453.442363	25.3	2031	2.28	0.439	Lauraceae	Cryptocarya	Cryptocarya_chinensis	tree	evergreen	2	ÕÁ¿Æ	ºñ¿Ç¹ðÊô	ºñ¿Ç¹ð	JF-IF-2	0.399512195	0.40189744	482.9	10.8	6.746564885	1.600814664
JF	108.9	18.7	80	24.60941802	1453.442363	25.3	2031	2.28	0.439	Lauraceae	Cryptocarya	Cryptocarya_chinensis	tree	evergreen	2	ÕÁ¿Æ	ºñ¿Ç¹ðÊô	ºñ¿Ç¹ð	JF-IF-3	0.385319149	0.422242947	479.8	11	6.95203125	1.582271369
JF	108.9	18.7	80	24.60941802	1453.442363	25.3	2031	2.28	0.439	Clusiaceae	Mesua	Mesua_ferrea	tree	evergreen	2	ÌÙ»Æ¿Æ	ÌúÁ¦Ä¾Êô	ÌúÁ¦Ä¾	JF-IG-1	0.399534884	0.452581665	469.6	5.4	2.065092251	2.61489529
JF	108.9	18.7	80	24.60941802	1453.442363	25.3	2031	2.28	0.439	Magnoliaceae	Michelia	Michelia_mediocris	tree	evergreen	2	Ä¾À¼¿Æ	º¬Ð¦Êô	µõÁÛ¿àè÷	JF-IH-1	0.345657143	0.350666667	493.5	11.8	2.686222222	4.392786235
JF	108.9	18.7	80	24.60941802	1453.442363	25.3	2031	2.28	0.439	Magnoliaceae	Michelia	Michelia_mediocris	tree	evergreen	2	Ä¾À¼¿Æ	º¬Ð¦Êô	µõÁÛ¿àè÷	JF-IH-2	0.241692308	0.341818973	494.2	15	5.434776119	2.760003296
JF	108.9	18.7	80	24.60941802	1453.442363	25.3	2031	2.28	0.439	Magnoliaceae	Michelia	Michelia_mediocris	tree	evergreen	2	Ä¾À¼¿Æ	º¬Ð¦Êô	µõÁÛ¿àè÷	JF-IH-3	NA	NA	509.3	10	1.63780303	6.105740322
JF	108.9	18.7	80	24.60941802	1453.442363	25.3	2031	2.28	0.439	Clusiaceae	Garcinia	Garcinia_oblongifolia	tree	evergreen	2	ÌÙ»Æ¿Æ	ÌÙ»ÆÊô	»ÆÑÀ¹û(ÁëÄÏÉ½Öñ×Ó)	JF-II-1	0.360434783	0.329622266	406	6.8	2.141879699	3.17478148
JF	108.9	18.7	80	24.60941802	1453.442363	25.3	2031	2.28	0.439	Clusiaceae	Garcinia	Garcinia_oblongifolia	tree	evergreen	2	ÌÙ»Æ¿Æ	ÌÙ»ÆÊô	»ÆÑÀ¹û(ÁëÄÏÉ½Öñ×Ó)	JF-II-2	0.360754717	0.328409481	417.9	6.9	2.310037736	2.986964192
JF	108.9	18.7	80	24.60941802	1453.442363	25.3	2031	2.28	0.439	Clusiaceae	Garcinia	Garcinia_xanthochymus	tree	evergreen	2	ÌÙ»Æ¿Æ	ÌÙ»ÆÊô	´óÒ¶ÌÙ»Æ	JF-IK-1	0.356470588	0.347211612	614.5	7.6	1.341908397	5.663575857
JF	108.9	18.7	80	24.60941802	1453.442363	25.3	2031	2.28	0.439	Clusiaceae	Garcinia	Garcinia_xanthochymus	tree	evergreen	2	ÌÙ»Æ¿Æ	ÌÙ»ÆÊô	´óÒ¶ÌÙ»Æ	JF-IK-2	0.317439024	0.32179503	521.3	7.7	1.312598425	5.866226756
JF	108.9	18.7	80	24.60941802	1453.442363	25.3	2031	2.28	0.439	Clusiaceae	Garcinia	Garcinia_xanthochymus	tree	evergreen	2	ÌÙ»Æ¿Æ	ÌÙ»ÆÊô	´óÒ¶ÌÙ»Æ	JF-IK-3	0.249574468	0.254428458	505.6	7.8	1.292873563	6.033072547
JF	108.9	18.7	80	24.60941802	1453.442363	25.3	2031	2.28	0.439	Clusiaceae	Garcinia	Garcinia_multiflora	tree	evergreen	2	ÌÙ»Æ¿Æ	ÌÙ»ÆÊô	¶à»¨É½Öñ×Ó	JF-IM-1	0.317352941	0.294647733	442.8	7.2	0.794241245	9.065255733
JF	108.9	18.7	80	24.60941802	1453.442363	25.3	2031	2.28	0.439	Malvaceae	Burretiodendron	Burretiodendron_hsienmu	tree	evergreen	2	é²Ê÷¿Æ	±ú³á¹ûÊô	ò¹Ä¾	JF-IN-1	0.4276	0.402257761	481.3	11	2.474307116	4.445689029
JF	108.9	18.7	80	24.60941802	1453.442363	25.3	2031	2.28	0.439	Malvaceae	Burretiodendron	Burretiodendron_hsienmu	tree	evergreen	2	é²Ê÷¿Æ	±ú³á¹ûÊô	ò¹Ä¾	JF-IN-2	0.393571429	0.392729865	488.1	10.6	2.292307692	4.624161074
JF	108.9	18.7	80	24.60941802	1453.442363	25.3	2031	2.28	0.439	Malvaceae	Burretiodendron	Burretiodendron_hsienmu	tree	evergreen	2	é²Ê÷¿Æ	±ú³á¹ûÊô	ò¹Ä¾	JF-IN-3	0.4275	0.407068303	496.8	11.4	1.481203008	7.696446698
JF	108.9	18.7	80	24.60941802	1453.442363	25.3	2031	2.28	0.439	Rubiaceae	Mussaenda	Mussaenda_hainanensis	climber	evergreen	2	Üç²Ý¿Æ	ÓñÒ¶½ð»¨Êô	º£ÄÏÓñÒ¶½ð»¨	JF-IQ-1	0.24	0.272132577	465.4	6	0.694765625	8.636005847
JF	108.9	18.7	80	24.60941802	1453.442363	25.3	2031	2.28	0.439	Bignoniaceae	Oroxylum	Oroxylum_indicum	tree	deciduous	2	×ÏÝÚ¿Æ	Ä¾ºûµûÊô	Ä¾ºûµû	JF-IT-1	0.230666667	0.237392796	492.8	18	3.387528517	5.313608405
JF	108.9	18.7	80	24.60941802	1453.442363	25.3	2031	2.28	0.439	Bignoniaceae	Oroxylum	Oroxylum_indicum	tree	deciduous	2	×ÏÝÚ¿Æ	Ä¾ºûµûÊô	Ä¾ºûµû	JF-IT-2	0.703333333	0.512135922	522.6	18.5	1.697794677	10.8964884
JF	108.9	18.7	80	24.60941802	1453.442363	25.3	2031	2.28	0.439	Bignoniaceae	Oroxylum	Oroxylum_indicum	tree	deciduous	2	×ÏÝÚ¿Æ	Ä¾ºûµûÊô	Ä¾ºûµû	JF-IT-3	0.347631579	0.318389973	498.9	17.7	1.951773585	9.068674838
JF	108.9	18.7	80	24.60941802	1453.442363	25.3	2031	2.28	0.439	Sapindaceae	Dimocarpus	Dimocarpus_longan	tree	evergreen	2	ÎÞ»¼×Ó¿Æ	ÁúÑÛÊô	ÁúÑÛ	JF-IU-1	0.497333333	0.439469809	443.1	6.8	2.746074074	2.476262408
JF	108.9	18.7	80	24.60941802	1453.442363	25.3	2031	2.28	0.439	Sapindaceae	Dimocarpus	Dimocarpus_longan	tree	evergreen	2	ÎÞ»¼×Ó¿Æ	ÁúÑÛÊô	ÁúÑÛ	JF-IU-2	0.465454545	0.41702301	458.3	5.6	1.423560606	3.933798095
JF	108.9	18.7	80	24.60941802	1453.442363	25.3	2031	2.28	0.439	Oleaceae	Fraxinus	Fraxinus_griffithii	tree	deciduous	2	Ä¾Ï¬¿Æ	—qÊô	¹âÒ¶°×À¯Ê÷	JF-IW-1	0.648125	0.393548387	474.7	6	NA	NA
JF	108.9	18.7	80	24.60941802	1453.442363	25.3	2031	2.28	0.439	Fabaceae	Ormosia	Ormosia_henryi	tree	evergreen	1	¶¹¿Æ	ºì¶¹Êô	»¨éµÄ¾	JF-IX-1	0.372666667	0.385251551	482.9	15.3	0.896466165	17.06701334
JF	108.9	18.7	80	24.60941802	1453.442363	25.3	2031	2.28	0.439	Lauraceae	Cinnamomum	Cinnamomum_camphora	tree	evergreen	2	ÕÁ¿Æ	ÕÁÊô	ÏãÕÁ	JF-IY-1	0.2775	0.321273517	327.8	5.4	2.605112782	2.072846918
JF	108.9	18.7	80	24.60941802	1453.442363	25.3	2031	2.28	0.439	Lauraceae	Cinnamomum	Cinnamomum_camphora	tree	evergreen	2	ÕÁ¿Æ	ÕÁÊô	ÏãÕÁ	JF-IY-2	0.20490566	0.246538025	580.4	11.1	2.227756654	4.982590886
JF	108.9	18.7	80	24.60941802	1453.442363	25.3	2031	2.28	0.439	Lauraceae	Cinnamomum	Cinnamomum_camphora	tree	evergreen	2	ÕÁ¿Æ	ÕÁÊô	ÏãÕÁ	JF-IY-3	0.321212121	0.32218845	490	9.5	3.018509804	3.14724835
JF	108.9	18.7	80	24.60941802	1453.442363	25.3	2031	2.28	0.439	Myrtaceae	Acmena	Acmena_acuminatissima	tree	evergreen	2	ÌÒ½ðÄï¿Æ	Ð¤ÆÑÌÒÊô	Ð¤ÆÑÌÒ	JF-IZ-1	0.493142857	0.471842537	506.1	6.1	NA	NA
JF	108.9	18.7	80	24.60941802	1453.442363	25.3	2031	2.28	0.439	Myrtaceae	Syzygium	Syzygium_odoratum	tree	evergreen	2	ÌÒ½ðÄï¿Æ	ÆÑÌÒÊô	Ïã»¨ÆÑÌÒ	JF-KA-1	0.374615385	0.31809275	475.1	16.5	1.714760148	9.622336989
JF	108.9	18.7	80	24.60941802	1453.442363	25.3	2031	2.28	0.439	Myrtaceae	Syzygium	Syzygium_odoratum	tree	evergreen	2	ÌÒ½ðÄï¿Æ	ÆÑÌÒÊô	Ïã»¨ÆÑÌÒ	JF-KA-2	0.537142857	0.539196941	464.7	4.2	1.206235741	3.481906444
JF	108.9	18.7	80	24.60941802	1453.442363	25.3	2031	2.28	0.439	Anacardiaceae	Dracontomelon	Dracontomelon_macrocarpum	tree	evergreen	2	ÆáÊ÷¿Æ	ÈËÃæ×ÓÊô	´ó¹ûÈËÃæ×Ó	JF-KB-1	0.261911765	0.276124031	466.2	8.3	1.362713178	6.090790149
JF	108.9	18.7	80	24.60941802	1453.442363	25.3	2031	2.28	0.439	Anacardiaceae	Dracontomelon	Dracontomelon_macrocarpum	tree	evergreen	2	ÆáÊ÷¿Æ	ÈËÃæ×ÓÊô	´ó¹ûÈËÃæ×Ó	JF-KB-2	0.265	0.259259259	457.2	9.7	1.663921569	5.829601696
JF	108.9	18.7	80	24.60941802	1453.442363	25.3	2031	2.28	0.439	Apocynaceae	Holarrhena	Holarrhena_antidysenterica	tree	evergreen	2	¼ÐÖñÌÒ¿Æ	Ö¹ÐºÄ¾Êô	Ö¹ÐºÄ¾	JF-KC-1	0.30452381	0.299882767	479.1	12.6	2.134285714	5.903614459
JF	108.9	18.7	80	24.60941802	1453.442363	25.3	2031	2.28	0.439	Apocynaceae	Holarrhena	Holarrhena_antidysenterica	tree	evergreen	2	¼ÐÖñÌÒ¿Æ	Ö¹ÐºÄ¾Êô	Ö¹ÐºÄ¾	JF-KC-2	0.265	0.28322052	460.7	10.6	3.003498099	3.529218149
JF	108.9	18.7	80	24.60941802	1453.442363	25.3	2031	2.28	0.439	Apocynaceae	Holarrhena	Holarrhena_antidysenterica	tree	evergreen	2	¼ÐÖñÌÒ¿Æ	Ö¹ÐºÄ¾Êô	Ö¹ÐºÄ¾	JF-KC-3	0.284390244	0.292084168	462.8	10.5	3.153740458	3.329379871
JF	108.9	18.7	80	24.60941802	1453.442363	25.3	2031	2.28	0.439	Bignoniaceae	Dolichandrone	Dolichandrone_cauda-felina	tree	evergreen	2	×ÏÝÚ¿Æ	Ã¨Î²Ä¾Êô	Ã¨Î²Ä¾	JF-KD-1	0.33	0.309010601	446.1	6.8	1.062740741	6.398550218
JF	108.9	18.7	80	24.60941802	1453.442363	25.3	2031	2.28	0.439	Fabaceae	Ormosia	Ormosia_pinnata	tree	evergreen	1	¶¹¿Æ	ºì¶¹Êô	º£ÄÏºì¶¹	JF-KE-1	0.288913043	0.30707024	493.7	10.5	2.043333333	5.138662317
LA	120.6	36.2	294	11.23043906	836.178345	11.9	743.3	2.25	0.496	Fabaceae	Robinia	Robinia_pseudoacacia	tree	deciduous	1	¶¹¿Æ	´Ì»±Êô	Ñó»±	LA-A-1	0.293666667	0.441825476	468.4	11	0.83756654	13.13328491
LA	120.6	36.2	294	11.23043906	836.178345	11.9	743.3	2.25	0.496	Fabaceae	Robinia	Robinia_pseudoacacia	tree	deciduous	1	¶¹¿Æ	´Ì»±Êô	Ñó»±	LA-A-2	0.288666667	0.439593909	472.2	13.6	0.972686567	13.98189351
LA	120.6	36.2	294	11.23043906	836.178345	11.9	743.3	2.25	0.496	Fabaceae	Robinia	Robinia_pseudoacacia	tree	deciduous	1	¶¹¿Æ	´Ì»±Êô	Ñó»±	LA-A-3	0.257714286	0.423176167	470	10.4	0.806844106	12.88972668
LA	120.6	36.2	294	11.23043906	836.178345	11.9	743.3	2.25	0.496	Fabaceae	Robinia	Robinia_pseudoacacia	tree	deciduous	1	¶¹¿Æ	´Ì»±Êô	Ñó»±	LA-A-4	0.279692308	0.337353869	462.3	18.2	2.966067416	6.136070914
LA	120.6	36.2	294	11.23043906	836.178345	11.9	743.3	2.25	0.496	Fabaceae	Robinia	Robinia_pseudoacacia	tree	deciduous	1	¶¹¿Æ	´Ì»±Êô	Ñó»±	LA-A-5	0.334857143	0.460329929	471	9.9	0.78133829	12.67056808
LA	120.6	36.2	294	11.23043906	836.178345	11.9	743.3	2.25	0.496	Tiliaceae	Grewia	Grewia_biloba	shrub	deciduous	2	é²Ê÷¿Æ	±âµ£¸ËÊô	Ð¡»¨±âµ£¸Ë(±âµ£Ä¾)	LA-AA-1	0.440597015	0.466719368	483.3	9.3	0.418045113	22.24640287
LA	120.6	36.2	294	11.23043906	836.178345	11.9	743.3	2.25	0.496	Tiliaceae	Grewia	Grewia_biloba	shrub	deciduous	2	é²Ê÷¿Æ	±âµ£¸ËÊô	Ð¡»¨±âµ£¸Ë(±âµ£Ä¾)	LA-AA-2	0.348918919	0.381275842	468.9	10.6	1.448679245	7.317009639
LA	120.6	36.2	294	11.23043906	836.178345	11.9	743.3	2.25	0.496	Tiliaceae	Grewia	Grewia_biloba	shrub	deciduous	2	é²Ê÷¿Æ	±âµ£¸ËÊô	Ð¡»¨±âµ£¸Ë(±âµ£Ä¾)	LA-AA-3	0.370606061	0.411368988	456.4	12	1.002727273	11.96736174
LA	120.6	36.2	294	11.23043906	836.178345	11.9	743.3	2.25	0.496	Rosaceae	Amygdalus	Amygdalus_davidiana	tree	deciduous	2	Ç¾Þ±¿Æ	ÌÒÊô	É½ÌÒ	LA-AB-1	0.429111111	0.424209139	488.8	12.3	0.949166667	12.95873573
LA	120.6	36.2	294	11.23043906	836.178345	11.9	743.3	2.25	0.496	Fabaceae	Lespedeza	Lespedeza_cyrtobotrya	shrub	deciduous	1	¶¹¿Æ	ºúÖ¦×ÓÊô	¶Ì¹£ºúÖ¦×Ó	LA-AC-1	0.423846154	0.419649657	460.6	11.3	1.341962264	8.420505034
LA	120.6	36.2	294	11.23043906	836.178345	11.9	743.3	2.25	0.496	Fabaceae	Lespedeza	Lespedeza_cyrtobotrya	shrub	deciduous	1	¶¹¿Æ	ºúÖ¦×ÓÊô	¶Ì¹£ºúÖ¦×Ó	LA-AC-2	0.440769231	0.467755102	475.8	11.9	0.732893773	16.2370052
LA	120.6	36.2	294	11.23043906	836.178345	11.9	743.3	2.25	0.496	Fabaceae	Lespedeza	Lespedeza_cyrtobotrya	shrub	deciduous	1	¶¹¿Æ	ºúÖ¦×ÓÊô	¶Ì¹£ºúÖ¦×Ó	LA-AC-3	0.518	0.423202614	469.4	10.9	0.708880597	15.37635541
LA	120.6	36.2	294	11.23043906	836.178345	11.9	743.3	2.25	0.496	Rosaceae	Spiraea	Spiraea_trilobata	shrub	deciduous	2	Ç¾Þ±¿Æ	ÐåÏß¾ÕÊô	ÈýÁÑÐåÏß¾Õ	LA-AD-1	0.566	0.508078995	492	8.5	1.424925373	5.965224678
LA	120.6	36.2	294	11.23043906	836.178345	11.9	743.3	2.25	0.496	Rosaceae	Spiraea	Spiraea_trilobata	shrub	deciduous	2	Ç¾Þ±¿Æ	ÐåÏß¾ÕÊô	ÈýÁÑÐåÏß¾Õ	LA-AD-2	0.785714286	0.575313808	502.8	9.4	0.932103321	10.08471892
LA	120.6	36.2	294	11.23043906	836.178345	11.9	743.3	2.25	0.496	Rosaceae	Spiraea	Spiraea_trilobata	shrub	deciduous	2	Ç¾Þ±¿Æ	ÐåÏß¾ÕÊô	ÈýÁÑÐåÏß¾Õ	LA-AD-3	0.558	0.636986301	513.3	7.6	0.581893939	13.06079938
LA	120.6	36.2	294	11.23043906	836.178345	11.9	743.3	2.25	0.496	Sapindaceae	Acer	Acer_palmatum	tree	deciduous	2	éÊÊ÷¿Æ	éÊÊô	¼¦×¦éÊ	LA-AE-1	0.384375	0.420081967	500.1	7.7	1.228955224	6.265484576
LA	120.6	36.2	294	11.23043906	836.178345	11.9	743.3	2.25	0.496	Sapindaceae	Acer	Acer_palmatum	tree	deciduous	2	éÊÊ÷¿Æ	éÊÊô	¼¦×¦éÊ	LA-AE-2	0.406285714	0.422711058	492.6	12.4	1.665201465	7.446546415
LA	120.6	36.2	294	11.23043906	836.178345	11.9	743.3	2.25	0.496	Sapindaceae	Acer	Acer_palmatum	tree	deciduous	2	éÊÊ÷¿Æ	éÊÊô	¼¦×¦éÊ	LA-AE-3	0.476052632	0.506722689	512.8	5.6	0.820295203	6.826810616
LA	120.6	36.2	294	11.23043906	836.178345	11.9	743.3	2.25	0.496	Sapindaceae	Acer	Acer_palmatum	tree	deciduous	2	éÊÊ÷¿Æ	éÊÊô	¼¦×¦éÊ	LA-AE-4	0.357636364	0.38950495	502.2	8.9	1.032814815	8.617227281
LA	120.6	36.2	294	11.23043906	836.178345	11.9	743.3	2.25	0.496	Fagaceae	Quercus	Quercus_acutissima	tree	deciduous	2	¿Ç¶·¿Æ	èÝÊô	ÂéèÝ	LA-B-1	0.40975	0.435846297	492.7	8.9	0.698455882	12.74239394
LA	120.6	36.2	294	11.23043906	836.178345	11.9	743.3	2.25	0.496	Fagaceae	Quercus	Quercus_acutissima	tree	deciduous	2	¿Ç¶·¿Æ	èÝÊô	ÂéèÝ	LA-B-2	0.4958	0.49011467	510.3	7.4	0.641044776	11.54365542
LA	120.6	36.2	294	11.23043906	836.178345	11.9	743.3	2.25	0.496	Fagaceae	Quercus	Quercus_acutissima	tree	deciduous	2	¿Ç¶·¿Æ	èÝÊô	ÂéèÝ	LA-B-3	NA	NA	500.2	6.6	0.922716981	7.152789139
LA	120.6	36.2	294	11.23043906	836.178345	11.9	743.3	2.25	0.496	Fagaceae	Quercus	Quercus_acutissima	tree	deciduous	2	¿Ç¶·¿Æ	èÝÊô	ÂéèÝ	LA-B-4	0.46025	0.437188316	486	9.5	1.043911439	9.100388831
LA	120.6	36.2	294	11.23043906	836.178345	11.9	743.3	2.25	0.496	Fagaceae	Quercus	Quercus_acutissima	tree	deciduous	2	¿Ç¶·¿Æ	èÝÊô	ÂéèÝ	LA-B-5	0.711777778	0.53126555	495.5	6.8	1.17375	5.793397231
LA	120.6	36.2	294	11.23043906	836.178345	11.9	743.3	2.25	0.496	Fagaceae	Quercus	Quercus_wutaishanica	tree	deciduous	2	¿Ç¶·¿Æ	èÝÊô	ÁÉ¶«èÝ	LA-C-1	NA	NA	490.4	8.2	0.739773585	11.08447256
LA	120.6	36.2	294	11.23043906	836.178345	11.9	743.3	2.25	0.496	Fagaceae	Quercus	Quercus_wutaishanica	tree	deciduous	2	¿Ç¶·¿Æ	èÝÊô	ÁÉ¶«èÝ	LA-C-2	0.477941176	0.489015949	511.7	8.2	1.079242424	7.597922225
LA	120.6	36.2	294	11.23043906	836.178345	11.9	743.3	2.25	0.496	Fagaceae	Quercus	Quercus_wutaishanica	tree	deciduous	2	¿Ç¶·¿Æ	èÝÊô	ÁÉ¶«èÝ	LA-C-3	0.446909091	0.426736111	510.2	9.6	1.1678327	8.220355536
LA	120.6	36.2	294	11.23043906	836.178345	11.9	743.3	2.25	0.496	Fagaceae	Quercus	Quercus_wutaishanica	tree	deciduous	2	¿Ç¶·¿Æ	èÝÊô	ÁÉ¶«èÝ	LA-C-4	0.481692308	0.458217474	490.6	7.8	0.949166667	8.217734852
LA	120.6	36.2	294	11.23043906	836.178345	11.9	743.3	2.25	0.496	Simaroubaceae	Ailanthus	Ailanthus_altissima	tree	deciduous	2	¿àÄ¾¿Æ	³ô´»Êô	³ô´»	LA-D-1	0.283666667	0.321010939	467.8	7.4	0.666222222	11.10740494
LA	120.6	36.2	294	11.23043906	836.178345	11.9	743.3	2.25	0.496	Simaroubaceae	Ailanthus	Ailanthus_altissima	tree	deciduous	2	¿àÄ¾¿Æ	³ô´»Êô	³ô´»	LA-D-2	0.246538462	0.339368911	479.2	8	0.852089552	9.388684536
LA	120.6	36.2	294	11.23043906	836.178345	11.9	743.3	2.25	0.496	Simaroubaceae	Ailanthus	Ailanthus_altissima	tree	deciduous	2	¿àÄ¾¿Æ	³ô´»Êô	³ô´»	LA-D-3	0.2964375	0.383489651	469	8.2	0.906692015	9.043864801
LA	120.6	36.2	294	11.23043906	836.178345	11.9	743.3	2.25	0.496	Simaroubaceae	Ailanthus	Ailanthus_altissima	tree	deciduous	2	¿àÄ¾¿Æ	³ô´»Êô	³ô´»	LA-D-4	0.217589744	0.315206894	468.8	8.4	1.160152091	7.240429996
LA	120.6	36.2	294	11.23043906	836.178345	11.9	743.3	2.25	0.496	Simaroubaceae	Ailanthus	Ailanthus_altissima	tree	deciduous	2	¿àÄ¾¿Æ	³ô´»Êô	³ô´»	LA-D-5	0.18475	0.334124562	485.4	8.1	1.480687023	5.470433572
LA	120.6	36.2	294	11.23043906	836.178345	11.9	743.3	2.25	0.496	Vitaceae	Vitis	Vitis_amurensis	climber	deciduous	2	ÆÏÌÑ¿Æ	ÆÏÌÑÊô	É½ÆÏÌÑ	LA-E-1	0.22047619	0.219535325	476.7	5.6	0.750441176	7.462277097
LA	120.6	36.2	294	11.23043906	836.178345	11.9	743.3	2.25	0.496	Vitaceae	Vitis	Vitis_amurensis	climber	deciduous	2	ÆÏÌÑ¿Æ	ÆÏÌÑÊô	É½ÆÏÌÑ	LA-E-3	0.279333333	0.29665217	470.3	5.6	0.723394834	7.74127729
LA	120.6	36.2	294	11.23043906	836.178345	11.9	743.3	2.25	0.496	Vitaceae	Vitis	Vitis_amurensis	climber	deciduous	2	ÆÏÌÑ¿Æ	ÆÏÌÑÊô	É½ÆÏÌÑ	LA-E-4	0.1955	0.18369744	454.2	6.5	0.930339623	6.986695868
LA	120.6	36.2	294	11.23043906	836.178345	11.9	743.3	2.25	0.496	Vitaceae	Vitis	Vitis_amurensis	climber	deciduous	2	ÆÏÌÑ¿Æ	ÆÏÌÑÊô	É½ÆÏÌÑ	LA-E-5	0.21475	0.231411638	467.3	6.8	0.724528302	9.385416665
LA	120.6	36.2	294	11.23043906	836.178345	11.9	743.3	2.25	0.496	Rosaceae	Stephanandra	Stephanandra_incisa	shrub	deciduous	2	Ç¾Þ±¿Æ	Ð¡Ã×¿ÕÄ¾Êô	Ð¡Ã×¿ÕÄ¾	LA-F-1	0.2924	0.395241957	496.9	3.7	0.686268657	5.391474552
LA	120.6	36.2	294	11.23043906	836.178345	11.9	743.3	2.25	0.496	Rosaceae	Stephanandra	Stephanandra_incisa	shrub	deciduous	2	Ç¾Þ±¿Æ	Ð¡Ã×¿ÕÄ¾Êô	Ð¡Ã×¿ÕÄ¾	LA-F-2	0.4445	0.395814782	494	6.3	0.41513308	15.17585638
LA	120.6	36.2	294	11.23043906	836.178345	11.9	743.3	2.25	0.496	Rosaceae	Stephanandra	Stephanandra_incisa	shrub	deciduous	2	Ç¾Þ±¿Æ	Ð¡Ã×¿ÕÄ¾Êô	Ð¡Ã×¿ÕÄ¾	LA-F-3	0.416	0.390243902	497.9	4.8	0.531555556	9.030100327
LA	120.6	36.2	294	11.23043906	836.178345	11.9	743.3	2.25	0.496	Rosaceae	Stephanandra	Stephanandra_incisa	shrub	deciduous	2	Ç¾Þ±¿Æ	Ð¡Ã×¿ÕÄ¾Êô	Ð¡Ã×¿ÕÄ¾	LA-F-4	0.243	0.343274211	488.4	7.8	1.014126394	7.691348974
LA	120.6	36.2	294	11.23043906	836.178345	11.9	743.3	2.25	0.496	Rosaceae	Stephanandra	Stephanandra_incisa	shrub	deciduous	2	Ç¾Þ±¿Æ	Ð¡Ã×¿ÕÄ¾Êô	Ð¡Ã×¿ÕÄ¾	LA-F-5	0.280363636	0.393769152	494.8	5.3	0.456740741	11.60395718
LA	120.6	36.2	294	11.23043906	836.178345	11.9	743.3	2.25	0.496	Rosaceae	Stephanandra	Stephanandra_incisa	shrub	deciduous	2	Ç¾Þ±¿Æ	Ð¡Ã×¿ÕÄ¾Êô	Ð¡Ã×¿ÕÄ¾	LA-F-6	0.3776	0.436229205	494.9	7.1	0.458438662	15.48734997
LA	120.6	36.2	294	11.23043906	836.178345	11.9	743.3	2.25	0.496	Rosaceae	Stephanandra	Stephanandra_incisa	shrub	deciduous	2	Ç¾Þ±¿Æ	Ð¡Ã×¿ÕÄ¾Êô	Ð¡Ã×¿ÕÄ¾	LA-F-7	1.048	1.067209776	503.2	7.1	0.407326007	17.43075541
LA	120.6	36.2	294	11.23043906	836.178345	11.9	743.3	2.25	0.496	Rosaceae	Stephanandra	Stephanandra_incisa	shrub	deciduous	2	Ç¾Þ±¿Æ	Ð¡Ã×¿ÕÄ¾Êô	Ð¡Ã×¿ÕÄ¾	LA-F-8	1.004	1.032921811	487.9	6.6	0.471203008	14.00670176
LA	120.6	36.2	294	11.23043906	836.178345	11.9	743.3	2.25	0.496	Rosaceae	Stephanandra	Stephanandra_incisa	shrub	deciduous	2	Ç¾Þ±¿Æ	Ð¡Ã×¿ÕÄ¾Êô	Ð¡Ã×¿ÕÄ¾	LA-F-9	0.178	0.229578676	498.1	6.6	0.57010989	11.5767155
LA	120.6	36.2	294	11.23043906	836.178345	11.9	743.3	2.25	0.496	Rutaceae	Zanthoxylum	Zanthoxylum_simulans	tree	deciduous	2	Ü¿Ïã¿Æ	»¨½·Êô	Ò°»¨½·	LA-G-1	0.1605	0.277681661	461.7	10.2	0.90406015	11.28243513
LA	120.6	36.2	294	11.23043906	836.178345	11.9	743.3	2.25	0.496	Rutaceae	Zanthoxylum	Zanthoxylum_simulans	tree	deciduous	2	Ü¿Ïã¿Æ	»¨½·Êô	Ò°»¨½·	LA-G-2	0.2225	0.350946372	453.6	8.8	0.730692308	12.04337298
LA	120.6	36.2	294	11.23043906	836.178345	11.9	743.3	2.25	0.496	Rutaceae	Zanthoxylum	Zanthoxylum_simulans	tree	deciduous	2	Ü¿Ïã¿Æ	»¨½·Êô	Ò°»¨½·	LA-G-3	0.111142857	0.281476122	451.9	9.7	0.645864662	15.0186263
LA	120.6	36.2	294	11.23043906	836.178345	11.9	743.3	2.25	0.496	Rutaceae	Zanthoxylum	Zanthoxylum_simulans	tree	deciduous	2	Ü¿Ïã¿Æ	»¨½·Êô	Ò°»¨½·	LA-G-4	0.1996	0.289107764	458	10.2	1.002941176	10.17008798
LA	120.6	36.2	294	11.23043906	836.178345	11.9	743.3	2.25	0.496	Rutaceae	Zanthoxylum	Zanthoxylum_simulans	tree	deciduous	2	Ü¿Ïã¿Æ	»¨½·Êô	Ò°»¨½·	LA-G-5	0.1985	0.316966068	460.3	11.9	0.791791045	15.02921771
LA	120.6	36.2	294	11.23043906	836.178345	11.9	743.3	2.25	0.496	Fabaceae	Lespedeza	Lespedeza_floribunda	shrub	deciduous	1	¶¹¿Æ	ºúÖ¦×ÓÊô	¶à»¨ºúÖ¦×Ó	LA-H-1	0.354	0.464566929	488.4	12.2	1.010367647	12.07481261
LA	120.6	36.2	294	11.23043906	836.178345	11.9	743.3	2.25	0.496	Fabaceae	Lespedeza	Lespedeza_floribunda	shrub	deciduous	1	¶¹¿Æ	ºúÖ¦×ÓÊô	¶à»¨ºúÖ¦×Ó	LA-H-2	0.407777778	0.450638507	487.3	11.6	0.922716981	12.57156879
LA	120.6	36.2	294	11.23043906	836.178345	11.9	743.3	2.25	0.496	Fabaceae	Lespedeza	Lespedeza_floribunda	shrub	deciduous	1	¶¹¿Æ	ºúÖ¦×ÓÊô	¶à»¨ºúÖ¦×Ó	LA-H-3	0.414666667	0.434559851	494.6	13.1	0.637870722	20.53707679
LA	120.6	36.2	294	11.23043906	836.178345	11.9	743.3	2.25	0.496	Fabaceae	Lespedeza	Lespedeza_floribunda	shrub	deciduous	1	¶¹¿Æ	ºúÖ¦×ÓÊô	¶à»¨ºúÖ¦×Ó	LA-H-4	0.338666667	0.397340634	483.5	11.3	1.605820896	7.036899338
LA	120.6	36.2	294	11.23043906	836.178345	11.9	743.3	2.25	0.496	Fabaceae	Lespedeza	Lespedeza_floribunda	shrub	deciduous	1	¶¹¿Æ	ºúÖ¦×ÓÊô	¶à»¨ºúÖ¦×Ó	LA-H-5	0.385333333	0.489968918	466.9	12.1	0.842045455	14.36977057
LA	120.6	36.2	294	11.23043906	836.178345	11.9	743.3	2.25	0.496	Fabaceae	Albizia	Albizia_kalkora	tree	deciduous	1	¶¹¿Æ	ºÏ»¶Êô	É½ºÏ»¶	LA-I-1	0.3522	0.394666069	496.2	16	0.641044776	24.95925495
LA	120.6	36.2	294	11.23043906	836.178345	11.9	743.3	2.25	0.496	Fabaceae	Albizia	Albizia_kalkora	tree	deciduous	1	¶¹¿Æ	ºÏ»¶Êô	É½ºÏ»¶	LA-I-2	0.312285714	0.365918982	495.5	15.6	0.916505576	17.02117304
LA	120.6	36.2	294	11.23043906	836.178345	11.9	743.3	2.25	0.496	Fabaceae	Albizia	Albizia_kalkora	tree	deciduous	1	¶¹¿Æ	ºÏ»¶Êô	É½ºÏ»¶	LA-I-3	0.264857143	0.339809384	479	19.6	1.634531835	11.99120114
LA	120.6	36.2	294	11.23043906	836.178345	11.9	743.3	2.25	0.496	Fabaceae	Albizia	Albizia_kalkora	tree	deciduous	1	¶¹¿Æ	ºÏ»¶Êô	É½ºÏ»¶	LA-I-4	0.225714286	0.343328987	482.1	15	0.861838235	17.40465831
LA	120.6	36.2	294	11.23043906	836.178345	11.9	743.3	2.25	0.496	Rosaceae	Rubus	Rubus_crataegifolius	shrub	deciduous	2	Ç¾Þ±¿Æ	Ðü¹³×ÓÊô	É½é«Ò¶Ðü¹³×Ó	LA-J-1	0.177714286	0.241553398	476.2	10.7	0.960456274	11.1405384
LA	120.6	36.2	294	11.23043906	836.178345	11.9	743.3	2.25	0.496	Rosaceae	Rubus	Rubus_crataegifolius	shrub	deciduous	2	Ç¾Þ±¿Æ	Ðü¹³×ÓÊô	É½é«Ò¶Ðü¹³×Ó	LA-J-2	0.332272727	0.408836689	491.1	9.1	0.601115242	15.13852813
LA	120.6	36.2	294	11.23043906	836.178345	11.9	743.3	2.25	0.496	Rosaceae	Rubus	Rubus_crataegifolius	shrub	deciduous	2	Ç¾Þ±¿Æ	Ðü¹³×ÓÊô	É½é«Ò¶Ðü¹³×Ó	LA-J-3	0.3284	0.39301101	490.4	6.9	0.790150376	8.732514986
LA	120.6	36.2	294	11.23043906	836.178345	11.9	743.3	2.25	0.496	Rosaceae	Rubus	Rubus_crataegifolius	shrub	deciduous	2	Ç¾Þ±¿Æ	Ðü¹³×ÓÊô	É½é«Ò¶Ðü¹³×Ó	LA-J-4	0.224246575	0.305296531	483.6	8.9	1.12090566	7.940008082
LA	120.6	36.2	294	11.23043906	836.178345	11.9	743.3	2.25	0.496	Rosaceae	Rubus	Rubus_crataegifolius	shrub	deciduous	2	Ç¾Þ±¿Æ	Ðü¹³×ÓÊô	É½é«Ò¶Ðü¹³×Ó	LA-J-5	0.101571429	0.375197889	489.4	6.8	1.040073529	6.537999296
LA	120.6	36.2	294	11.23043906	836.178345	11.9	743.3	2.25	0.496	Rosaceae	Rubus	Rubus_crataegifolius	shrub	deciduous	2	Ç¾Þ±¿Æ	Ðü¹³×ÓÊô	É½é«Ò¶Ðü¹³×Ó	LA-J-6	0.3845	0.391547862	487	10.5	0.666222222	15.76050701
LA	120.6	36.2	294	11.23043906	836.178345	11.9	743.3	2.25	0.496	Pinaceae	Pinus	Pinus_thunbergii	tree	conifer	2	ËÉ¿Æ	ËÉÊô	ºÚËÉ	LA-K-1	0.345737705	0.512722853	506.2	6.3	0.552659176	11.39943074
LA	120.6	36.2	294	11.23043906	836.178345	11.9	743.3	2.25	0.496	Pinaceae	Pinus	Pinus_thunbergii	tree	conifer	2	ËÉ¿Æ	ËÉÊô	ºÚËÉ	LA-K-2	0.4795	0.525287566	516.2	4.1	0.34469697	11.89450548
LA	120.6	36.2	294	11.23043906	836.178345	11.9	743.3	2.25	0.496	Pinaceae	Pinus	Pinus_thunbergii	tree	conifer	2	ËÉ¿Æ	ËÉÊô	ºÚËÉ	LA-K-3	0.529428571	0.595819936	508.2	4.9	0.402857143	12.16312056
LA	120.6	36.2	294	11.23043906	836.178345	11.9	743.3	2.25	0.496	Pinaceae	Pinus	Pinus_thunbergii	tree	conifer	2	ËÉ¿Æ	ËÉÊô	ºÚËÉ	LA-K-4	0.39275	0.50272	509.1	7.2	0.602566038	11.94889779
LA	120.6	36.2	294	11.23043906	836.178345	11.9	743.3	2.25	0.496	Pinaceae	Pinus	Pinus_thunbergii	tree	conifer	2	ËÉ¿Æ	ËÉÊô	ºÚËÉ	LA-K-5	0.522380952	0.589214738	525.9	5.6	0.413560606	13.54094157
LA	120.6	36.2	294	11.23043906	836.178345	11.9	743.3	2.25	0.496	Betulaceae	Alnus	Alnus_sibirica	tree	deciduous	2	èëÄ¾¿Æ	èçÄ¾Êô	ÁÉ¶«èçÄ¾	LA-M-1	0.482285714	0.474690664	520.5	10.3	0.729398496	14.12122462
LA	120.6	36.2	294	11.23043906	836.178345	11.9	743.3	2.25	0.496	Betulaceae	Alnus	Alnus_sibirica	tree	deciduous	2	èëÄ¾¿Æ	èçÄ¾Êô	ÁÉ¶«èçÄ¾	LA-M-2	0.4112	0.452265728	499.4	9.7	1.073260073	9.037883961
LA	120.6	36.2	294	11.23043906	836.178345	11.9	743.3	2.25	0.496	Betulaceae	Alnus	Alnus_sibirica	tree	deciduous	2	èëÄ¾¿Æ	èçÄ¾Êô	ÁÉ¶«èçÄ¾	LA-M-3	0.388085106	0.414263002	516.1	8.4	1.296791045	6.477527765
LA	120.6	36.2	294	11.23043906	836.178345	11.9	743.3	2.25	0.496	Betulaceae	Alnus	Alnus_sibirica	tree	deciduous	2	èëÄ¾¿Æ	èçÄ¾Êô	ÁÉ¶«èçÄ¾	LA-M-4	0.49	0.430914933	507.5	8.4	0.820526316	10.23733162
LA	120.6	36.2	294	11.23043906	836.178345	11.9	743.3	2.25	0.496	Ulmaceae	Ulmus	Ulmus_macrocarpa	tree	deciduous	2	ÓÜ¿Æ	ÓÜÊô	´ó¹ûÓÜ	LA-O-1	0.4471	0.516699411	480.8	7.1	0.491939163	14.43267894
LA	120.6	36.2	294	11.23043906	836.178345	11.9	743.3	2.25	0.496	Ulmaceae	Ulmus	Ulmus_macrocarpa	tree	deciduous	2	ÓÜ¿Æ	ÓÜÊô	´ó¹ûÓÜ	LA-O-2	0.450538462	0.476915561	484.3	7.5	0.661323529	11.34089394
LA	120.6	36.2	294	11.23043906	836.178345	11.9	743.3	2.25	0.496	Ulmaceae	Ulmus	Ulmus_macrocarpa	tree	deciduous	2	ÓÜ¿Æ	ÓÜÊô	´ó¹ûÓÜ	LA-O-3	0.28312	0.572190784	482.2	6.8	0.445074627	15.27833668
LA	120.6	36.2	294	11.23043906	836.178345	11.9	743.3	2.25	0.496	Ulmaceae	Ulmus	Ulmus_macrocarpa	tree	deciduous	2	ÓÜ¿Æ	ÓÜÊô	´ó¹ûÓÜ	LA-O-4	0.51175	0.511430356	478.4	7.6	0.563206107	13.49417186
LA	120.6	36.2	294	11.23043906	836.178345	11.9	743.3	2.25	0.496	Ulmaceae	Ulmus	Ulmus_macrocarpa	tree	deciduous	2	ÓÜ¿Æ	ÓÜÊô	´ó¹ûÓÜ	LA-O-5	0.5355	0.521167883	484.2	6.8	0.545093633	12.47492098
LA	120.6	36.2	294	11.23043906	836.178345	11.9	743.3	2.25	0.496	Ulmaceae	Ulmus	Ulmus_macrocarpa	tree	deciduous	2	ÓÜ¿Æ	ÓÜÊô	´ó¹ûÓÜ	LA-O-6	0.4635	0.540288504	489.6	6.4	0.492134831	13.00456622
LA	120.6	36.2	294	11.23043906	836.178345	11.9	743.3	2.25	0.496	Rosaceae	Cerasus	Cerasus_japonica	shrub	deciduous	2	Ç¾Þ±¿Æ	Ó£Êô	ÓôÀî	LA-P-1	0.567727273	0.570840951	512.1	7.3	0.594943396	12.27007485
LA	120.6	36.2	294	11.23043906	836.178345	11.9	743.3	2.25	0.496	Rosaceae	Cerasus	Cerasus_japonica	shrub	deciduous	2	Ç¾Þ±¿Æ	Ó£Êô	ÓôÀî	LA-P-2	0.511	0.512024048	487.2	8	0.565671642	14.14248021
LA	120.6	36.2	294	11.23043906	836.178345	11.9	743.3	2.25	0.496	Rosaceae	Cerasus	Cerasus_japonica	shrub	deciduous	2	Ç¾Þ±¿Æ	Ó£Êô	ÓôÀî	LA-P-3	0.503	0.541442411	494.1	6.6	0.402878229	16.38212126
LA	120.6	36.2	294	11.23043906	836.178345	11.9	743.3	2.25	0.496	Rosaceae	Cerasus	Cerasus_japonica	shrub	deciduous	2	Ç¾Þ±¿Æ	Ó£Êô	ÓôÀî	LA-P-4	0.54875	0.550125313	499.2	8.6	0.522661597	16.45424123
LA	120.6	36.2	294	11.23043906	836.178345	11.9	743.3	2.25	0.496	Rosaceae	Cerasus	Cerasus_japonica	shrub	deciduous	2	Ç¾Þ±¿Æ	Ó£Êô	ÓôÀî	LA-P-5	0.548636364	0.545413466	512.6	7.5	0.422813688	17.73830936
LA	120.6	36.2	294	11.23043906	836.178345	11.9	743.3	2.25	0.496	Caprifoliaceae	Weigela	Weigela_florida	shrub	deciduous	2	ÈÌ¶¬¿Æ	½õ´ø»¨Êô	½õ´ø»¨	LA-Q-1	0.254266667	0.300173147	496.6	7.1	0.788847584	9.000471249
LA	120.6	36.2	294	11.23043906	836.178345	11.9	743.3	2.25	0.496	Caprifoliaceae	Weigela	Weigela_florida	shrub	deciduous	2	ÈÌ¶¬¿Æ	½õ´ø»¨Êô	½õ´ø»¨	LA-Q-2	0.301818182	0.336713996	501.4	6.2	0.809923664	7.655042414
LA	120.6	36.2	294	11.23043906	836.178345	11.9	743.3	2.25	0.496	Caprifoliaceae	Weigela	Weigela_florida	shrub	deciduous	2	ÈÌ¶¬¿Æ	½õ´ø»¨Êô	½õ´ø»¨	LA-Q-3	0.310217391	0.345102781	504.4	4.5	0.526339623	8.549612842
LA	120.6	36.2	294	11.23043906	836.178345	11.9	743.3	2.25	0.496	Caprifoliaceae	Weigela	Weigela_florida	shrub	deciduous	2	ÈÌ¶¬¿Æ	½õ´ø»¨Êô	½õ´ø»¨	LA-Q-4	0.468636364	0.381286982	497.5	4.9	0.457011494	10.72183099
LA	120.6	36.2	294	11.23043906	836.178345	11.9	743.3	2.25	0.496	Caprifoliaceae	Weigela	Weigela_florida	shrub	deciduous	2	ÈÌ¶¬¿Æ	½õ´ø»¨Êô	½õ´ø»¨	LA-Q-5	0.305047619	0.311940008	496.4	4.9	0.803866171	6.09554199
LA	120.6	36.2	294	11.23043906	836.178345	11.9	743.3	2.25	0.496	Oleaceae	Fraxinus	Fraxinus_chinensis	tree	deciduous	2	Ä¾Ï¬¿Æ	—qÊô	°×À¯	LA-R-1	0.438	0.403463522	445.3	5.4	0.358641509	15.0568182
LA	120.6	36.2	294	11.23043906	836.178345	11.9	743.3	2.25	0.496	Oleaceae	Fraxinus	Fraxinus_chinensis	tree	deciduous	2	Ä¾Ï¬¿Æ	—qÊô	°×À¯	LA-R-2	0.404	0.373037858	662	7.2	0.338289963	21.28351647
LA	120.6	36.2	294	11.23043906	836.178345	11.9	743.3	2.25	0.496	Juglandaceae	Pterocarya	Pterocarya_rhoifolia	tree	deciduous	2	ºúÌÒ¿Æ	·ãÑîÊô	·ãÑî	LA-S-1	0.359705882	0.309150657	492.9	13.1	0.699315589	18.73260114
LA	120.6	36.2	294	11.23043906	836.178345	11.9	743.3	2.25	0.496	Juglandaceae	Pterocarya	Pterocarya_rhoifolia	tree	deciduous	2	ºúÌÒ¿Æ	·ãÑîÊô	·ãÑî	LA-S-2	0.271	0.343255225	464.7	12.2	0.475223881	25.67211053
LA	120.6	36.2	294	11.23043906	836.178345	11.9	743.3	2.25	0.496	Juglandaceae	Pterocarya	Pterocarya_rhoifolia	tree	deciduous	2	ºúÌÒ¿Æ	·ãÑîÊô	·ãÑî	LA-S-3	0.383333333	0.381426202	448.1	8.5	0.478796992	17.75282665
LA	120.6	36.2	294	11.23043906	836.178345	11.9	743.3	2.25	0.496	Ebenaceae	Diospyros	Diospyros_lotus	tree	deciduous	2	ÊÁÊ÷¿Æ	ÊÁÊ÷Êô	¾ýÇ¨×Ó	LA-T-1	0.312363636	0.341279301	465.2	7.4	0.666142322	11.10873721
LA	120.6	36.2	294	11.23043906	836.178345	11.9	743.3	2.25	0.496	Ebenaceae	Diospyros	Diospyros_lotus	tree	deciduous	2	ÊÁÊ÷¿Æ	ÊÁÊ÷Êô	¾ýÇ¨×Ó	LA-T-2	0.275714286	0.443933295	468.5	6.4	0.613183521	10.43733202
LA	120.6	36.2	294	11.23043906	836.178345	11.9	743.3	2.25	0.496	Ebenaceae	Diospyros	Diospyros_lotus	tree	deciduous	2	ÊÁÊ÷¿Æ	ÊÁÊ÷Êô	¾ýÇ¨×Ó	LA-T-3	0.394363636	0.399447514	464.2	8.8	0.883185185	9.963935253
LA	120.6	36.2	294	11.23043906	836.178345	11.9	743.3	2.25	0.496	Betulaceae	Alnus	Alnus_sibirica	tree	deciduous	2	èëÄ¾¿Æ	èçÄ¾Êô	ÁÉ¶«èçÄ¾	LA-U-1	0.472	0.455598456	522.8	7.6	0.711111111	10.6875
LA	120.6	36.2	294	11.23043906	836.178345	11.9	743.3	2.25	0.496	Betulaceae	Alnus	Alnus_sibirica	tree	deciduous	2	èëÄ¾¿Æ	èçÄ¾Êô	ÁÉ¶«èçÄ¾	LA-U-2	0.51	0.427076064	516.9	12.1	0.983498099	12.30302327
LA	120.6	36.2	294	11.23043906	836.178345	11.9	743.3	2.25	0.496	Betulaceae	Alnus	Alnus_sibirica	tree	deciduous	2	èëÄ¾¿Æ	èçÄ¾Êô	ÁÉ¶«èçÄ¾	LA-U-3	0.952666667	0.487048398	531.6	7.4	0.399850746	18.50690557
LA	120.6	36.2	294	11.23043906	836.178345	11.9	743.3	2.25	0.496	Simaroubaceae	Picrasma	Picrasma_quassioides	tree	deciduous	2	¿àÄ¾¿Æ	¿àÊ÷Êô	¿àÊ÷	LA-W-1	0.457142857	0.510204082	475.6	7.4	0.588283582	12.5789674
LA	120.6	36.2	294	11.23043906	836.178345	11.9	743.3	2.25	0.496	Simaroubaceae	Picrasma	Picrasma_quassioides	tree	deciduous	2	¿àÄ¾¿Æ	¿àÊ÷Êô	¿àÊ÷	LA-W-2	0.459333333	0.466486121	463.6	7.7	0.711969697	10.81506704
LA	120.6	36.2	294	11.23043906	836.178345	11.9	743.3	2.25	0.496	Anacardiaceae	Pistacia	Pistacia_chinensis	tree	deciduous	2	ÆáÊ÷¿Æ	»ÆÁ¬Ä¾Êô	»ÆÁ¬Ä¾	LA-W-3	0.4072	0.435135713	480	8.4	0.691226766	12.15230719
LA	120.6	36.2	294	11.23043906	836.178345	11.9	743.3	2.25	0.496	Celastraceae	Euonymus	Euonymus_alatus	shrub	deciduous	2	ÎÀÃ¬¿Æ	ÎÀÃ¬Êô	ÎÀÃ¬	LA-X-1	0.429090909	0.435927038	482	10.8	0.960076628	11.24910209
LA	120.6	36.2	294	11.23043906	836.178345	11.9	743.3	2.25	0.496	Celastraceae	Euonymus	Euonymus_alatus	shrub	deciduous	2	ÎÀÃ¬¿Æ	ÎÀÃ¬Êô	ÎÀÃ¬	LA-X-2	0.418	0.456132693	477.7	12.2	0.823333333	14.81781377
LA	120.6	36.2	294	11.23043906	836.178345	11.9	743.3	2.25	0.496	Celastraceae	Euonymus	Euonymus_alatus	shrub	deciduous	2	ÎÀÃ¬¿Æ	ÎÀÃ¬Êô	ÎÀÃ¬	LA-X-3	0.426428571	0.455377574	494.9	13.4	0.86389313	15.51117787
LA	120.6	36.2	294	11.23043906	836.178345	11.9	743.3	2.25	0.496	Anacardiaceae	Rhus	Rhus_chinensis	shrub	deciduous	2	ÆáÊ÷¿Æ	ÑÎ·ôÄ¾Êô	ÑÎ·ôÄ¾	LA-Z-1	0.242920354	0.332445198	471	6	0.607148289	9.882264529
LA	120.6	36.2	294	11.23043906	836.178345	11.9	743.3	2.25	0.496	Anacardiaceae	Rhus	Rhus_chinensis	shrub	deciduous	2	ÆáÊ÷¿Æ	ÑÎ·ôÄ¾Êô	ÑÎ·ôÄ¾	LA-Z-2	0.245217391	0.339759036	478.9	7.3	0.758810409	9.620321379
LA	120.6	36.2	294	11.23043906	836.178345	11.9	743.3	2.25	0.496	Anacardiaceae	Rhus	Rhus_chinensis	shrub	deciduous	2	ÆáÊ÷¿Æ	ÑÎ·ôÄ¾Êô	ÑÎ·ôÄ¾	LA-Z-3	0.259886364	0.325366339	477.6	6	0.800754717	7.492931197
LA	120.6	36.2	294	11.23043906	836.178345	11.9	743.3	2.25	0.496	Anacardiaceae	Rhus	Rhus_chinensis	shrub	deciduous	2	ÆáÊ÷¿Æ	ÑÎ·ôÄ¾Êô	ÑÎ·ôÄ¾	LA-Z-4	0.206776316	0.278412614	473.5	8	1.426717557	5.60727662
LA	120.6	36.2	294	11.23043906	836.178345	11.9	743.3	2.25	0.496	Anacardiaceae	Rhus	Rhus_chinensis	shrub	deciduous	2	ÆáÊ÷¿Æ	ÑÎ·ôÄ¾Êô	ÑÎ·ôÄ¾	LA-Z-5	0.234852941	0.344292336	466.8	8.1	1.126765799	7.188716597
LS	128.9	47.2	374	1.163846484	539.9995804	-0.3	680	6.85	1.12	Betulaceae	Alnus	Alnus_sibirica	tree	deciduous	2	èëÄ¾¿Æ	èçÄ¾Êô	ÁÉ¶«èçÄ¾	LS-MA-1	NA	0.462833206	517.8	13.1	0.656365307	19.95839795
LS	128.9	47.2	374	1.163846484	539.9995804	-0.3	680	6.85	1.12	Betulaceae	Alnus	Alnus_sibirica	tree	deciduous	2	èëÄ¾¿Æ	èçÄ¾Êô	ÁÉ¶«èçÄ¾	LS-MA-2	NA	0.45899705	522.6	13.9	1.086037334	12.79882336
LS	128.9	47.2	374	1.163846484	539.9995804	-0.3	680	6.85	1.12	Betulaceae	Alnus	Alnus_sibirica	tree	deciduous	2	èëÄ¾¿Æ	èçÄ¾Êô	ÁÉ¶«èçÄ¾	LS-MA-3	NA	0.357525952	508.9	14.6	1.00732899	14.49377527
LS	128.9	47.2	374	1.163846484	539.9995804	-0.3	680	6.85	1.12	Betulaceae	Alnus	Alnus_sibirica	tree	deciduous	2	èëÄ¾¿Æ	èçÄ¾Êô	ÁÉ¶«èçÄ¾	LS-MA-4	NA	0.421570796	515.7	14.9	1.451671874	10.26402748
LS	128.9	47.2	374	1.163846484	539.9995804	-0.3	680	6.85	1.12	Betulaceae	Alnus	Alnus_sibirica	tree	deciduous	2	èëÄ¾¿Æ	èçÄ¾Êô	ÁÉ¶«èçÄ¾	LS-MA-5	NA	0.412823674	516.2	15.5	1.566087734	9.897274376
LS	128.9	47.2	374	1.163846484	539.9995804	-0.3	680	6.85	1.12	Salicaceae	Salix	Salix_viminalis	shrub	deciduous	2	ÑîÁø¿Æ	ÁøÊô	ÝïÁø	LS-MB-1	NA	0.265224111	478.1	13.6	2.369807791	5.738862051
LS	128.9	47.2	374	1.163846484	539.9995804	-0.3	680	6.85	1.12	Salicaceae	Salix	Salix_viminalis	shrub	deciduous	2	ÑîÁø¿Æ	ÁøÊô	ÝïÁø	LS-MB-2	NA	0.33973064	490.9	12	1.866456186	6.42929638
LS	128.9	47.2	374	1.163846484	539.9995804	-0.3	680	6.85	1.12	Salicaceae	Salix	Salix_viminalis	shrub	deciduous	2	ÑîÁø¿Æ	ÁøÊô	ÝïÁø	LS-MB-3	NA	0.253308824	484.2	13.8	2.546470778	5.419265015
LS	128.9	47.2	374	1.163846484	539.9995804	-0.3	680	6.85	1.12	Salicaceae	Salix	Salix_viminalis	shrub	deciduous	2	ÑîÁø¿Æ	ÁøÊô	ÝïÁø	LS-MB-4	NA	0.312219451	497.1	12.5	2.066450836	6.049018821
LS	128.9	47.2	374	1.163846484	539.9995804	-0.3	680	6.85	1.12	Salicaceae	Salix	Salix_viminalis	shrub	deciduous	2	ÑîÁø¿Æ	ÁøÊô	ÝïÁø	LS-MB-5	NA	0.339558574	491	12.4	2.167907233	5.719801941
LS	128.9	47.2	374	1.163846484	539.9995804	-0.3	680	6.85	1.12	Salicaceae	Salix	Salix_rorida	tree	deciduous	2	ÑîÁø¿Æ	ÁøÊô	·ÛÖ¦Áø	LS-MC-1	NA	0.490864198	501.2	7	0.832987269	8.403489778
LS	128.9	47.2	374	1.163846484	539.9995804	-0.3	680	6.85	1.12	Salicaceae	Salix	Salix_rorida	tree	deciduous	2	ÑîÁø¿Æ	ÁøÊô	·ÛÖ¦Áø	LS-MC-2	NA	0.500278552	504.9	10.5	1.771013589	5.928808263
LS	128.9	47.2	374	1.163846484	539.9995804	-0.3	680	6.85	1.12	Salicaceae	Salix	Salix_rorida	tree	deciduous	2	ÑîÁø¿Æ	ÁøÊô	·ÛÖ¦Áø	LS-MC-3	NA	0.499637681	501	9.1	1.319640007	6.895820036
LS	128.9	47.2	374	1.163846484	539.9995804	-0.3	680	6.85	1.12	Salicaceae	Salix	Salix_rorida	tree	deciduous	2	ÑîÁø¿Æ	ÁøÊô	·ÛÖ¦Áø	LS-MC-4	NA	0.501119403	494.8	8.9	1.450529316	6.135691228
LS	128.9	47.2	374	1.163846484	539.9995804	-0.3	680	6.85	1.12	Salicaceae	Salix	Salix_rorida	tree	deciduous	2	ÑîÁø¿Æ	ÁøÊô	·ÛÖ¦Áø	LS-MC-5	NA	0.49221968	505.4	9	1.124132559	8.006173229
LS	128.9	47.2	374	1.163846484	539.9995804	-0.3	680	6.85	1.12	Betulaceae	Betula	Betula_platyphylla	tree	deciduous	2	èëÄ¾¿Æ	èëÄ¾Êô	°×èë	LS-MD-1	NA	0.423366013	531.4	12.1	1.459819813	8.288694188
LS	128.9	47.2	374	1.163846484	539.9995804	-0.3	680	6.85	1.12	Betulaceae	Betula	Betula_platyphylla	tree	deciduous	2	èëÄ¾¿Æ	èëÄ¾Êô	°×èë	LS-MD-2	NA	0.444	515.3	10.9	1.136672096	9.589397011
LS	128.9	47.2	374	1.163846484	539.9995804	-0.3	680	6.85	1.12	Betulaceae	Betula	Betula_platyphylla	tree	deciduous	2	èëÄ¾¿Æ	èëÄ¾Êô	°×èë	LS-MD-3	NA	0.432445759	521.8	11	1.280256084	8.59203103
LS	128.9	47.2	374	1.163846484	539.9995804	-0.3	680	6.85	1.12	Betulaceae	Betula	Betula_platyphylla	tree	deciduous	2	èëÄ¾¿Æ	èëÄ¾Êô	°×èë	LS-MD-4	NA	0.473770492	525.3	10.5	1.01152839	10.38033149
LS	128.9	47.2	374	1.163846484	539.9995804	-0.3	680	6.85	1.12	Betulaceae	Betula	Betula_platyphylla	tree	deciduous	2	èëÄ¾¿Æ	èëÄ¾Êô	°×èë	LS-MD-5	NA	0.399657534	501.1	11.2	1.584624078	7.06792239
LS	128.9	47.2	374	1.163846484	539.9995804	-0.3	680	6.85	1.12	Fabaceae	Maackia	Maackia_amurensis	tree	deciduous	1	¶¹¿Æ	Âí°°Ê÷Êô	É½»±	LS-ME-1	NA	0.486266094	491.3	15.9	1.853505226	8.578341068
LS	128.9	47.2	374	1.163846484	539.9995804	-0.3	680	6.85	1.12	Fabaceae	Maackia	Maackia_amurensis	tree	deciduous	1	¶¹¿Æ	Âí°°Ê÷Êô	É½»±	LS-ME-2	NA	0.50556872	498.8	19.1	1.368717528	13.95466896
LS	128.9	47.2	374	1.163846484	539.9995804	-0.3	680	6.85	1.12	Fabaceae	Maackia	Maackia_amurensis	tree	deciduous	1	¶¹¿Æ	Âí°°Ê÷Êô	É½»±	LS-ME-3	NA	0.531131019	492.8	19	0.881915149	21.54402271
LS	128.9	47.2	374	1.163846484	539.9995804	-0.3	680	6.85	1.12	Fabaceae	Maackia	Maackia_amurensis	tree	deciduous	1	¶¹¿Æ	Âí°°Ê÷Êô	É½»±	LS-ME-4	NA	0.56311828	494.4	14.5	0.749741638	19.33999563
LS	128.9	47.2	374	1.163846484	539.9995804	-0.3	680	6.85	1.12	Fabaceae	Maackia	Maackia_amurensis	tree	deciduous	1	¶¹¿Æ	Âí°°Ê÷Êô	É½»±	LS-ME-5	NA	0.545104334	495.5	12.7	0.687303147	18.47801811
LS	128.9	47.2	374	1.163846484	539.9995804	-0.3	680	6.85	1.12	Fabaceae	Lespedeza	Lespedeza_bicolor	shrub	deciduous	1	¶¹¿Æ	ºúÖ¦×ÓÊô	ºúÖ¦×Ó	LS-MF-1	NA	0.446698113	470.8	13.4	1.376189438	9.737031567
LS	128.9	47.2	374	1.163846484	539.9995804	-0.3	680	6.85	1.12	Fabaceae	Lespedeza	Lespedeza_bicolor	shrub	deciduous	1	¶¹¿Æ	ºúÖ¦×ÓÊô	ºúÖ¦×Ó	LS-MF-2	NA	0.444843049	468.5	12.4	0.756973528	16.38102198
LS	128.9	47.2	374	1.163846484	539.9995804	-0.3	680	6.85	1.12	Fabaceae	Lespedeza	Lespedeza_bicolor	shrub	deciduous	1	¶¹¿Æ	ºúÖ¦×ÓÊô	ºúÖ¦×Ó	LS-MF-3	NA	0.423214286	476.1	11.2	1.131292868	9.900177325
LS	128.9	47.2	374	1.163846484	539.9995804	-0.3	680	6.85	1.12	Fabaceae	Lespedeza	Lespedeza_bicolor	shrub	deciduous	1	¶¹¿Æ	ºúÖ¦×ÓÊô	ºúÖ¦×Ó	LS-MF-4	NA	0.455081967	468.7	12.6	0.867822699	14.51909476
LS	128.9	47.2	374	1.163846484	539.9995804	-0.3	680	6.85	1.12	Fabaceae	Lespedeza	Lespedeza_bicolor	shrub	deciduous	1	¶¹¿Æ	ºúÖ¦×ÓÊô	ºúÖ¦×Ó	LS-MF-5	NA	0.489156627	489.4	12.4	0.791088512	15.67460507
LS	128.9	47.2	374	1.163846484	539.9995804	-0.3	680	6.85	1.12	Schisandraceae	Schisandra	Schisandra_chinensis	climber	deciduous	2	ÎåÎ¶×Ó¿Æ	ÎåÎ¶×ÓÊô	ÎåÎ¶×Ó	LS-MG-1	NA	0.306538462	482	10	1.488997046	6.715930046
LS	128.9	47.2	374	1.163846484	539.9995804	-0.3	680	6.85	1.12	Schisandraceae	Schisandra	Schisandra_chinensis	climber	deciduous	2	ÎåÎ¶×Ó¿Æ	ÎåÎ¶×ÓÊô	ÎåÎ¶×Ó	LS-MG-2	NA	0.30859375	485.6	10.6	1.677944522	6.317252961
LS	128.9	47.2	374	1.163846484	539.9995804	-0.3	680	6.85	1.12	Schisandraceae	Schisandra	Schisandra_chinensis	climber	deciduous	2	ÎåÎ¶×Ó¿Æ	ÎåÎ¶×ÓÊô	ÎåÎ¶×Ó	LS-MG-3	NA	0.314327485	480.1	10.9	1.220660581	8.929591215
LS	128.9	47.2	374	1.163846484	539.9995804	-0.3	680	6.85	1.12	Schisandraceae	Schisandra	Schisandra_chinensis	climber	deciduous	2	ÎåÎ¶×Ó¿Æ	ÎåÎ¶×ÓÊô	ÎåÎ¶×Ó	LS-MG-4	NA	0.301481481	486.6	6.7	1.117662834	5.99465223
LS	128.9	47.2	374	1.163846484	539.9995804	-0.3	680	6.85	1.12	Schisandraceae	Schisandra	Schisandra_chinensis	climber	deciduous	2	ÎåÎ¶×Ó¿Æ	ÎåÎ¶×ÓÊô	ÎåÎ¶×Ó	LS-MG-5	NA	0.277373737	472.8	14.4	1.895512413	7.596890372
LS	128.9	47.2	374	1.163846484	539.9995804	-0.3	680	6.85	1.12	Pinaceae	Abies	Abies_nephrolepis	tree	conifer	2	ËÉ¿Æ	ÀäÉ¼Êô	³ôËÉ	LS-MH-1	NA	0.459852941	510.8	9.4	1.1147414	8.432448997
LS	128.9	47.2	374	1.163846484	539.9995804	-0.3	680	6.85	1.12	Pinaceae	Abies	Abies_nephrolepis	tree	conifer	2	ËÉ¿Æ	ÀäÉ¼Êô	³ôËÉ	LS-MH-2	NA	0.466576577	504.6	5.9	1.088762215	5.418997756
LS	128.9	47.2	374	1.163846484	539.9995804	-0.3	680	6.85	1.12	Pinaceae	Abies	Abies_nephrolepis	tree	conifer	2	ËÉ¿Æ	ÀäÉ¼Êô	³ôËÉ	LS-MH-3	NA	0.378983834	519.3	8	1.276058632	6.269304403
LS	128.9	47.2	374	1.163846484	539.9995804	-0.3	680	6.85	1.12	Pinaceae	Abies	Abies_nephrolepis	tree	conifer	2	ËÉ¿Æ	ÀäÉ¼Êô	³ôËÉ	LS-MH-4	NA	0.388582677	511.4	8.4	0.928172572	9.050041181
LS	128.9	47.2	374	1.163846484	539.9995804	-0.3	680	6.85	1.12	Pinaceae	Abies	Abies_nephrolepis	tree	conifer	2	ËÉ¿Æ	ÀäÉ¼Êô	³ôËÉ	LS-MH-5	NA	0.456651376	510.3	8.5	1.382221841	6.149519381
LS	128.9	47.2	374	1.163846484	539.9995804	-0.3	680	6.85	1.12	Araliaceae	Acanthopanax	Acanthopanax_senticosus	shrub	deciduous	2	Îå¼Ó¿Æ	Îå¼ÓÊô	´ÌÎå¼Ó	LS-MI-1	NA	0.474538259	459.8	9.9	1.139266782	8.689799577
LS	128.9	47.2	374	1.163846484	539.9995804	-0.3	680	6.85	1.12	Araliaceae	Acanthopanax	Acanthopanax_senticosus	shrub	deciduous	2	Îå¼Ó¿Æ	Îå¼ÓÊô	´ÌÎå¼Ó	LS-MI-2	NA	0.422865627	460.4	13.3	2.041508234	6.51479126
LS	128.9	47.2	374	1.163846484	539.9995804	-0.3	680	6.85	1.12	Araliaceae	Acanthopanax	Acanthopanax_senticosus	shrub	deciduous	2	Îå¼Ó¿Æ	Îå¼ÓÊô	´ÌÎå¼Ó	LS-MI-3	NA	0.43918996	456	10	1.330560726	7.515628415
LS	128.9	47.2	374	1.163846484	539.9995804	-0.3	680	6.85	1.12	Araliaceae	Acanthopanax	Acanthopanax_senticosus	shrub	deciduous	2	Îå¼Ó¿Æ	Îå¼ÓÊô	´ÌÎå¼Ó	LS-MI-4	NA	0.428675577	456.8	9.6	1.368305281	7.015978184
LS	128.9	47.2	374	1.163846484	539.9995804	-0.3	680	6.85	1.12	Araliaceae	Acanthopanax	Acanthopanax_senticosus	shrub	deciduous	2	Îå¼Ó¿Æ	Îå¼ÓÊô	´ÌÎå¼Ó	LS-MI-5	NA	0.460784314	452.9	11.2	1.586351153	7.060227478
LS	128.9	47.2	374	1.163846484	539.9995804	-0.3	680	6.85	1.12	Caprifoliaceae	Sambucus	Sambucus_williamsii	shrub	deciduous	2	ÈÌ¶¬¿Æ	½Ó¹ÇÄ¾Êô	½Ó¹ÇÄ¾	LS-MK-1	NA	0.337963945	481.3	19.1	1.442645462	13.23956613
LS	128.9	47.2	374	1.163846484	539.9995804	-0.3	680	6.85	1.12	Caprifoliaceae	Sambucus	Sambucus_williamsii	shrub	deciduous	2	ÈÌ¶¬¿Æ	½Ó¹ÇÄ¾Êô	½Ó¹ÇÄ¾	LS-MK-2	NA	0.303604651	479.1	16	1.639125285	9.761303877
LS	128.9	47.2	374	1.163846484	539.9995804	-0.3	680	6.85	1.12	Caprifoliaceae	Sambucus	Sambucus_williamsii	shrub	deciduous	2	ÈÌ¶¬¿Æ	½Ó¹ÇÄ¾Êô	½Ó¹ÇÄ¾	LS-MK-3	NA	0.30953271	499.3	15	1.930474404	7.770110792
LS	128.9	47.2	374	1.163846484	539.9995804	-0.3	680	6.85	1.12	Caprifoliaceae	Sambucus	Sambucus_williamsii	shrub	deciduous	2	ÈÌ¶¬¿Æ	½Ó¹ÇÄ¾Êô	½Ó¹ÇÄ¾	LS-MK-4	NA	0.332827736	495.7	16.6	1.629472364	10.18734676
LS	128.9	47.2	374	1.163846484	539.9995804	-0.3	680	6.85	1.12	Caprifoliaceae	Sambucus	Sambucus_williamsii	shrub	deciduous	2	ÈÌ¶¬¿Æ	½Ó¹ÇÄ¾Êô	½Ó¹ÇÄ¾	LS-MK-5	NA	0.338289474	488.1	13.9	1.584624078	8.771796537
LS	128.9	47.2	374	1.163846484	539.9995804	-0.3	680	6.85	1.12	Araliaceae	Aralia	Aralia_elata	shrub	deciduous	2	Îå¼Ó¿Æ	˜BÄ¾Êô	ÁÉ¶«˜BÄ¾	LS-ML-1	NA	0.278195067	457.9	9.5	2.500823838	3.798748179
LS	128.9	47.2	374	1.163846484	539.9995804	-0.3	680	6.85	1.12	Araliaceae	Aralia	Aralia_elata	shrub	deciduous	2	Îå¼Ó¿Æ	˜BÄ¾Êô	ÁÉ¶«˜BÄ¾	LS-ML-2	NA	0.299878456	465.7	7.4	0.939675544	7.875058628
LS	128.9	47.2	374	1.163846484	539.9995804	-0.3	680	6.85	1.12	Araliaceae	Aralia	Aralia_elata	shrub	deciduous	2	Îå¼Ó¿Æ	˜BÄ¾Êô	ÁÉ¶«˜BÄ¾	LS-ML-3	NA	0.337137681	462.4	12.8	2.099039876	6.098026124
LS	128.9	47.2	374	1.163846484	539.9995804	-0.3	680	6.85	1.12	Araliaceae	Aralia	Aralia_elata	shrub	deciduous	2	Îå¼Ó¿Æ	˜BÄ¾Êô	ÁÉ¶«˜BÄ¾	LS-ML-4	NA	0.316046599	468.3	15.9	2.113272019	7.523877597
LS	128.9	47.2	374	1.163846484	539.9995804	-0.3	680	6.85	1.12	Araliaceae	Aralia	Aralia_elata	shrub	deciduous	2	Îå¼Ó¿Æ	˜BÄ¾Êô	ÁÉ¶«˜BÄ¾	LS-ML-5	NA	0.380273834	471.8	15.7	1.368305281	11.47404765
LS	128.9	47.2	374	1.163846484	539.9995804	-0.3	680	6.85	1.12	Betulaceae	Betula	Betula_costata	tree	deciduous	2	èëÄ¾¿Æ	èëÄ¾Êô	·çèë	LS-MM-1	NA	0.503703704	498.6	12.7	1.284201954	9.889410276
LS	128.9	47.2	374	1.163846484	539.9995804	-0.3	680	6.85	1.12	Betulaceae	Betula	Betula_costata	tree	deciduous	2	èëÄ¾¿Æ	èëÄ¾Êô	·çèë	LS-MM-2	NA	NA	502.8	14	1.738040493	8.055048232
LS	128.9	47.2	374	1.163846484	539.9995804	-0.3	680	6.85	1.12	Betulaceae	Betula	Betula_costata	tree	deciduous	2	èëÄ¾¿Æ	èëÄ¾Êô	·çèë	LS-MM-3	NA	NA	499.7	12.8	1.794333303	7.133568763
LS	128.9	47.2	374	1.163846484	539.9995804	-0.3	680	6.85	1.12	Betulaceae	Betula	Betula_costata	tree	deciduous	2	èëÄ¾¿Æ	èëÄ¾Êô	·çèë	LS-MM-4	NA	0.511314985	517.7	11.4	1.395647738	8.168250261
LS	128.9	47.2	374	1.163846484	539.9995804	-0.3	680	6.85	1.12	Betulaceae	Betula	Betula_costata	tree	deciduous	2	èëÄ¾¿Æ	èëÄ¾Êô	·çèë	LS-MM-5	NA	0.502580645	495	12.3	1.657635931	7.420205951
LS	128.9	47.2	374	1.163846484	539.9995804	-0.3	680	6.85	1.12	Sapindaceae	Acer	Acer_tegmentosum	tree	deciduous	2	éÊÊ÷¿Æ	éÊÊô	Çà¿¬éÊ	LS-MN-1	NA	NA	488	6.8	1.056188925	6.438242098
LS	128.9	47.2	374	1.163846484	539.9995804	-0.3	680	6.85	1.12	Sapindaceae	Acer	Acer_tegmentosum	tree	deciduous	2	éÊÊ÷¿Æ	éÊÊô	Çà¿¬éÊ	LS-MN-2	NA	0.487881591	487.4	6	0.960945564	6.243850042
LS	128.9	47.2	374	1.163846484	539.9995804	-0.3	680	6.85	1.12	Sapindaceae	Acer	Acer_tegmentosum	tree	deciduous	2	éÊÊ÷¿Æ	éÊÊô	Çà¿¬éÊ	LS-MN-3	NA	0.43559719	485.3	8.1	1.335067435	6.067109262
LS	128.9	47.2	374	1.163846484	539.9995804	-0.3	680	6.85	1.12	Sapindaceae	Acer	Acer_tegmentosum	tree	deciduous	2	éÊÊ÷¿Æ	éÊÊô	Çà¿¬éÊ	LS-MN-4	NA	0.493285124	492.6	6.6	0.697654208	9.46027405
LS	128.9	47.2	374	1.163846484	539.9995804	-0.3	680	6.85	1.12	Sapindaceae	Acer	Acer_tegmentosum	tree	deciduous	2	éÊÊ÷¿Æ	éÊÊô	Çà¿¬éÊ	LS-MN-5	NA	0.464795144	482.9	6.6	1.007413009	6.55143416
LS	128.9	47.2	374	1.163846484	539.9995804	-0.3	680	6.85	1.12	Oleaceae	Fraxinus	Fraxinus_mandshurica	tree	deciduous	2	Ä¾Ï¬¿Æ	—qÊô	Ë®ÇúÁø	LS-MO-1	NA	0.486945392	NA	NA	NA	NA
LS	128.9	47.2	374	1.163846484	539.9995804	-0.3	680	6.85	1.12	Oleaceae	Fraxinus	Fraxinus_mandshurica	tree	deciduous	2	Ä¾Ï¬¿Æ	—qÊô	Ë®ÇúÁø	LS-MO-2	NA	NA	485.4	8.5	0.922206938	9.217020226
LS	128.9	47.2	374	1.163846484	539.9995804	-0.3	680	6.85	1.12	Oleaceae	Fraxinus	Fraxinus_mandshurica	tree	deciduous	2	Ä¾Ï¬¿Æ	—qÊô	Ë®ÇúÁø	LS-MO-3	NA	NA	490	7.4	1.098090878	6.738968648
LS	128.9	47.2	374	1.163846484	539.9995804	-0.3	680	6.85	1.12	Oleaceae	Fraxinus	Fraxinus_mandshurica	tree	deciduous	2	Ä¾Ï¬¿Æ	—qÊô	Ë®ÇúÁø	LS-MO-4	NA	0.55535248	482.6	6.5	0.765052221	8.496152055
LS	128.9	47.2	374	1.163846484	539.9995804	-0.3	680	6.85	1.12	Oleaceae	Fraxinus	Fraxinus_mandshurica	tree	deciduous	2	Ä¾Ï¬¿Æ	—qÊô	Ë®ÇúÁø	LS-MO-5	NA	0.49446484	481.8	7.7	0.897874301	8.575810658
LS	128.9	47.2	374	1.163846484	539.9995804	-0.3	680	6.85	1.12	Oleaceae	Syringa	Syringa_reticulata	tree	deciduous	2	Ä¾Ï¬¿Æ	¶¡ÏãÊô	¶¡Ïã	LS-MP-1	NA	0.516960352	506.4	11.9	0.734982944	16.19085191
LS	128.9	47.2	374	1.163846484	539.9995804	-0.3	680	6.85	1.12	Oleaceae	Syringa	Syringa_reticulata	tree	deciduous	2	Ä¾Ï¬¿Æ	¶¡ÏãÊô	¶¡Ïã	LS-MP-2	NA	0.53903577	508.3	9.5	0.665467163	14.27568561
LS	128.9	47.2	374	1.163846484	539.9995804	-0.3	680	6.85	1.12	Oleaceae	Syringa	Syringa_reticulata	tree	deciduous	2	Ä¾Ï¬¿Æ	¶¡ÏãÊô	¶¡Ïã	LS-MP-3	NA	0.533766234	495.3	11.4	1.066649479	10.68767222
LS	128.9	47.2	374	1.163846484	539.9995804	-0.3	680	6.85	1.12	Oleaceae	Syringa	Syringa_reticulata	tree	deciduous	2	Ä¾Ï¬¿Æ	¶¡ÏãÊô	¶¡Ïã	LS-MP-4	NA	0.528502415	495.9	12.5	1.097542555	11.38908003
LS	128.9	47.2	374	1.163846484	539.9995804	-0.3	680	6.85	1.12	Oleaceae	Syringa	Syringa_reticulata	tree	deciduous	2	Ä¾Ï¬¿Æ	¶¡ÏãÊô	¶¡Ïã	LS-MP-5	NA	0.540327381	499.2	10.6	0.728654434	14.54736224
LS	128.9	47.2	374	1.163846484	539.9995804	-0.3	680	6.85	1.12	Caprifoliaceae	Lonicera	Lonicera_maackii	shrub	deciduous	2	ÈÌ¶¬¿Æ	ÈÌ¶¬Êô	½ðÒøÄ¾	LS-MQ-1	NA	0.515591398	489.4	9.5	1.162015254	8.175452058
LS	128.9	47.2	374	1.163846484	539.9995804	-0.3	680	6.85	1.12	Caprifoliaceae	Lonicera	Lonicera_maackii	shrub	deciduous	2	ÈÌ¶¬¿Æ	ÈÌ¶¬Êô	½ðÒøÄ¾	LS-MQ-2	NA	0.519730942	487.4	8.2	1.360091456	6.029006332
LS	128.9	47.2	374	1.163846484	539.9995804	-0.3	680	6.85	1.12	Caprifoliaceae	Lonicera	Lonicera_maackii	shrub	deciduous	2	ÈÌ¶¬¿Æ	ÈÌ¶¬Êô	½ðÒøÄ¾	LS-MQ-3	NA	0.496981132	481.2	9.4	1.129532278	8.322028669
LS	128.9	47.2	374	1.163846484	539.9995804	-0.3	680	6.85	1.12	Caprifoliaceae	Lonicera	Lonicera_maackii	shrub	deciduous	2	ÈÌ¶¬¿Æ	ÈÌ¶¬Êô	½ðÒøÄ¾	LS-MQ-4	NA	0.479326923	480.9	8.8	1.309770715	6.71873321
LS	128.9	47.2	374	1.163846484	539.9995804	-0.3	680	6.85	1.12	Caprifoliaceae	Lonicera	Lonicera_maackii	shrub	deciduous	2	ÈÌ¶¬¿Æ	ÈÌ¶¬Êô	½ðÒøÄ¾	LS-MQ-5	NA	0.537962963	490.5	9.1	1.20276873	7.565876775
LS	128.9	47.2	374	1.163846484	539.9995804	-0.3	680	6.85	1.12	Celastraceae	Euonymus	Euonymus_verrucosus	shrub	deciduous	2	ÎÀÃ¬¿Æ	ÎÀÃ¬Êô	ÁöÖ¦ÎÀÃ¬	LS-MR-1	NA	0.481375358	467.7	10.7	0.836767932	12.78729692
LS	128.9	47.2	374	1.163846484	539.9995804	-0.3	680	6.85	1.12	Celastraceae	Euonymus	Euonymus_verrucosus	shrub	deciduous	2	ÎÀÃ¬¿Æ	ÎÀÃ¬Êô	ÁöÖ¦ÎÀÃ¬	LS-MR-2	NA	0.459929078	487.5	11.3	1.12051471	10.08465119
LS	128.9	47.2	374	1.163846484	539.9995804	-0.3	680	6.85	1.12	Celastraceae	Euonymus	Euonymus_verrucosus	shrub	deciduous	2	ÎÀÃ¬¿Æ	ÎÀÃ¬Êô	ÁöÖ¦ÎÀÃ¬	LS-MR-3	NA	0.483519553	484.6	9.3	0.845226175	11.00297207
LS	128.9	47.2	374	1.163846484	539.9995804	-0.3	680	6.85	1.12	Celastraceae	Euonymus	Euonymus_verrucosus	shrub	deciduous	2	ÎÀÃ¬¿Æ	ÎÀÃ¬Êô	ÁöÖ¦ÎÀÃ¬	LS-MR-4	NA	NA	486.6	10.3	0.897616227	11.47483712
LS	128.9	47.2	374	1.163846484	539.9995804	-0.3	680	6.85	1.12	Celastraceae	Euonymus	Euonymus_verrucosus	shrub	deciduous	2	ÎÀÃ¬¿Æ	ÎÀÃ¬Êô	ÁöÖ¦ÎÀÃ¬	LS-MR-5	NA	0.492857143	487.3	8.1	0.795220368	10.1858558
LS	128.9	47.2	374	1.163846484	539.9995804	-0.3	680	6.85	1.12	Saxifragaceae	Philadelphus	Philadelphus_schrenkii	shrub	deciduous	2	»¢¶ú²Ý¿Æ	É½Ã·»¨Êô	¶«±±É½Ã·»¨	LS-MS-1	NA	0.543807763	485.9	11.8	1.44941407	8.141220818
LS	128.9	47.2	374	1.163846484	539.9995804	-0.3	680	6.85	1.12	Saxifragaceae	Philadelphus	Philadelphus_schrenkii	shrub	deciduous	2	»¢¶ú²Ý¿Æ	É½Ã·»¨Êô	¶«±±É½Ã·»¨	LS-MS-2	NA	0.535528331	487.6	12.5	1.805374593	6.923770861
LS	128.9	47.2	374	1.163846484	539.9995804	-0.3	680	6.85	1.12	Saxifragaceae	Philadelphus	Philadelphus_schrenkii	shrub	deciduous	2	»¢¶ú²Ý¿Æ	É½Ã·»¨Êô	¶«±±É½Ã·»¨	LS-MS-3	NA	0.55	497.1	11.7	1.346841668	8.686989925
LS	128.9	47.2	374	1.163846484	539.9995804	-0.3	680	6.85	1.12	Saxifragaceae	Philadelphus	Philadelphus_schrenkii	shrub	deciduous	2	»¢¶ú²Ý¿Æ	É½Ã·»¨Êô	¶«±±É½Ã·»¨	LS-MS-4	NA	0.588927336	496.9	11.3	1.193222946	9.470149764
LS	128.9	47.2	374	1.163846484	539.9995804	-0.3	680	6.85	1.12	Saxifragaceae	Philadelphus	Philadelphus_schrenkii	shrub	deciduous	2	»¢¶ú²Ý¿Æ	É½Ã·»¨Êô	¶«±±É½Ã·»¨	LS-MS-5	NA	0.550145773	486.9	12.8	1.373582161	9.318699939
LS	128.9	47.2	374	1.163846484	539.9995804	-0.3	680	6.85	1.12	Actinidiaceae	Actinidia	Actinidia_arguta	climber	deciduous	2	â¨ºïÌÒ¿Æ	â¨ºïÌÒÊô	ÈíÔæâ¨ºïÌÒ	LS-MT-1	NA	0.26475	492.1	7.7	1.514097509	5.085537724
LS	128.9	47.2	374	1.163846484	539.9995804	-0.3	680	6.85	1.12	Actinidiaceae	Actinidia	Actinidia_arguta	climber	deciduous	2	â¨ºïÌÒ¿Æ	â¨ºïÌÒÊô	ÈíÔæâ¨ºïÌÒ	LS-MT-2	NA	0.33960114	488.1	7.1	0.933362667	7.60690378
LS	128.9	47.2	374	1.163846484	539.9995804	-0.3	680	6.85	1.12	Actinidiaceae	Actinidia	Actinidia_arguta	climber	deciduous	2	â¨ºïÌÒ¿Æ	â¨ºïÌÒÊô	ÈíÔæâ¨ºïÌÒ	LS-MT-3	NA	0.348073394	495.6	10	1.512445818	6.611807101
LS	128.9	47.2	374	1.163846484	539.9995804	-0.3	680	6.85	1.12	Actinidiaceae	Actinidia	Actinidia_arguta	climber	deciduous	2	â¨ºïÌÒ¿Æ	â¨ºïÌÒÊô	ÈíÔæâ¨ºïÌÒ	LS-MT-4	NA	0.278733032	493.5	8.5	1.330560726	6.388284153
LS	128.9	47.2	374	1.163846484	539.9995804	-0.3	680	6.85	1.12	Actinidiaceae	Actinidia	Actinidia_arguta	climber	deciduous	2	â¨ºïÌÒ¿Æ	â¨ºïÌÒÊô	ÈíÔæâ¨ºïÌÒ	LS-MT-5	NA	0.350825688	487.2	8.1	1.503700908	5.386709522
LS	128.9	47.2	374	1.163846484	539.9995804	-0.3	680	6.85	1.12	Saxifragaceae	Deutzia	Deutzia_amurensis	shrub	deciduous	2	»¢¶ú²Ý¿Æ	äÑÊèÊô	äÑÊè	LS-MU-1	NA	0.483682008	497.4	10.8	1.415190758	7.631480024
LS	128.9	47.2	374	1.163846484	539.9995804	-0.3	680	6.85	1.12	Saxifragaceae	Deutzia	Deutzia_amurensis	shrub	deciduous	2	»¢¶ú²Ý¿Æ	äÑÊèÊô	äÑÊè	LS-MU-2	NA	0.533680556	491.2	12	1.50585528	7.968893266
LS	128.9	47.2	374	1.163846484	539.9995804	-0.3	680	6.85	1.12	Saxifragaceae	Deutzia	Deutzia_amurensis	shrub	deciduous	2	»¢¶ú²Ý¿Æ	äÑÊèÊô	äÑÊè	LS-MU-3	NA	0.530913978	493.6	8.9	1.049041645	8.483933924
LS	128.9	47.2	374	1.163846484	539.9995804	-0.3	680	6.85	1.12	Saxifragaceae	Deutzia	Deutzia_amurensis	shrub	deciduous	2	»¢¶ú²Ý¿Æ	äÑÊèÊô	äÑÊè	LS-MU-4	NA	0.519491525	490	13.8	1.399216372	9.862663328
LS	128.9	47.2	374	1.163846484	539.9995804	-0.3	680	6.85	1.12	Sapindaceae	Acer	Acer_mono	tree	deciduous	2	éÊÊ÷¿Æ	éÊÊô	É«Ä¾éÊ	LS-MV-1	NA	0.489243499	487.5	7.3	1.613314979	4.524844866
LS	128.9	47.2	374	1.163846484	539.9995804	-0.3	680	6.85	1.12	Sapindaceae	Acer	Acer_mono	tree	deciduous	2	éÊÊ÷¿Æ	éÊÊô	É«Ä¾éÊ	LS-MV-2	NA	0.527695167	479.4	8	0.803953503	9.950824233
LS	128.9	47.2	374	1.163846484	539.9995804	-0.3	680	6.85	1.12	Sapindaceae	Acer	Acer_mono	tree	deciduous	2	éÊÊ÷¿Æ	éÊÊô	É«Ä¾éÊ	LS-MV-4	NA	0.485090361	493	7.3	1.138587528	6.411452629
LS	128.9	47.2	374	1.163846484	539.9995804	-0.3	680	6.85	1.12	Sapindaceae	Acer	Acer_mono	tree	deciduous	2	éÊÊ÷¿Æ	éÊÊô	É«Ä¾éÊ	LS-MV-5	NA	0.51627907	484.8	7.4	1.01152839	7.315662193
LS	128.9	47.2	374	1.163846484	539.9995804	-0.3	680	6.85	1.12	Sapindaceae	Acer	Acer_mono	tree	deciduous	2	éÊÊ÷¿Æ	éÊÊô	É«Ä¾éÊ	LS-MV-3	NA	0.51627907	478.1	8.9	0.798797797	11.1417433
LS	128.9	47.2	374	1.163846484	539.9995804	-0.3	680	6.85	1.12	Sapindaceae	Acer	Acer_ukurunduense	tree	deciduous	2	éÊÊ÷¿Æ	éÊÊô	»¨¿¬éÊ	LS-MW-1	NA	0.347741148	474.9	8.3	1.281183365	6.478385707
LS	128.9	47.2	374	1.163846484	539.9995804	-0.3	680	6.85	1.12	Sapindaceae	Acer	Acer_ukurunduense	tree	deciduous	2	éÊÊ÷¿Æ	éÊÊô	»¨¿¬éÊ	LS-MW-2	NA	0.4695	478.2	8.6	1.381342885	6.225825675
LS	128.9	47.2	374	1.163846484	539.9995804	-0.3	680	6.85	1.12	Sapindaceae	Acer	Acer_ukurunduense	tree	deciduous	2	éÊÊ÷¿Æ	éÊÊô	»¨¿¬éÊ	LS-MW-3	NA	0.501055409	484.4	7.2	0.885861431	8.127681992
LS	128.9	47.2	374	1.163846484	539.9995804	-0.3	680	6.85	1.12	Sapindaceae	Acer	Acer_ukurunduense	tree	deciduous	2	éÊÊ÷¿Æ	éÊÊô	»¨¿¬éÊ	LS-MW-4	NA	0.500245098	481.6	8.2	0.915289422	8.958914856
LS	128.9	47.2	374	1.163846484	539.9995804	-0.3	680	6.85	1.12	Sapindaceae	Acer	Acer_ukurunduense	tree	deciduous	2	éÊÊ÷¿Æ	éÊÊô	»¨¿¬éÊ	LS-MW-5	NA	0.496753247	489.6	7.4	0.771428379	9.592594985
LS	128.9	47.2	374	1.163846484	539.9995804	-0.3	680	6.85	1.12	Salicaceae	Populus	Populus_koreana	tree	deciduous	2	ÑîÁø¿Æ	ÑîÊô	ÏãÑî	LS-MX-1	NA	0.44908377	497.4	9.7	1.387471711	6.991133529
LS	128.9	47.2	374	1.163846484	539.9995804	-0.3	680	6.85	1.12	Salicaceae	Populus	Populus_koreana	tree	deciduous	2	ÑîÁø¿Æ	ÑîÊô	ÏãÑî	LS-MX-2	NA	0.500561798	491.6	10.6	1.360159276	7.793204948
LS	128.9	47.2	374	1.163846484	539.9995804	-0.3	680	6.85	1.12	Salicaceae	Populus	Populus_koreana	tree	deciduous	2	ÑîÁø¿Æ	ÑîÊô	ÏãÑî	LS-MX-3	NA	0.451616499	489.8	10.6	1.591118439	6.661980491
LS	128.9	47.2	374	1.163846484	539.9995804	-0.3	680	6.85	1.12	Salicaceae	Populus	Populus_koreana	tree	deciduous	2	ÑîÁø¿Æ	ÑîÊô	ÏãÑî	LS-MX-4	NA	0.417388363	504.1	13.1	1.861681253	7.036650328
LS	128.9	47.2	374	1.163846484	539.9995804	-0.3	680	6.85	1.12	Salicaceae	Populus	Populus_koreana	tree	deciduous	2	ÑîÁø¿Æ	ÑîÊô	ÏãÑî	LS-MX-5	NA	0.46705298	503.3	8.7	1.365737383	6.370185153
LS	128.9	47.2	374	1.163846484	539.9995804	-0.3	680	6.85	1.12	Tiliaceae	Tilia	Tilia_mandshurica	tree	deciduous	2	é²Ê÷¿Æ	é²Ê÷Êô	¿·é²	LS-MY-1	NA	0.434269663	469.9	7.5	1.196553411	6.268002691
LS	128.9	47.2	374	1.163846484	539.9995804	-0.3	680	6.85	1.12	Tiliaceae	Tilia	Tilia_mandshurica	tree	deciduous	2	é²Ê÷¿Æ	é²Ê÷Êô	¿·é²	LS-MY-2	NA	0.435411471	468.8	8.2	1.237095461	6.628429461
LS	128.9	47.2	374	1.163846484	539.9995804	-0.3	680	6.85	1.12	Tiliaceae	Tilia	Tilia_mandshurica	tree	deciduous	2	é²Ê÷¿Æ	é²Ê÷Êô	¿·é²	LS-MY-3	NA	0.440916031	466.9	9.6	1.283315091	7.480625816
LS	128.9	47.2	374	1.163846484	539.9995804	-0.3	680	6.85	1.12	Tiliaceae	Tilia	Tilia_mandshurica	tree	deciduous	2	é²Ê÷¿Æ	é²Ê÷Êô	¿·é²	LS-MY-4	NA	0.440305344	476.4	7.3	1.183071046	6.170381757
LS	128.9	47.2	374	1.163846484	539.9995804	-0.3	680	6.85	1.12	Tiliaceae	Tilia	Tilia_mandshurica	tree	deciduous	2	é²Ê÷¿Æ	é²Ê÷Êô	¿·é²	LS-MY-5	NA	0.444700461	470.4	7.7	1.170393158	6.578985828
LS	128.9	47.2	374	1.163846484	539.9995804	-0.3	680	6.85	1.12	Caprifoliaceae	Viburnum	Viburnum_sargentii	shrub	deciduous	2	ÈÌ¶¬¿Æ	¼ÔÉoÊô	¼¦Ê÷Ìõ¼ÔÉo	LS-NA-1	NA	0.463680387	471.7	10	1.031758958	9.692186264
LS	128.9	47.2	374	1.163846484	539.9995804	-0.3	680	6.85	1.12	Caprifoliaceae	Viburnum	Viburnum_sargentii	shrub	deciduous	2	ÈÌ¶¬¿Æ	¼ÔÉoÊô	¼¦Ê÷Ìõ¼ÔÉo	LS-NA-2	NA	0.385335689	479.8	8.9	0.950325733	9.365209939
LS	128.9	47.2	374	1.163846484	539.9995804	-0.3	680	6.85	1.12	Caprifoliaceae	Viburnum	Viburnum_sargentii	shrub	deciduous	2	ÈÌ¶¬¿Æ	¼ÔÉoÊô	¼¦Ê÷Ìõ¼ÔÉo	LS-NA-3	NA	0.461011905	481.5	9.2	0.81022775	11.35483202
LS	128.9	47.2	374	1.163846484	539.9995804	-0.3	680	6.85	1.12	Caprifoliaceae	Viburnum	Viburnum_sargentii	shrub	deciduous	2	ÈÌ¶¬¿Æ	¼ÔÉoÊô	¼¦Ê÷Ìõ¼ÔÉo	LS-NA-4	NA	0.450980392	480.3	9.9	1.124978912	8.800164958
LS	128.9	47.2	374	1.163846484	539.9995804	-0.3	680	6.85	1.12	Caprifoliaceae	Viburnum	Viburnum_sargentii	shrub	deciduous	2	ÈÌ¶¬¿Æ	¼ÔÉoÊô	¼¦Ê÷Ìõ¼ÔÉo	LS-NA-5	NA	0.3	476.7	10.4	1.145259447	9.080911777
LS	128.9	47.2	374	1.163846484	539.9995804	-0.3	680	6.85	1.12	Vitaceae	Vitis	Vitis_amurensis	climber	deciduous	2	ÆÏÌÑ¿Æ	ÆÏÌÑÊô	É½ÆÏÌÑ	LS-NB-1	NA	0.33962963	476.8	8.2	1.292345277	6.34505356
LS	128.9	47.2	374	1.163846484	539.9995804	-0.3	680	6.85	1.12	Vitaceae	Vitis	Vitis_amurensis	climber	deciduous	2	ÆÏÌÑ¿Æ	ÆÏÌÑÊô	É½ÆÏÌÑ	LS-NB-2	NA	0.026789298	469.1	9.5	0.976415685	9.729462713
LS	128.9	47.2	374	1.163846484	539.9995804	-0.3	680	6.85	1.12	Vitaceae	Vitis	Vitis_amurensis	climber	deciduous	2	ÆÏÌÑ¿Æ	ÆÏÌÑÊô	É½ÆÏÌÑ	LS-NB-3	NA	0.223949045	458.8	4.6	1.757989801	2.616624964
LS	128.9	47.2	374	1.163846484	539.9995804	-0.3	680	6.85	1.12	Celastraceae	Euonymus	Euonymus_alatus	shrub	deciduous	2	ÎÀÃ¬¿Æ	ÎÀÃ¬Êô	ÎÀÃ¬	LS-NC-1	NA	0.442361111	466	14.2	1.375751691	10.32163005
LS	128.9	47.2	374	1.163846484	539.9995804	-0.3	680	6.85	1.12	Celastraceae	Euonymus	Euonymus_alatus	shrub	deciduous	2	ÎÀÃ¬¿Æ	ÎÀÃ¬Êô	ÎÀÃ¬	LS-NC-2	NA	0.503389831	460.2	13.8	1.50585528	9.164227256
LS	128.9	47.2	374	1.163846484	539.9995804	-0.3	680	6.85	1.12	Celastraceae	Euonymus	Euonymus_alatus	shrub	deciduous	2	ÎÀÃ¬¿Æ	ÎÀÃ¬Êô	ÎÀÃ¬	LS-NC-3	NA	0.512039312	461.4	12	1.255428882	9.558486484
LS	128.9	47.2	374	1.163846484	539.9995804	-0.3	680	6.85	1.12	Celastraceae	Euonymus	Euonymus_alatus	shrub	deciduous	2	ÎÀÃ¬¿Æ	ÎÀÃ¬Êô	ÎÀÃ¬	LS-NC-4	NA	0.429310345	444.8	9.8	1.354707041	7.234036366
LS	128.9	47.2	374	1.163846484	539.9995804	-0.3	680	6.85	1.12	Celastraceae	Euonymus	Euonymus_alatus	shrub	deciduous	2	ÎÀÃ¬¿Æ	ÎÀÃ¬Êô	ÎÀÃ¬	LS-NC-5	NA	0.458881579	458.5	10.3	1.152529416	8.936865174
LS	128.9	47.2	374	1.163846484	539.9995804	-0.3	680	6.85	1.12	Rosaceae	Rubus	Rubus_saxatilis	shrub	deciduous	2	Ç¾Þ±¿Æ	Ðü¹³×ÓÊô	Ê¯ÉúÐü¹³×Ó	LS-ND-1	NA	NA	449.8	21.5	2.944566302	7.301584612
LS	128.9	47.2	374	1.163846484	539.9995804	-0.3	680	6.85	1.12	Rosaceae	Rubus	Rubus_saxatilis	shrub	deciduous	2	Ç¾Þ±¿Æ	Ðü¹³×ÓÊô	Ê¯ÉúÐü¹³×Ó	LS-ND-2	NA	NA	453.8	10.4	2.082621887	4.993705322
LS	128.9	47.2	374	1.163846484	539.9995804	-0.3	680	6.85	1.12	Rosaceae	Rubus	Rubus_saxatilis	shrub	deciduous	2	Ç¾Þ±¿Æ	Ðü¹³×ÓÊô	Ê¯ÉúÐü¹³×Ó	LS-ND-3	NA	NA	463.9	15.3	2.649042503	5.775671769
LS	128.9	47.2	374	1.163846484	539.9995804	-0.3	680	6.85	1.12	Rosaceae	Rubus	Rubus_saxatilis	shrub	deciduous	2	Ç¾Þ±¿Æ	Ðü¹³×ÓÊô	Ê¯ÉúÐü¹³×Ó	LS-ND-4	NA	0.462328767	474.9	11.2	1.231917977	9.091514378
LS	128.9	47.2	374	1.163846484	539.9995804	-0.3	680	6.85	1.12	Rosaceae	Rubus	Rubus_saxatilis	shrub	deciduous	2	Ç¾Þ±¿Æ	Ðü¹³×ÓÊô	Ê¯ÉúÐü¹³×Ó	LS-ND-5	NA	0.391374663	477.1	11.4	1.569906782	7.26157765
LS	128.9	47.2	374	1.163846484	539.9995804	-0.3	680	6.85	1.12	Berberidaceae	Berberis	Berberis_ferdinandi-coburgii	shrub	deciduous	2	Ð¡éÞ¿Æ	Ð¡éÞÊô	´óÒ¶Ð¡éÞ	LS-NE-1	NA	0.515	496	16.5	1.403823764	11.75361212
LS	128.9	47.2	374	1.163846484	539.9995804	-0.3	680	6.85	1.12	Berberidaceae	Berberis	Berberis_ferdinandi-coburgii	shrub	deciduous	2	Ð¡éÞ¿Æ	Ð¡éÞÊô	´óÒ¶Ð¡éÞ	LS-NE-2	NA	0.55801105	500.6	13.8	0.919056045	15.01540638
LS	128.9	47.2	374	1.163846484	539.9995804	-0.3	680	6.85	1.12	Berberidaceae	Berberis	Berberis_ferdinandi-coburgii	shrub	deciduous	2	Ð¡éÞ¿Æ	Ð¡éÞÊô	´óÒ¶Ð¡éÞ	LS-NE-3	NA	0.570603015	501	17.2	1.052532672	16.34153548
LS	128.9	47.2	374	1.163846484	539.9995804	-0.3	680	6.85	1.12	Berberidaceae	Berberis	Berberis_ferdinandi-coburgii	shrub	deciduous	2	Ð¡éÞ¿Æ	Ð¡éÞÊô	´óÒ¶Ð¡éÞ	LS-NE-4	NA	0.560451977	504	14.4	1.49761305	9.615300828
LS	128.9	47.2	374	1.163846484	539.9995804	-0.3	680	6.85	1.12	Berberidaceae	Berberis	Berberis_ferdinandi-coburgii	shrub	deciduous	2	Ð¡éÞ¿Æ	Ð¡éÞÊô	´óÒ¶Ð¡éÞ	LS-NE-5	NA	0.575757576	505	14.1	0.976093983	14.44533031
LS	128.9	47.2	374	1.163846484	539.9995804	-0.3	680	6.85	1.12	Rosaceae	Sorbaria	Sorbaria_sorbifolia	shrub	deciduous	2	Ç¾Þ±¿Æ	ÕäÖéÃ·Êô	ÕäÖéÃ·	LS-NF-1	NA	NA	495.6	10.9	1.341761724	8.123648041
LS	128.9	47.2	374	1.163846484	539.9995804	-0.3	680	6.85	1.12	Rosaceae	Sorbaria	Sorbaria_sorbifolia	shrub	deciduous	2	Ç¾Þ±¿Æ	ÕäÖéÃ·Êô	ÕäÖéÃ·	LS-NF-2	NA	NA	494.8	8.8	0.805265795	10.92806879
LS	128.9	47.2	374	1.163846484	539.9995804	-0.3	680	6.85	1.12	Rosaceae	Sorbaria	Sorbaria_sorbifolia	shrub	deciduous	2	Ç¾Þ±¿Æ	ÕäÖéÃ·Êô	ÕäÖéÃ·	LS-NF-3	NA	0.492831541	488.3	12	1.362875498	8.804912861
LS	128.9	47.2	374	1.163846484	539.9995804	-0.3	680	6.85	1.12	Rosaceae	Sorbaria	Sorbaria_sorbifolia	shrub	deciduous	2	Ç¾Þ±¿Æ	ÕäÖéÃ·Êô	ÕäÖéÃ·	LS-NF-4	NA	NA	480.6	10	1.654743317	6.043233351
LS	128.9	47.2	374	1.163846484	539.9995804	-0.3	680	6.85	1.12	Rosaceae	Sorbaria	Sorbaria_sorbifolia	shrub	deciduous	2	Ç¾Þ±¿Æ	ÕäÖéÃ·Êô	ÕäÖéÃ·	LS-NF-5	NA	NA	482.6	12.2	1.582774871	7.707981864
LS	128.9	47.2	374	1.163846484	539.9995804	-0.3	680	6.85	1.12	Tiliaceae	Tilia	Tilia_amurensis	tree	deciduous	2	é²Ê÷¿Æ	é²Ê÷Êô	×Ïé²	LS-NG-1	NA	0.434235669	482.8	12.1	1.248479259	9.691790963
LS	128.9	47.2	374	1.163846484	539.9995804	-0.3	680	6.85	1.12	Tiliaceae	Tilia	Tilia_amurensis	tree	deciduous	2	é²Ê÷¿Æ	é²Ê÷Êô	×Ïé²	LS-NG-2	NA	0.446034816	482.3	10.6	0.726364258	14.59322906
LS	128.9	47.2	374	1.163846484	539.9995804	-0.3	680	6.85	1.12	Tiliaceae	Tilia	Tilia_amurensis	tree	deciduous	2	é²Ê÷¿Æ	é²Ê÷Êô	×Ïé²	LS-NG-3	NA	0.446978558	485	8.7	1.06009188	8.206835807
LS	128.9	47.2	374	1.163846484	539.9995804	-0.3	680	6.85	1.12	Tiliaceae	Tilia	Tilia_amurensis	tree	deciduous	2	é²Ê÷¿Æ	é²Ê÷Êô	×Ïé²	LS-NG-4	NA	0.474647887	483.7	10.7	0.82640239	12.94768763
LS	128.9	47.2	374	1.163846484	539.9995804	-0.3	680	6.85	1.12	Tiliaceae	Tilia	Tilia_amurensis	tree	deciduous	2	é²Ê÷¿Æ	é²Ê÷Êô	×Ïé²	LS-NG-5	NA	0.447297297	480.5	11	1.121671928	9.806789067
LS	128.9	47.2	374	1.163846484	539.9995804	-0.3	680	6.85	1.12	Pinaceae	Pinus	Pinus_koraiensis	tree	conifer	2	ËÉ¿Æ	ËÉÊô	ºìËÉ	LS-NH-1	NA	0.383076923	316	5.7	0.97232528	5.862235732
LS	128.9	47.2	374	1.163846484	539.9995804	-0.3	680	6.85	1.12	Pinaceae	Pinus	Pinus_koraiensis	tree	conifer	2	ËÉ¿Æ	ËÉÊô	ºìËÉ	LS-NH-2	NA	0.478145087	529.6	7.4	0.757917664	9.763593529
LS	128.9	47.2	374	1.163846484	539.9995804	-0.3	680	6.85	1.12	Pinaceae	Pinus	Pinus_koraiensis	tree	conifer	2	ËÉ¿Æ	ËÉÊô	ºìËÉ	LS-NH-3	NA	0.397191426	532.7	8.9	1.101310781	8.081279284
LS	128.9	47.2	374	1.163846484	539.9995804	-0.3	680	6.85	1.12	Pinaceae	Pinus	Pinus_koraiensis	tree	conifer	2	ËÉ¿Æ	ËÉÊô	ºìËÉ	LS-NH-4	NA	0.411471611	529	7.4	0.829992483	8.915743397
LS	128.9	47.2	374	1.163846484	539.9995804	-0.3	680	6.85	1.12	Pinaceae	Pinus	Pinus_koraiensis	tree	conifer	2	ËÉ¿Æ	ËÉÊô	ºìËÉ	LS-NH-5	NA	0.471486762	524.2	8.1	0.852605863	9.500286535
LS	128.9	47.2	374	1.163846484	539.9995804	-0.3	680	6.85	1.12	Rosaceae	Prunus	Prunus_padus	tree	deciduous	2	Ç¾Þ±¿Æ	ÀîÊô	³íÀî	LS-NI-1	NA	0.480113636	479.2	14.8	1.391291713	10.6375966
LS	128.9	47.2	374	1.163846484	539.9995804	-0.3	680	6.85	1.12	Rosaceae	Prunus	Prunus_padus	tree	deciduous	2	Ç¾Þ±¿Æ	ÀîÊô	³íÀî	LS-NI-2	NA	NA	481.4	10.4	1.129532278	9.207350868
LS	128.9	47.2	374	1.163846484	539.9995804	-0.3	680	6.85	1.12	Rosaceae	Prunus	Prunus_padus	tree	deciduous	2	Ç¾Þ±¿Æ	ÀîÊô	³íÀî	LS-NI-3	NA	0.473264402	480.8	10.9	1.31259585	8.304155464
LS	128.9	47.2	374	1.163846484	539.9995804	-0.3	680	6.85	1.12	Rosaceae	Prunus	Prunus_padus	tree	deciduous	2	Ç¾Þ±¿Æ	ÀîÊô	³íÀî	LS-NI-4	NA	0.479257362	482.4	12.3	1.381628922	8.902535119
LS	128.9	47.2	374	1.163846484	539.9995804	-0.3	680	6.85	1.12	Rosaceae	Prunus	Prunus_padus	tree	deciduous	2	Ç¾Þ±¿Æ	ÀîÊô	³íÀî	LS-NI-5	NA	0.465816327	483.6	12.4	1.466947305	8.452928035
LS	128.9	47.2	374	1.163846484	539.9995804	-0.3	680	6.85	1.12	Ulmaceae	Ulmus	Ulmus_japonica	tree	deciduous	2	ÓÜ¿Æ	ÓÜÊô	´ºÓÜ	LS-NK-1	NA	0.5249742	483.4	15.5	1.483248022	10.45003922
LS	128.9	47.2	374	1.163846484	539.9995804	-0.3	680	6.85	1.12	Ulmaceae	Ulmus	Ulmus_japonica	tree	deciduous	2	ÓÜ¿Æ	ÓÜÊô	´ºÓÜ	LS-NK-2	NA	0.548842337	481.1	10.3	0.831501903	12.3872236
LS	128.9	47.2	374	1.163846484	539.9995804	-0.3	680	6.85	1.12	Ulmaceae	Ulmus	Ulmus_japonica	tree	deciduous	2	ÓÜ¿Æ	ÓÜÊô	´ºÓÜ	LS-NK-3	NA	0.565249089	478	11.6	1.110981852	10.44121466
LS	128.9	47.2	374	1.163846484	539.9995804	-0.3	680	6.85	1.12	Ulmaceae	Ulmus	Ulmus_japonica	tree	deciduous	2	ÓÜ¿Æ	ÓÜÊô	´ºÓÜ	LS-NK-4	NA	0.552362205	474.7	11.7	1.173940033	9.966437528
LS	128.9	47.2	374	1.163846484	539.9995804	-0.3	680	6.85	1.12	Ulmaceae	Ulmus	Ulmus_japonica	tree	deciduous	2	ÓÜ¿Æ	ÓÜÊô	´ºÓÜ	LS-NK-5	NA	0.56567718	477.4	11.7	0.952025356	12.28958864
LS	128.9	47.2	374	1.163846484	539.9995804	-0.3	680	6.85	1.12	Pinaceae	Picea	Picea_koraiensis	tree	conifer	2	ËÉ¿Æ	ÔÆÉ¼Êô	ºìÆ¤ÔÆÉ¼	LS-NL-1	NA	0.505551388	527.4	8.9	1.116341831	7.972468426
LS	128.9	47.2	374	1.163846484	539.9995804	-0.3	680	6.85	1.12	Pinaceae	Picea	Picea_koraiensis	tree	conifer	2	ËÉ¿Æ	ÔÆÉ¼Êô	ºìÆ¤ÔÆÉ¼	LS-NL-2	NA	0.555675676	495.2	6.2	1.007495704	6.153872394
LS	128.9	47.2	374	1.163846484	539.9995804	-0.3	680	6.85	1.12	Pinaceae	Picea	Picea_koraiensis	tree	conifer	2	ËÉ¿Æ	ÔÆÉ¼Êô	ºìÆ¤ÔÆÉ¼	LS-NL-3	NA	0.532446264	521.7	8	1.219005518	6.56272665
LS	128.9	47.2	374	1.163846484	539.9995804	-0.3	680	6.85	1.12	Pinaceae	Picea	Picea_koraiensis	tree	conifer	2	ËÉ¿Æ	ÔÆÉ¼Êô	ºìÆ¤ÔÆÉ¼	LS-NL-4	NA	0.578238781	510.5	7.5	0.987337616	7.596185822
LS	128.9	47.2	374	1.163846484	539.9995804	-0.3	680	6.85	1.12	Pinaceae	Picea	Picea_koraiensis	tree	conifer	2	ËÉ¿Æ	ÔÆÉ¼Êô	ºìÆ¤ÔÆÉ¼	LS-NL-5	NA	0.558199357	516.4	6.8	1.122169539	6.059690415
LS	128.9	47.2	374	1.163846484	539.9995804	-0.3	680	6.85	1.12	Pinaceae	Larix	Larix_gmelini	tree	conifer	2	ËÉ¿Æ	ÂäÒ¶ËÉÊô	ÂäÒ¶ËÉ	LS-NM-1	NA	0.54829932	517.3	8	1.079631435	7.409936151
LS	128.9	47.2	374	1.163846484	539.9995804	-0.3	680	6.85	1.12	Pinaceae	Larix	Larix_gmelini	tree	conifer	2	ËÉ¿Æ	ÂäÒ¶ËÉÊô	ÂäÒ¶ËÉ	LS-NM-2	NA	0.605039788	511.3	7.8	0.969323468	8.046849434
LS	128.9	47.2	374	1.163846484	539.9995804	-0.3	680	6.85	1.12	Pinaceae	Larix	Larix_gmelini	tree	conifer	2	ËÉ¿Æ	ÂäÒ¶ËÉÊô	ÂäÒ¶ËÉ	LS-NM-3	NA	0.573239437	503.5	8.9	1.104357324	8.058985807
LS	128.9	47.2	374	1.163846484	539.9995804	-0.3	680	6.85	1.12	Pinaceae	Larix	Larix_gmelini	tree	conifer	2	ËÉ¿Æ	ÂäÒ¶ËÉÊô	ÂäÒ¶ËÉ	LS-NM-4	NA	NA	NA	NA	NA	NA
LS	128.9	47.2	374	1.163846484	539.9995804	-0.3	680	6.85	1.12	Pinaceae	Larix	Larix_gmelini	tree	conifer	2	ËÉ¿Æ	ÂäÒ¶ËÉÊô	ÂäÒ¶ËÉ	LS-NM-5	NA	NA	520.1	7.6	1.04450575	7.276168657
LS	128.9	47.2	374	1.163846484	539.9995804	-0.3	680	6.85	1.12	Ulmaceae	Ulmus	Ulmus_macrocarpa	tree	deciduous	2	ÓÜ¿Æ	ÓÜÊô	´ó¹ûÓÜ	LS-NO-1	NA	0.502819738	470.8	10.4	1.177457954	8.832587155
LS	128.9	47.2	374	1.163846484	539.9995804	-0.3	680	6.85	1.12	Ulmaceae	Ulmus	Ulmus_macrocarpa	tree	deciduous	2	ÓÜ¿Æ	ÓÜÊô	´ó¹ûÓÜ	LS-NO-2	NA	0.535283528	488.1	8.5	0.937790249	9.063860505
LS	128.9	47.2	374	1.163846484	539.9995804	-0.3	680	6.85	1.12	Ulmaceae	Ulmus	Ulmus_macrocarpa	tree	deciduous	2	ÓÜ¿Æ	ÓÜÊô	´ó¹ûÓÜ	LS-NO-3	NA	0.485119507	480.3	11.6	1.10504886	10.4972734
LS	128.9	47.2	374	1.163846484	539.9995804	-0.3	680	6.85	1.12	Ulmaceae	Ulmus	Ulmus_macrocarpa	tree	deciduous	2	ÓÜ¿Æ	ÓÜÊô	´ó¹ûÓÜ	LS-NO-4	NA	0.511714771	487.5	9	1.247948139	7.211838152
LS	128.9	47.2	374	1.163846484	539.9995804	-0.3	680	6.85	1.12	Ulmaceae	Ulmus	Ulmus_macrocarpa	tree	deciduous	2	ÓÜ¿Æ	ÓÜÊô	´ó¹ûÓÜ	LS-NO-5	NA	0.538004751	482.8	8.7	NA	NA
LS	128.9	47.2	374	1.163846484	539.9995804	-0.3	680	6.85	1.12	Betulaceae	Corylus	Corylus_heterophylla	shrub	deciduous	2	èëÄ¾¿Æ	é»Êô	Æ½é»	LS-NP-1	NA	0.492934132	477.7	7.5	0.861069215	8.710101197
LS	128.9	47.2	374	1.163846484	539.9995804	-0.3	680	6.85	1.12	Betulaceae	Corylus	Corylus_heterophylla	shrub	deciduous	2	èëÄ¾¿Æ	é»Êô	Æ½é»	LS-NP-2	NA	0.480606061	480.4	9.6	0.999185668	9.607823958
LS	128.9	47.2	374	1.163846484	539.9995804	-0.3	680	6.85	1.12	Betulaceae	Corylus	Corylus_heterophylla	shrub	deciduous	2	èëÄ¾¿Æ	é»Êô	Æ½é»	LS-NP-3	NA	0.499048751	483	8.5	0.982329652	8.65289975
LS	128.9	47.2	374	1.163846484	539.9995804	-0.3	680	6.85	1.12	Betulaceae	Corylus	Corylus_heterophylla	shrub	deciduous	2	èëÄ¾¿Æ	é»Êô	Æ½é»	LS-NP-4	NA	0.51530782	482.9	7.7	0.708861505	10.86248858
LS	128.9	47.2	374	1.163846484	539.9995804	-0.3	680	6.85	1.12	Betulaceae	Corylus	Corylus_heterophylla	shrub	deciduous	2	èëÄ¾¿Æ	é»Êô	Æ½é»	LS-NP-5	NA	0.478640777	475.4	8.8	0.959405217	9.172349539
LS	128.9	47.2	374	1.163846484	539.9995804	-0.3	680	6.85	1.12	Fagaceae	Quercus	Quercus_mongolica	tree	deciduous	2	¿Ç¶·¿Æ	èÝÊô	ÃÉ¹ÅèÝ	LS-NQ-1	NA	0.505049594	487.6	7.5	0.837760457	8.952439731
LS	128.9	47.2	374	1.163846484	539.9995804	-0.3	680	6.85	1.12	Fagaceae	Quercus	Quercus_mongolica	tree	deciduous	2	¿Ç¶·¿Æ	èÝÊô	ÃÉ¹ÅèÝ	LS-NQ-2	NA	0.474185137	485.4	8	1.247153147	6.414609159
LS	128.9	47.2	374	1.163846484	539.9995804	-0.3	680	6.85	1.12	Fagaceae	Quercus	Quercus_mongolica	tree	deciduous	2	¿Ç¶·¿Æ	èÝÊô	ÃÉ¹ÅèÝ	LS-NQ-3	NA	0.471491228	475.3	7.3	0.861996536	8.468711526
LS	128.9	47.2	374	1.163846484	539.9995804	-0.3	680	6.85	1.12	Fagaceae	Quercus	Quercus_mongolica	tree	deciduous	2	¿Ç¶·¿Æ	èÝÊô	ÃÉ¹ÅèÝ	LS-NQ-4	NA	0.499213483	487.2	9.6	0.831853741	11.54049027
LS	128.9	47.2	374	1.163846484	539.9995804	-0.3	680	6.85	1.12	Fagaceae	Quercus	Quercus_mongolica	tree	deciduous	2	¿Ç¶·¿Æ	èÝÊô	ÃÉ¹ÅèÝ	LS-NQ-5	NA	0.533932136	498.9	6.8	0.703510823	9.665807231
ME	127.6	45.3	342	3.295676496	628.2077783	2.7	780	6.28	1.09	Oleaceae	Syringa	Syringa_reticulata	tree	deciduous	2	Ä¾Ï¬¿Æ	¶¡ÏãÊô	¶¡Ïã	ME-KA-1	NA	0.473972603	478.4	8.6	1.023525866	8.402327958
ME	127.6	45.3	342	3.295676496	628.2077783	2.7	780	6.28	1.09	Oleaceae	Syringa	Syringa_reticulata	tree	deciduous	2	Ä¾Ï¬¿Æ	¶¡ÏãÊô	¶¡Ïã	ME-KA-2	NA	0.476112412	483.4	9.6	0.987813534	9.718433358
ME	127.6	45.3	342	3.295676496	628.2077783	2.7	780	6.28	1.09	Oleaceae	Syringa	Syringa_reticulata	tree	deciduous	2	Ä¾Ï¬¿Æ	¶¡ÏãÊô	¶¡Ïã	ME-KA-3	NA	NA	489.8	8.6	1.056497583	8.140103809
ME	127.6	45.3	342	3.295676496	628.2077783	2.7	780	6.28	1.09	Oleaceae	Syringa	Syringa_reticulata	tree	deciduous	2	Ä¾Ï¬¿Æ	¶¡ÏãÊô	¶¡Ïã	ME-KA-4	NA	0.466042781	483.2	7.4	1.015548065	7.286705824
ME	127.6	45.3	342	3.295676496	628.2077783	2.7	780	6.28	1.09	Oleaceae	Syringa	Syringa_reticulata	tree	deciduous	2	Ä¾Ï¬¿Æ	¶¡ÏãÊô	¶¡Ïã	ME-KA-5	NA	0.433333333	477.7	11.1	1.232127206	9.008810085
ME	127.6	45.3	342	3.295676496	628.2077783	2.7	780	6.28	1.09	Rhamnaceae	Rhamnus	Rhamnus_parvifolia	shrub	deciduous	2	ÊóÀî¿Æ	ÊóÀîÊô	Ð¡Ò¶ÊóÀî	ME-KB-1	NA	0.504761905	478.7	13.1	0.856884445	15.28794235
ME	127.6	45.3	342	3.295676496	628.2077783	2.7	780	6.28	1.09	Rhamnaceae	Rhamnus	Rhamnus_parvifolia	shrub	deciduous	2	ÊóÀî¿Æ	ÊóÀîÊô	Ð¡Ò¶ÊóÀî	ME-KB-2	NA	0.585106383	483.3	13	1.205774476	10.7814523
ME	127.6	45.3	342	3.295676496	628.2077783	2.7	780	6.28	1.09	Rhamnaceae	Rhamnus	Rhamnus_parvifolia	shrub	deciduous	2	ÊóÀî¿Æ	ÊóÀîÊô	Ð¡Ò¶ÊóÀî	ME-KB-3	NA	0.499538106	484.6	10.5	0.798797797	13.14475333
ME	127.6	45.3	342	3.295676496	628.2077783	2.7	780	6.28	1.09	Rhamnaceae	Rhamnus	Rhamnus_parvifolia	shrub	deciduous	2	ÊóÀî¿Æ	ÊóÀîÊô	Ð¡Ò¶ÊóÀî	ME-KB-4	NA	NA	478.5	14.5	NA	NA
ME	127.6	45.3	342	3.295676496	628.2077783	2.7	780	6.28	1.09	Rhamnaceae	Rhamnus	Rhamnus_parvifolia	shrub	deciduous	2	ÊóÀî¿Æ	ÊóÀîÊô	Ð¡Ò¶ÊóÀî	ME-KB-5	NA	0.48	462	12.7	1.152529416	11.01924153
ME	127.6	45.3	342	3.295676496	628.2077783	2.7	780	6.28	1.09	Ulmaceae	Ulmus	Ulmus_macrocarpa	tree	deciduous	2	ÓÜ¿Æ	ÓÜÊô	´ó¹ûÓÜ	ME-KC-1	NA	0.449056604	461.8	9	1.672172166	5.382220912
ME	127.6	45.3	342	3.295676496	628.2077783	2.7	780	6.28	1.09	Ulmaceae	Ulmus	Ulmus_macrocarpa	tree	deciduous	2	ÓÜ¿Æ	ÓÜÊô	´ó¹ûÓÜ	ME-KC-2	NA	0.426520681	457.8	13.5	1.296807553	10.41017996
ME	127.6	45.3	342	3.295676496	628.2077783	2.7	780	6.28	1.09	Ulmaceae	Ulmus	Ulmus_macrocarpa	tree	deciduous	2	ÓÜ¿Æ	ÓÜÊô	´ó¹ûÓÜ	ME-KC-3	NA	0.396681097	456.5	12	1.327394399	9.040267165
ME	127.6	45.3	342	3.295676496	628.2077783	2.7	780	6.28	1.09	Ulmaceae	Ulmus	Ulmus_macrocarpa	tree	deciduous	2	ÓÜ¿Æ	ÓÜÊô	´ó¹ûÓÜ	ME-KC-4	NA	0.427493261	457.5	10.9	1.50550931	7.240074789
ME	127.6	45.3	342	3.295676496	628.2077783	2.7	780	6.28	1.09	Ulmaceae	Ulmus	Ulmus_macrocarpa	tree	deciduous	2	ÓÜ¿Æ	ÓÜÊô	´ó¹ûÓÜ	ME-KC-5	NA	0.406818182	466.5	7.7	1.419426348	5.424726694
ME	127.6	45.3	342	3.295676496	628.2077783	2.7	780	6.28	1.09	Schisandraceae	Schisandra	Schisandra_chinensis	climber	deciduous	2	ÎåÎ¶×Ó¿Æ	ÎåÎ¶×ÓÊô	ÎåÎ¶×Ó	ME-KD-1	NA	0.32248062	458.7	11.1	0.780002555	14.23072262
ME	127.6	45.3	342	3.295676496	628.2077783	2.7	780	6.28	1.09	Schisandraceae	Schisandra	Schisandra_chinensis	climber	deciduous	2	ÎåÎ¶×Ó¿Æ	ÎåÎ¶×ÓÊô	ÎåÎ¶×Ó	ME-KD-2	NA	0.232098765	460.6	9.3	2.207837532	4.212266467
ME	127.6	45.3	342	3.295676496	628.2077783	2.7	780	6.28	1.09	Schisandraceae	Schisandra	Schisandra_chinensis	climber	deciduous	2	ÎåÎ¶×Ó¿Æ	ÎåÎ¶×ÓÊô	ÎåÎ¶×Ó	ME-KD-3	NA	0.25619469	455.9	11.6	1.341761724	8.645350208
ME	127.6	45.3	342	3.295676496	628.2077783	2.7	780	6.28	1.09	Schisandraceae	Schisandra	Schisandra_chinensis	climber	deciduous	2	ÎåÎ¶×Ó¿Æ	ÎåÎ¶×ÓÊô	ÎåÎ¶×Ó	ME-KD-4	NA	0.258181818	496.2	12.1	1.723334808	7.021270588
ME	127.6	45.3	342	3.295676496	628.2077783	2.7	780	6.28	1.09	Schisandraceae	Schisandra	Schisandra_chinensis	climber	deciduous	2	ÎåÎ¶×Ó¿Æ	ÎåÎ¶×ÓÊô	ÎåÎ¶×Ó	ME-KD-5	NA	0.216981132	460.6	11.5	2.249833286	5.111489848
ME	127.6	45.3	342	3.295676496	628.2077783	2.7	780	6.28	1.09	Caprifoliaceae	Lonicera	Lonicera_maackii	shrub	deciduous	2	ÈÌ¶¬¿Æ	ÈÌ¶¬Êô	½ðÒøÄ¾	ME-KE-1	NA	0.410526316	470.7	11.8	1.917966741	6.152348603
ME	127.6	45.3	342	3.295676496	628.2077783	2.7	780	6.28	1.09	Caprifoliaceae	Lonicera	Lonicera_maackii	shrub	deciduous	2	ÈÌ¶¬¿Æ	ÈÌ¶¬Êô	½ðÒøÄ¾	ME-KE-2	NA	0.423902439	474.3	10	1.656311578	6.037511379
ME	127.6	45.3	342	3.295676496	628.2077783	2.7	780	6.28	1.09	Caprifoliaceae	Lonicera	Lonicera_maackii	shrub	deciduous	2	ÈÌ¶¬¿Æ	ÈÌ¶¬Êô	½ðÒøÄ¾	ME-KE-3	NA	0.394983278	472.9	9.7	2.033426095	4.770274181
ME	127.6	45.3	342	3.295676496	628.2077783	2.7	780	6.28	1.09	Caprifoliaceae	Lonicera	Lonicera_maackii	shrub	deciduous	2	ÈÌ¶¬¿Æ	ÈÌ¶¬Êô	½ðÒøÄ¾	ME-KE-4	NA	0.396969697	471.2	9.5	1.941933125	4.89203252
ME	127.6	45.3	342	3.295676496	628.2077783	2.7	780	6.28	1.09	Caprifoliaceae	Lonicera	Lonicera_maackii	shrub	deciduous	2	ÈÌ¶¬¿Æ	ÈÌ¶¬Êô	½ðÒøÄ¾	ME-KE-5	NA	0.445121951	476	8.5	1.432590645	5.933306929
ME	127.6	45.3	342	3.295676496	628.2077783	2.7	780	6.28	1.09	Sapindaceae	Acer	Acer_negundo	tree	deciduous	2	éÊÊ÷¿Æ	éÊÊô	ÌÇéÊ(—qÒ¶éÊ)	ME-KF-1	NA	0.460655738	468.7	9.5	1.568005052	6.058653949
ME	127.6	45.3	342	3.295676496	628.2077783	2.7	780	6.28	1.09	Sapindaceae	Acer	Acer_negundo	tree	deciduous	2	éÊÊ÷¿Æ	éÊÊô	ÌÇéÊ(—qÒ¶éÊ)	ME-KF-2	NA	0.4192	464.6	13.4	2.23196552	6.003676974
ME	127.6	45.3	342	3.295676496	628.2077783	2.7	780	6.28	1.09	Sapindaceae	Acer	Acer_negundo	tree	deciduous	2	éÊÊ÷¿Æ	éÊÊô	ÌÇéÊ(—qÒ¶éÊ)	ME-KF-3	NA	0.469759036	469.5	14.7	1.585504886	9.271494607
ME	127.6	45.3	342	3.295676496	628.2077783	2.7	780	6.28	1.09	Berberidaceae	Berberis	Berberis_ferdinandi-coburgii	shrub	deciduous	2	Ð¡éÞ¿Æ	Ð¡éÞÊô	´óÒ¶Ð¡éÞ	ME-KG-1	NA	0.541981132	482	10.7	1.007495704	10.62039268
ME	127.6	45.3	342	3.295676496	628.2077783	2.7	780	6.28	1.09	Sapindaceae	Acer	Acer_ginnala	tree	deciduous	2	éÊÊ÷¿Æ	éÊÊô	²èÌõéÊ	ME-KH-1	NA	0.451470588	477.9	7.1	0.9439574	7.521525865
ME	127.6	45.3	342	3.295676496	628.2077783	2.7	780	6.28	1.09	Sapindaceae	Acer	Acer_ginnala	tree	deciduous	2	éÊÊ÷¿Æ	éÊÊô	²èÌõéÊ	ME-KH-2	NA	0.463247863	483.3	7.9	1.177457954	6.709369089
ME	127.6	45.3	342	3.295676496	628.2077783	2.7	780	6.28	1.09	Sapindaceae	Acer	Acer_ginnala	tree	deciduous	2	éÊÊ÷¿Æ	éÊÊô	²èÌõéÊ	ME-KH-3	NA	0.508187135	477.8	7.2	0.998725103	7.209190976
ME	127.6	45.3	342	3.295676496	628.2077783	2.7	780	6.28	1.09	Sapindaceae	Acer	Acer_ginnala	tree	deciduous	2	éÊÊ÷¿Æ	éÊÊô	²èÌõéÊ	ME-KH-4	NA	0.492553191	469.2	6.5	1.10169757	5.899985783
ME	127.6	45.3	342	3.295676496	628.2077783	2.7	780	6.28	1.09	Sapindaceae	Acer	Acer_ginnala	tree	deciduous	2	éÊÊ÷¿Æ	éÊÊô	²èÌõéÊ	ME-KH-5	NA	0.491520468	488.5	8.3	1.107191488	7.496444915
ME	127.6	45.3	342	3.295676496	628.2077783	2.7	780	6.28	1.09	Oleaceae	Fraxinus	Fraxinus_mandshurica	tree	deciduous	2	Ä¾Ï¬¿Æ	—qÊô	Ë®ÇúÁø	ME-KI-1	NA	0.491708543	474.9	7.3	0.760891694	9.594006687
ME	127.6	45.3	342	3.295676496	628.2077783	2.7	780	6.28	1.09	Oleaceae	Fraxinus	Fraxinus_mandshurica	tree	deciduous	2	Ä¾Ï¬¿Æ	—qÊô	Ë®ÇúÁø	ME-KI-2	NA	0.529052259	477.9	9.4	1.107929308	8.484295823
ME	127.6	45.3	342	3.295676496	628.2077783	2.7	780	6.28	1.09	Oleaceae	Fraxinus	Fraxinus_mandshurica	tree	deciduous	2	Ä¾Ï¬¿Æ	—qÊô	Ë®ÇúÁø	ME-KI-3	NA	0.42601626	470.4	11.6	1.993517277	5.818861032
ME	127.6	45.3	342	3.295676496	628.2077783	2.7	780	6.28	1.09	Oleaceae	Fraxinus	Fraxinus_mandshurica	tree	deciduous	2	Ä¾Ï¬¿Æ	—qÊô	Ë®ÇúÁø	ME-KI-4	NA	0.500653595	472.3	7.8	0.95798965	8.142050386
ME	127.6	45.3	342	3.295676496	628.2077783	2.7	780	6.28	1.09	Oleaceae	Fraxinus	Fraxinus_mandshurica	tree	deciduous	2	Ä¾Ï¬¿Æ	—qÊô	Ë®ÇúÁø	ME-KI-5	NA	0.478941106	477.4	6.5	0.615694523	10.5571834
ME	127.6	45.3	342	3.295676496	628.2077783	2.7	780	6.28	1.09	Rosaceae	Prunus	Prunus_padus	tree	deciduous	2	Ç¾Þ±¿Æ	ÀîÊô	³íÀî	ME-KK-1	NA	NA	473.6	12.4	NA	NA
ME	127.6	45.3	342	3.295676496	628.2077783	2.7	780	6.28	1.09	Rosaceae	Prunus	Prunus_padus	tree	deciduous	2	Ç¾Þ±¿Æ	ÀîÊô	³íÀî	ME-KK-2	NA	0.456944444	465.7	10.8	1.532439689	7.047585675
ME	127.6	45.3	342	3.295676496	628.2077783	2.7	780	6.28	1.09	Rosaceae	Prunus	Prunus_padus	tree	deciduous	2	Ç¾Þ±¿Æ	ÀîÊô	³íÀî	ME-KK-3	NA	0.4528125	472.6	13.4	1.341761724	9.986870068
ME	127.6	45.3	342	3.295676496	628.2077783	2.7	780	6.28	1.09	Rosaceae	Prunus	Prunus_padus	tree	deciduous	2	Ç¾Þ±¿Æ	ÀîÊô	³íÀî	ME-KK-4	NA	0.415307403	469.8	11.2	1.481106229	7.561915399
ME	127.6	45.3	342	3.295676496	628.2077783	2.7	780	6.28	1.09	Rosaceae	Prunus	Prunus_padus	tree	deciduous	2	Ç¾Þ±¿Æ	ÀîÊô	³íÀî	ME-KK-5	NA	0.433259912	479.6	14.3	1.514097509	9.444570059
ME	127.6	45.3	342	3.295676496	628.2077783	2.7	780	6.28	1.09	Fabaceae	Lespedeza	Lespedeza_bicolor	shrub	deciduous	1	¶¹¿Æ	ºúÖ¦×ÓÊô	ºúÖ¦×Ó	ME-KL-1	NA	0.457915058	463	15.4	1.303418249	11.81508699
ME	127.6	45.3	342	3.295676496	628.2077783	2.7	780	6.28	1.09	Fabaceae	Lespedeza	Lespedeza_bicolor	shrub	deciduous	1	¶¹¿Æ	ºúÖ¦×ÓÊô	ºúÖ¦×Ó	ME-KL-2	NA	0.468558952	464.2	11.4	0.628415484	18.14086427
ME	127.6	45.3	342	3.295676496	628.2077783	2.7	780	6.28	1.09	Fabaceae	Lespedeza	Lespedeza_bicolor	shrub	deciduous	1	¶¹¿Æ	ºúÖ¦×ÓÊô	ºúÖ¦×Ó	ME-KL-3	NA	0.487982833	466.5	12.2	0.954142302	12.7863527
ME	127.6	45.3	342	3.295676496	628.2077783	2.7	780	6.28	1.09	Fabaceae	Lespedeza	Lespedeza_bicolor	shrub	deciduous	1	¶¹¿Æ	ºúÖ¦×ÓÊô	ºúÖ¦×Ó	ME-KL-4	NA	0.512865497	468.2	11.7	0.982037967	11.91399965
ME	127.6	45.3	342	3.295676496	628.2077783	2.7	780	6.28	1.09	Fabaceae	Lespedeza	Lespedeza_bicolor	shrub	deciduous	1	¶¹¿Æ	ºúÖ¦×ÓÊô	ºúÖ¦×Ó	ME-KL-5	NA	0.48722467	469.3	11.3	1.031540947	10.95448516
ME	127.6	45.3	342	3.295676496	628.2077783	2.7	780	6.28	1.09	Rosaceae	Sorbaria	Sorbaria_sorbifolia	shrub	deciduous	2	Ç¾Þ±¿Æ	ÕäÖéÃ·Êô	ÕäÖéÃ·	ME-KM-1	NA	0.398662207	469.4	9.3	1.432295006	6.493075771
ME	127.6	45.3	342	3.295676496	628.2077783	2.7	780	6.28	1.09	Rosaceae	Sorbaria	Sorbaria_sorbifolia	shrub	deciduous	2	Ç¾Þ±¿Æ	ÕäÖéÃ·Êô	ÕäÖéÃ·	ME-KM-2	NA	0.412470588	481.5	8.1	1.627836922	4.975928418
ME	127.6	45.3	342	3.295676496	628.2077783	2.7	780	6.28	1.09	Rosaceae	Sorbaria	Sorbaria_sorbifolia	shrub	deciduous	2	Ç¾Þ±¿Æ	ÕäÖéÃ·Êô	ÕäÖéÃ·	ME-KM-3	NA	0.396579805	470.4	10.6	1.430781759	7.408537279
ME	127.6	45.3	342	3.295676496	628.2077783	2.7	780	6.28	1.09	Rosaceae	Sorbaria	Sorbaria_sorbifolia	shrub	deciduous	2	Ç¾Þ±¿Æ	ÕäÖéÃ·Êô	ÕäÖéÃ·	ME-KM-4	NA	0.466442953	481.3	9.3	1.721426132	5.402497282
ME	127.6	45.3	342	3.295676496	628.2077783	2.7	780	6.28	1.09	Rosaceae	Sorbaria	Sorbaria_sorbifolia	shrub	deciduous	2	Ç¾Þ±¿Æ	ÕäÖéÃ·Êô	ÕäÖéÃ·	ME-KM-5	NA	0.42248996	473.2	10.4	1.393066355	7.465545315
ME	127.6	45.3	342	3.295676496	628.2077783	2.7	780	6.28	1.09	Celastraceae	Euonymus	Euonymus_grandiflorus	shrub	deciduous	2	ÎÀÃ¬¿Æ	ÎÀÃ¬Êô	´ó»¨ÎÀÃ¬	ME-KN-1	NA	0.32969697	403.1	15.6	2.259610413	6.903844977
ME	127.6	45.3	342	3.295676496	628.2077783	2.7	780	6.28	1.09	Celastraceae	Euonymus	Euonymus_grandiflorus	shrub	deciduous	2	ÎÀÃ¬¿Æ	ÎÀÃ¬Êô	´ó»¨ÎÀÃ¬	ME-KN-2	NA	0.372474747	461.5	13.4	1.730864827	7.741794617
ME	127.6	45.3	342	3.295676496	628.2077783	2.7	780	6.28	1.09	Celastraceae	Euonymus	Euonymus_grandiflorus	shrub	deciduous	2	ÎÀÃ¬¿Æ	ÎÀÃ¬Êô	´ó»¨ÎÀÃ¬	ME-KN-3	NA	0.359240069	466	17.7	2.311362715	7.657820162
ME	127.6	45.3	342	3.295676496	628.2077783	2.7	780	6.28	1.09	Celastraceae	Euonymus	Euonymus_grandiflorus	shrub	deciduous	2	ÎÀÃ¬¿Æ	ÎÀÃ¬Êô	´ó»¨ÎÀÃ¬	ME-KN-4	NA	0.340377358	463.3	18.7	2.01679643	9.272130653
ME	127.6	45.3	342	3.295676496	628.2077783	2.7	780	6.28	1.09	Celastraceae	Euonymus	Euonymus_grandiflorus	shrub	deciduous	2	ÎÀÃ¬¿Æ	ÎÀÃ¬Êô	´ó»¨ÎÀÃ¬	ME-KN-5	NA	0.385918004	465	16.1	1.751972935	9.189639679
ME	127.6	45.3	342	3.295676496	628.2077783	2.7	780	6.28	1.09	Araliaceae	Acanthopanax	Acanthopanax_senticosus	shrub	deciduous	2	Îå¼Ó¿Æ	Îå¼ÓÊô	´ÌÎå¼Ó	ME-KO-1	NA	0.238147139	443.5	20.4	3.937312901	5.181198577
ME	127.6	45.3	342	3.295676496	628.2077783	2.7	780	6.28	1.09	Araliaceae	Acanthopanax	Acanthopanax_senticosus	shrub	deciduous	2	Îå¼Ó¿Æ	Îå¼ÓÊô	´ÌÎå¼Ó	ME-KO-2	NA	0.428761062	457.2	10.3	1.596519801	6.451532886
ME	127.6	45.3	342	3.295676496	628.2077783	2.7	780	6.28	1.09	Araliaceae	Acanthopanax	Acanthopanax_senticosus	shrub	deciduous	2	Îå¼Ó¿Æ	Îå¼ÓÊô	´ÌÎå¼Ó	ME-KO-3	NA	0.380738363	452.3	10.5	1.619372322	6.483993741
ME	127.6	45.3	342	3.295676496	628.2077783	2.7	780	6.28	1.09	Araliaceae	Acanthopanax	Acanthopanax_senticosus	shrub	deciduous	2	Îå¼Ó¿Æ	Îå¼ÓÊô	´ÌÎå¼Ó	ME-KO-4	NA	0.355091384	459.4	12.5	2.146949661	5.822213826
ME	127.6	45.3	342	3.295676496	628.2077783	2.7	780	6.28	1.09	Araliaceae	Acanthopanax	Acanthopanax_senticosus	shrub	deciduous	2	Îå¼Ó¿Æ	Îå¼ÓÊô	´ÌÎå¼Ó	ME-KO-5	NA	0.4	461.2	9.6	1.476772445	6.500663005
ME	127.6	45.3	342	3.295676496	628.2077783	2.7	780	6.28	1.09	Vitaceae	Vitis	Vitis_amurensis	climber	deciduous	2	ÆÏÌÑ¿Æ	ÆÏÌÑÊô	É½ÆÏÌÑ	ME-KP-1	NA	0.151315789	426.3	14.7	5.994653183	2.452185231
ME	127.6	45.3	342	3.295676496	628.2077783	2.7	780	6.28	1.09	Vitaceae	Vitis	Vitis_amurensis	climber	deciduous	2	ÆÏÌÑ¿Æ	ÆÏÌÑÊô	É½ÆÏÌÑ	ME-KP-2	NA	0.159695817	445.2	13.7	2.780386414	4.92737266
ME	127.6	45.3	342	3.295676496	628.2077783	2.7	780	6.28	1.09	Vitaceae	Vitis	Vitis_amurensis	climber	deciduous	2	ÆÏÌÑ¿Æ	ÆÏÌÑÊô	É½ÆÏÌÑ	ME-KP-3	NA	0.111391492	430.3	14.5	3.455639098	4.196040035
ME	127.6	45.3	342	3.295676496	628.2077783	2.7	780	6.28	1.09	Caprifoliaceae	Sambucus	Sambucus_williamsii	shrub	deciduous	2	ÈÌ¶¬¿Æ	½Ó¹ÇÄ¾Êô	½Ó¹ÇÄ¾	ME-KQ-1	NA	0.281717452	469.3	20	2.799885268	7.143149839
ME	127.6	45.3	342	3.295676496	628.2077783	2.7	780	6.28	1.09	Caprifoliaceae	Sambucus	Sambucus_williamsii	shrub	deciduous	2	ÈÌ¶¬¿Æ	½Ó¹ÇÄ¾Êô	½Ó¹ÇÄ¾	ME-KQ-2	NA	0.354435484	479	13.8	2.017025758	6.841756951
ME	127.6	45.3	342	3.295676496	628.2077783	2.7	780	6.28	1.09	Caprifoliaceae	Sambucus	Sambucus_williamsii	shrub	deciduous	2	ÈÌ¶¬¿Æ	½Ó¹ÇÄ¾Êô	½Ó¹ÇÄ¾	ME-KQ-3	NA	0.436212121	478.4	13.9	1.740090615	7.988089747
ME	127.6	45.3	342	3.295676496	628.2077783	2.7	780	6.28	1.09	Caprifoliaceae	Sambucus	Sambucus_williamsii	shrub	deciduous	2	ÈÌ¶¬¿Æ	½Ó¹ÇÄ¾Êô	½Ó¹ÇÄ¾	ME-KQ-4	NA	0.40406291	481.8	10.1	1.584624078	6.373751441
ME	127.6	45.3	342	3.295676496	628.2077783	2.7	780	6.28	1.09	Rosaceae	Malus	Malus_baccata	tree	deciduous	2	Ç¾Þ±¿Æ	Æ»¹ûÊô	É½¶¡×Ó	ME-KR-1	NA	0.557251908	477.5	7.8	0.95660458	8.15383928
ME	127.6	45.3	342	3.295676496	628.2077783	2.7	780	6.28	1.09	Rosaceae	Malus	Malus_baccata	tree	deciduous	2	Ç¾Þ±¿Æ	Æ»¹ûÊô	É½¶¡×Ó	ME-KR-2	NA	0.6102	470.9	7.1	0.594397133	11.94487592
ME	127.6	45.3	342	3.295676496	628.2077783	2.7	780	6.28	1.09	Rosaceae	Malus	Malus_baccata	tree	deciduous	2	Ç¾Þ±¿Æ	Æ»¹ûÊô	É½¶¡×Ó	ME-KR-3	NA	0.517514124	486	10.5	1.332159704	7.881937855
ME	127.6	45.3	342	3.295676496	628.2077783	2.7	780	6.28	1.09	Rosaceae	Malus	Malus_baccata	tree	deciduous	2	Ç¾Þ±¿Æ	Æ»¹ûÊô	É½¶¡×Ó	ME-KR-4	NA	0.524232082	479.4	9.7	1.343972644	7.217408809
ME	127.6	45.3	342	3.295676496	628.2077783	2.7	780	6.28	1.09	Rosaceae	Malus	Malus_baccata	tree	deciduous	2	Ç¾Þ±¿Æ	Æ»¹ûÊô	É½¶¡×Ó	ME-KR-5	NA	0.577224199	485.3	8.6	1.25596322	6.847334271
ME	127.6	45.3	342	3.295676496	628.2077783	2.7	780	6.28	1.09	Tiliaceae	Tilia	Tilia_mandshurica	tree	deciduous	2	é²Ê÷¿Æ	é²Ê÷Êô	¿·é²	ME-KS-1	NA	0.376699771	463.9	8.6	1.813517915	4.742164347
ME	127.6	45.3	342	3.295676496	628.2077783	2.7	780	6.28	1.09	Tiliaceae	Tilia	Tilia_mandshurica	tree	deciduous	2	é²Ê÷¿Æ	é²Ê÷Êô	¿·é²	ME-KS-2	NA	0.456220657	460.4	8.1	1.051185693	7.705584326
ME	127.6	45.3	342	3.295676496	628.2077783	2.7	780	6.28	1.09	Tiliaceae	Tilia	Tilia_mandshurica	tree	deciduous	2	é²Ê÷¿Æ	é²Ê÷Êô	¿·é²	ME-KS-3	NA	0.415495669	458.6	9.5	1.285481619	7.390226246
ME	127.6	45.3	342	3.295676496	628.2077783	2.7	780	6.28	1.09	Tiliaceae	Tilia	Tilia_mandshurica	tree	deciduous	2	é²Ê÷¿Æ	é²Ê÷Êô	¿·é²	ME-KS-4	NA	0.425441696	465.4	9.2	1.19552687	7.695351925
ME	127.6	45.3	342	3.295676496	628.2077783	2.7	780	6.28	1.09	Tiliaceae	Tilia	Tilia_mandshurica	tree	deciduous	2	é²Ê÷¿Æ	é²Ê÷Êô	¿·é²	ME-KS-5	NA	0.436575875	463.9	8.8	1.470143297	5.985811055
ME	127.6	45.3	342	3.295676496	628.2077783	2.7	780	6.28	1.09	Tiliaceae	Tilia	Tilia_amurensis	tree	deciduous	2	é²Ê÷¿Æ	é²Ê÷Êô	×Ïé²	ME-KT-1	NA	0.428436911	468.1	10	1.286739275	7.771582165
ME	127.6	45.3	342	3.295676496	628.2077783	2.7	780	6.28	1.09	Tiliaceae	Tilia	Tilia_amurensis	tree	deciduous	2	é²Ê÷¿Æ	é²Ê÷Êô	×Ïé²	ME-KT-2	NA	0.345829428	464.9	9.9	1.977320526	5.006775518
ME	127.6	45.3	342	3.295676496	628.2077783	2.7	780	6.28	1.09	Tiliaceae	Tilia	Tilia_amurensis	tree	deciduous	2	é²Ê÷¿Æ	é²Ê÷Êô	×Ïé²	ME-KT-3	NA	0.413084112	478.4	8.7	1.144750788	7.599907413
ME	127.6	45.3	342	3.295676496	628.2077783	2.7	780	6.28	1.09	Tiliaceae	Tilia	Tilia_amurensis	tree	deciduous	2	é²Ê÷¿Æ	é²Ê÷Êô	×Ïé²	ME-KT-4	NA	0.436592179	463.8	9.4	1.332467827	7.054579337
ME	127.6	45.3	342	3.295676496	628.2077783	2.7	780	6.28	1.09	Tiliaceae	Tilia	Tilia_amurensis	tree	deciduous	2	é²Ê÷¿Æ	é²Ê÷Êô	×Ïé²	ME-KT-5	NA	0.453775744	458.5	7.9	1.135737003	6.955835708
ME	127.6	45.3	342	3.295676496	628.2077783	2.7	780	6.28	1.09	Fagaceae	Quercus	Quercus_mongolica	tree	deciduous	2	¿Ç¶·¿Æ	èÝÊô	ÃÉ¹ÅèÝ	ME-KU-1	NA	0.434238125	473.5	6.9	1.129532278	6.108723172
ME	127.6	45.3	342	3.295676496	628.2077783	2.7	780	6.28	1.09	Fagaceae	Quercus	Quercus_mongolica	tree	deciduous	2	¿Ç¶·¿Æ	èÝÊô	ÃÉ¹ÅèÝ	ME-KU-2	NA	0.494352941	470.6	5.4	0.899757297	6.001618456
ME	127.6	45.3	342	3.295676496	628.2077783	2.7	780	6.28	1.09	Fagaceae	Quercus	Quercus_mongolica	tree	deciduous	2	¿Ç¶·¿Æ	èÝÊô	ÃÉ¹ÅèÝ	ME-KU-3	NA	0.4566077	468	6.7	1.023615635	6.545425618
ME	127.6	45.3	342	3.295676496	628.2077783	2.7	780	6.28	1.09	Fagaceae	Quercus	Quercus_mongolica	tree	deciduous	2	¿Ç¶·¿Æ	èÝÊô	ÃÉ¹ÅèÝ	ME-KU-4	NA	0.466565962	462.5	6.2	1.059758468	5.850389676
ME	127.6	45.3	342	3.295676496	628.2077783	2.7	780	6.28	1.09	Fagaceae	Quercus	Quercus_mongolica	tree	deciduous	2	¿Ç¶·¿Æ	èÝÊô	ÃÉ¹ÅèÝ	ME-KU-5	NA	0.453598015	469.6	5.9	0.52898892	11.1533527
ME	127.6	45.3	342	3.295676496	628.2077783	2.7	780	6.28	1.09	Caprifoliaceae	Viburnum	Viburnum_sargentii	shrub	deciduous	2	ÈÌ¶¬¿Æ	¼ÔÉoÊô	¼¦Ê÷Ìõ¼ÔÉo	ME-KV-1	NA	0.323033354	461.3	6.3	1.048288589	6.009795457
ME	127.6	45.3	342	3.295676496	628.2077783	2.7	780	6.28	1.09	Caprifoliaceae	Viburnum	Viburnum_sargentii	shrub	deciduous	2	ÈÌ¶¬¿Æ	¼ÔÉoÊô	¼¦Ê÷Ìõ¼ÔÉo	ME-KV-2	NA	0.275867769	458.9	7.8	1.258588403	6.197419253
ME	127.6	45.3	342	3.295676496	628.2077783	2.7	780	6.28	1.09	Caprifoliaceae	Viburnum	Viburnum_sargentii	shrub	deciduous	2	ÈÌ¶¬¿Æ	¼ÔÉoÊô	¼¦Ê÷Ìõ¼ÔÉo	ME-KV-3	NA	0.292987377	464.8	7.8	1.207872733	6.457633977
ME	127.6	45.3	342	3.295676496	628.2077783	2.7	780	6.28	1.09	Caprifoliaceae	Viburnum	Viburnum_sargentii	shrub	deciduous	2	ÈÌ¶¬¿Æ	¼ÔÉoÊô	¼¦Ê÷Ìõ¼ÔÉo	ME-KV-4	NA	0.288503254	465.4	9.3	1.540606742	6.036582696
ME	127.6	45.3	342	3.295676496	628.2077783	2.7	780	6.28	1.09	Caprifoliaceae	Viburnum	Viburnum_sargentii	shrub	deciduous	2	ÈÌ¶¬¿Æ	¼ÔÉoÊô	¼¦Ê÷Ìõ¼ÔÉo	ME-KV-5	NA	0.379233227	443	8.4	1.400234682	5.998994389
ME	127.6	45.3	342	3.295676496	628.2077783	2.7	780	6.28	1.09	Caprifoliaceae	Viburnum	Viburnum_burejaeticum	shrub	deciduous	2	ÈÌ¶¬¿Æ	¼ÔÉoÊô	ÐÞÖ¦¼ÔÉo	ME-KW-1	NA	0.342682927	464.6	8.7	1.255428882	6.929902701
ME	127.6	45.3	342	3.295676496	628.2077783	2.7	780	6.28	1.09	Rosaceae	Crataegus	Crataegus_pinnatifida	tree	deciduous	2	Ç¾Þ±¿Æ	É½é«Êô	É½é«	ME-KX-1	NA	0.509268293	468.7	6.9	1.141801126	6.043083899
ME	127.6	45.3	342	3.295676496	628.2077783	2.7	780	6.28	1.09	Rosaceae	Crataegus	Crataegus_pinnatifida	tree	deciduous	2	Ç¾Þ±¿Æ	É½é«Êô	É½é«	ME-KX-2	NA	0.521875	472.2	6.6	1.109486807	5.948696243
ME	127.6	45.3	342	3.295676496	628.2077783	2.7	780	6.28	1.09	Rosaceae	Crataegus	Crataegus_pinnatifida	tree	deciduous	2	Ç¾Þ±¿Æ	É½é«Êô	É½é«	ME-KX-3	NA	0.517697228	474.9	6	0.962761333	6.232074133
ME	127.6	45.3	342	3.295676496	628.2077783	2.7	780	6.28	1.09	Rosaceae	Crataegus	Crataegus_pinnatifida	tree	deciduous	2	Ç¾Þ±¿Æ	É½é«Êô	É½é«	ME-KX-4	NA	0.529394813	464.1	6.9	0.857319906	8.04833756
ME	127.6	45.3	342	3.295676496	628.2077783	2.7	780	6.28	1.09	Rosaceae	Crataegus	Crataegus_pinnatifida	tree	deciduous	2	Ç¾Þ±¿Æ	É½é«Êô	É½é«	ME-KX-5	NA	0.528625235	475.3	7.3	1.082160784	6.745762837
ME	127.6	45.3	342	3.295676496	628.2077783	2.7	780	6.28	1.09	Ulmaceae	Ulmus	Ulmus_japonica	tree	deciduous	2	ÓÜ¿Æ	ÓÜÊô	´ºÓÜ	ME-KY-1	NA	0.354366197	446.3	11.1	2.161173916	5.136097525
ME	127.6	45.3	342	3.295676496	628.2077783	2.7	780	6.28	1.09	Ulmaceae	Ulmus	Ulmus_japonica	tree	deciduous	2	ÓÜ¿Æ	ÓÜÊô	´ºÓÜ	ME-KY-2	NA	0.402868852	457	12	1.577361564	7.607640679
ME	127.6	45.3	342	3.295676496	628.2077783	2.7	780	6.28	1.09	Ulmaceae	Ulmus	Ulmus_japonica	tree	deciduous	2	ÓÜ¿Æ	ÓÜÊô	´ºÓÜ	ME-KY-3	NA	0.329908676	452.8	11.7	1.780931165	6.569596978
ME	127.6	45.3	342	3.295676496	628.2077783	2.7	780	6.28	1.09	Ulmaceae	Ulmus	Ulmus_japonica	tree	deciduous	2	ÓÜ¿Æ	ÓÜÊô	´ºÓÜ	ME-KY-4	NA	0.370022883	456.4	11.1	1.507682758	7.362291531
ME	127.6	45.3	342	3.295676496	628.2077783	2.7	780	6.28	1.09	Ulmaceae	Ulmus	Ulmus_japonica	tree	deciduous	2	ÓÜ¿Æ	ÓÜÊô	´ºÓÜ	ME-KY-5	NA	0.361829026	453.8	12.1	1.606938239	7.529847574
ME	127.6	45.3	342	3.295676496	628.2077783	2.7	780	6.28	1.09	Saxifragaceae	Philadelphus	Philadelphus_schrenkii	shrub	deciduous	2	»¢¶ú²Ý¿Æ	É½Ã·»¨Êô	¶«±±É½Ã·»¨	ME-KZ-1	NA	0.459285714	457.7	7.3	2.008740937	3.634117205
ME	127.6	45.3	342	3.295676496	628.2077783	2.7	780	6.28	1.09	Saxifragaceae	Philadelphus	Philadelphus_schrenkii	shrub	deciduous	2	»¢¶ú²Ý¿Æ	É½Ã·»¨Êô	¶«±±É½Ã·»¨	ME-KZ-2	NA	0.451351351	462.3	6.4	2.601158882	2.460441784
ME	127.6	45.3	342	3.295676496	628.2077783	2.7	780	6.28	1.09	Saxifragaceae	Philadelphus	Philadelphus_schrenkii	shrub	deciduous	2	»¢¶ú²Ý¿Æ	É½Ã·»¨Êô	¶«±±É½Ã·»¨	ME-KZ-3	NA	0.435638298	464.4	8.8	2.306447128	3.815392034
ME	127.6	45.3	342	3.295676496	628.2077783	2.7	780	6.28	1.09	Saxifragaceae	Philadelphus	Philadelphus_schrenkii	shrub	deciduous	2	»¢¶ú²Ý¿Æ	É½Ã·»¨Êô	¶«±±É½Ã·»¨	ME-KZ-4	NA	0.454597701	457.5	7.3	2.598384631	2.8094378
ME	127.6	45.3	342	3.295676496	628.2077783	2.7	780	6.28	1.09	Saxifragaceae	Philadelphus	Philadelphus_schrenkii	shrub	deciduous	2	»¢¶ú²Ý¿Æ	É½Ã·»¨Êô	¶«±±É½Ã·»¨	ME-KZ-5	NA	0.436	456	6.5	2.662931858	2.440918637
ME	127.6	45.3	342	3.295676496	628.2077783	2.7	780	6.28	1.09	Pinaceae	Picea	Picea_wilsonii	tree	conifer	2	ËÉ¿Æ	ÔÆÉ¼Êô	ÇàÇ¤	ME-LA-1	NA	0.537665198	486.5	6.3	0.880337693	7.156344719
ME	127.6	45.3	342	3.295676496	628.2077783	2.7	780	6.28	1.09	Pinaceae	Picea	Picea_wilsonii	tree	conifer	2	ËÉ¿Æ	ÔÆÉ¼Êô	ÇàÇ¤	ME-LA-2	NA	0.509455959	485.6	7.3	1.122479372	6.50346027
ME	127.6	45.3	342	3.295676496	628.2077783	2.7	780	6.28	1.09	Pinaceae	Picea	Picea_wilsonii	tree	conifer	2	ËÉ¿Æ	ÔÆÉ¼Êô	ÇàÇ¤	ME-LA-3	NA	0.550406504	487.1	5.4	0.826645739	6.532423438
ME	127.6	45.3	342	3.295676496	628.2077783	2.7	780	6.28	1.09	Pinaceae	Picea	Picea_wilsonii	tree	conifer	2	ËÉ¿Æ	ÔÆÉ¼Êô	ÇàÇ¤	ME-LA-4	NA	0.506941432	481.6	5.7	0.800543753	7.120160489
ME	127.6	45.3	342	3.295676496	628.2077783	2.7	780	6.28	1.09	Pinaceae	Picea	Picea_wilsonii	tree	conifer	2	ËÉ¿Æ	ÔÆÉ¼Êô	ÇàÇ¤	ME-LA-5	NA	0.514116251	488.9	5.7	0.883789998	6.449495936
ME	127.6	45.3	342	3.295676496	628.2077783	2.7	780	6.28	1.09	Juglandaceae	Juglans	Juglans_mandshurica	tree	deciduous	2	ºúÌÒ¿Æ	ºúÌÒÊô	ºúÌÒé±	ME-LB-1	NA	0.237741579	440	8.5	2.157980456	3.938867925
ME	127.6	45.3	342	3.295676496	628.2077783	2.7	780	6.28	1.09	Juglandaceae	Juglans	Juglans_mandshurica	tree	deciduous	2	ºúÌÒ¿Æ	ºúÌÒÊô	ºúÌÒé±	ME-LB-2	NA	0.315546055	446.6	9.8	1.571077254	6.237758185
ME	127.6	45.3	342	3.295676496	628.2077783	2.7	780	6.28	1.09	Juglandaceae	Juglans	Juglans_mandshurica	tree	deciduous	2	ºúÌÒ¿Æ	ºúÌÒÊô	ºúÌÒé±	ME-LB-3	NA	0.466674551	454	9.5	1.492660873	6.364473118
ME	127.6	45.3	342	3.295676496	628.2077783	2.7	780	6.28	1.09	Juglandaceae	Juglans	Juglans_mandshurica	tree	deciduous	2	ºúÌÒ¿Æ	ºúÌÒÊô	ºúÌÒé±	ME-LB-4	NA	0.320711974	439.4	7.7	1.812737514	4.247719232
ME	127.6	45.3	342	3.295676496	628.2077783	2.7	780	6.28	1.09	Juglandaceae	Juglans	Juglans_mandshurica	tree	deciduous	2	ºúÌÒ¿Æ	ºúÌÒÊô	ºúÌÒé±	ME-LB-5	NA	0.405434783	445.1	8.7	1.551386027	5.60788859
ME	127.6	45.3	342	3.295676496	628.2077783	2.7	780	6.28	1.09	Celastraceae	Euonymus	Euonymus_alatus	shrub	deciduous	2	ÎÀÃ¬¿Æ	ÎÀÃ¬Êô	ÎÀÃ¬	ME-LC-1	NA	0.430867347	442.5	8.3	1.067028733	7.778609651
ME	127.6	45.3	342	3.295676496	628.2077783	2.7	780	6.28	1.09	Celastraceae	Euonymus	Euonymus_alatus	shrub	deciduous	2	ÎÀÃ¬¿Æ	ÎÀÃ¬Êô	ÎÀÃ¬	ME-LC-2	NA	0.437027027	441.3	13.2	1.267767249	10.41200584
ME	127.6	45.3	342	3.295676496	628.2077783	2.7	780	6.28	1.09	Celastraceae	Euonymus	Euonymus_alatus	shrub	deciduous	2	ÎÀÃ¬¿Æ	ÎÀÃ¬Êô	ÎÀÃ¬	ME-LC-3	NA	0.433261803	452.2	11.5	1.268974263	9.062437541
ME	127.6	45.3	342	3.295676496	628.2077783	2.7	780	6.28	1.09	Celastraceae	Euonymus	Euonymus_alatus	shrub	deciduous	2	ÎÀÃ¬¿Æ	ÎÀÃ¬Êô	ÎÀÃ¬	ME-LC-4	NA	0.431404959	438.7	10.2	1.294599625	7.87888379
ME	127.6	45.3	342	3.295676496	628.2077783	2.7	780	6.28	1.09	Celastraceae	Euonymus	Euonymus_alatus	shrub	deciduous	2	ÎÀÃ¬¿Æ	ÎÀÃ¬Êô	ÎÀÃ¬	ME-LC-5	NA	0.448756219	436.7	9.8	1.467318583	6.678849511
ME	127.6	45.3	342	3.295676496	628.2077783	2.7	780	6.28	1.09	Sapindaceae	Acer	Acer_mono	tree	deciduous	2	éÊÊ÷¿Æ	éÊÊô	É«Ä¾éÊ	ME-LD-1	NA	0.478255208	464.5	6.9	1.015432589	6.795133498
ME	127.6	45.3	342	3.295676496	628.2077783	2.7	780	6.28	1.09	Sapindaceae	Acer	Acer_mono	tree	deciduous	2	éÊÊ÷¿Æ	éÊÊô	É«Ä¾éÊ	ME-LD-2	NA	0.464713896	461.1	7.4	1.412667832	5.238315641
ME	127.6	45.3	342	3.295676496	628.2077783	2.7	780	6.28	1.09	Sapindaceae	Acer	Acer_mono	tree	deciduous	2	éÊÊ÷¿Æ	éÊÊô	É«Ä¾éÊ	ME-LD-3	NA	NA	459.5	4.8	0.618925212	7.75537966
ME	127.6	45.3	342	3.295676496	628.2077783	2.7	780	6.28	1.09	Sapindaceae	Acer	Acer_mono	tree	deciduous	2	éÊÊ÷¿Æ	éÊÊô	É«Ä¾éÊ	ME-LD-4	NA	0.420673635	453.1	6.3	1.462322237	4.30821596
ME	127.6	45.3	342	3.295676496	628.2077783	2.7	780	6.28	1.09	Sapindaceae	Acer	Acer_mono	tree	deciduous	2	éÊÊ÷¿Æ	éÊÊô	É«Ä¾éÊ	ME-LD-5	NA	0.287400531	455	5.4	1.219103276	4.429485267
ME	127.6	45.3	342	3.295676496	628.2077783	2.7	780	6.28	1.09	Betulaceae	Corylus	Corylus_mandshurica	shrub	deciduous	2	èëÄ¾¿Æ	é»Êô	Ã«é»	ME-LE-1	NA	0.461084906	461	8.1	0.84164217	9.624042484
ME	127.6	45.3	342	3.295676496	628.2077783	2.7	780	6.28	1.09	Betulaceae	Corylus	Corylus_mandshurica	shrub	deciduous	2	èëÄ¾¿Æ	é»Êô	Ã«é»	ME-LE-2	NA	0.449799733	459.2	8.5	1.168986867	7.27125363
ME	127.6	45.3	342	3.295676496	628.2077783	2.7	780	6.28	1.09	Betulaceae	Corylus	Corylus_mandshurica	shrub	deciduous	2	èëÄ¾¿Æ	é»Êô	Ã«é»	ME-LE-3	NA	0.462215909	460.2	8.3	0.968203166	8.572580933
ME	127.6	45.3	342	3.295676496	628.2077783	2.7	780	6.28	1.09	Betulaceae	Corylus	Corylus_mandshurica	shrub	deciduous	2	èëÄ¾¿Æ	é»Êô	Ã«é»	ME-LE-4	NA	0.468287526	456.8	7.5	1.023615635	7.326968975
ME	127.6	45.3	342	3.295676496	628.2077783	2.7	780	6.28	1.09	Betulaceae	Corylus	Corylus_mandshurica	shrub	deciduous	2	èëÄ¾¿Æ	é»Êô	Ã«é»	ME-LE-5	NA	0.423785166	458.8	9.2	1.22070929	7.536601937
ME	127.6	45.3	342	3.295676496	628.2077783	2.7	780	6.28	1.09	Salicaceae	Salix	Salix_siuzevii	shrub	deciduous	2	ÑîÁø¿Æ	ÁøÊô	¾í±ßÁø	ME-LF-1	NA	0.45971564	468.6	11.8	1.999805633	5.900573438
ME	127.6	45.3	342	3.295676496	628.2077783	2.7	780	6.28	1.09	Salicaceae	Salix	Salix_siuzevii	shrub	deciduous	2	ÑîÁø¿Æ	ÁøÊô	¾í±ßÁø	ME-LF-2	NA	0.486461538	459.7	10.7	1.240303232	8.626922614
ME	127.6	45.3	342	3.295676496	628.2077783	2.7	780	6.28	1.09	Salicaceae	Salix	Salix_siuzevii	shrub	deciduous	2	ÑîÁø¿Æ	ÁøÊô	¾í±ßÁø	ME-LF-3	NA	0.438475836	448.3	15.8	2.25952065	6.992633592
ME	127.6	45.3	342	3.295676496	628.2077783	2.7	780	6.28	1.09	Salicaceae	Salix	Salix_siuzevii	shrub	deciduous	2	ÑîÁø¿Æ	ÁøÊô	¾í±ßÁø	ME-LF-4	NA	0.42084507	456.5	14.7	2.096589905	7.011385472
ME	127.6	45.3	342	3.295676496	628.2077783	2.7	780	6.28	1.09	Salicaceae	Salix	Salix_siuzevii	shrub	deciduous	2	ÑîÁø¿Æ	ÁøÊô	¾í±ßÁø	ME-LF-5	NA	0.473454545	461.9	9.9	1.618485342	6.116830189
ME	127.6	45.3	342	3.295676496	628.2077783	2.7	780	6.28	1.09	Rosaceae	Rubus	Rubus_crataegifolius	shrub	deciduous	2	Ç¾Þ±¿Æ	Ðü¹³×ÓÊô	É½é«Ò¶Ðü¹³×Ó	ME-LG-1	NA	0.473195876	448.8	8	2.376732452	3.365965737
ME	127.6	45.3	342	3.295676496	628.2077783	2.7	780	6.28	1.09	Rosaceae	Rubus	Rubus_crataegifolius	shrub	deciduous	2	Ç¾Þ±¿Æ	Ðü¹³×ÓÊô	É½é«Ò¶Ðü¹³×Ó	ME-LG-2	NA	0.437847222	446.3	7	1.706336748	4.102355533
ME	127.6	45.3	342	3.295676496	628.2077783	2.7	780	6.28	1.09	Rosaceae	Rubus	Rubus_crataegifolius	shrub	deciduous	2	Ç¾Þ±¿Æ	Ðü¹³×ÓÊô	É½é«Ò¶Ðü¹³×Ó	ME-LG-3	NA	0.468992248	447.9	6.2	1.570383854	3.948079308
ME	127.6	45.3	342	3.295676496	628.2077783	2.7	780	6.28	1.09	Rosaceae	Rubus	Rubus_crataegifolius	shrub	deciduous	2	Ç¾Þ±¿Æ	Ðü¹³×ÓÊô	É½é«Ò¶Ðü¹³×Ó	ME-LG-4	NA	0.401816347	440	9.7	2.083388957	4.655875691
ME	127.6	45.3	342	3.295676496	628.2077783	2.7	780	6.28	1.09	Rosaceae	Rubus	Rubus_crataegifolius	shrub	deciduous	2	Ç¾Þ±¿Æ	Ðü¹³×ÓÊô	É½é«Ò¶Ðü¹³×Ó	ME-LG-5	NA	0.361410382	442.6	7.2	1.82814306	3.938422631
ME	127.6	45.3	342	3.295676496	628.2077783	2.7	780	6.28	1.09	Pinaceae	Larix	Larix_gmelini	tree	conifer	2	ËÉ¿Æ	ÂäÒ¶ËÉÊô	ÂäÒ¶ËÉ	ME-LH-1	NA	0.606748466	480.4	6.8	0.940950981	7.2267314
ME	127.6	45.3	342	3.295676496	628.2077783	2.7	780	6.28	1.09	Pinaceae	Larix	Larix_gmelini	tree	conifer	2	ËÉ¿Æ	ÂäÒ¶ËÉÊô	ÂäÒ¶ËÉ	ME-LH-2	NA	0.639578454	480.8	6	0.759028187	7.904844778
ME	127.6	45.3	342	3.295676496	628.2077783	2.7	780	6.28	1.09	Pinaceae	Larix	Larix_gmelini	tree	conifer	2	ËÉ¿Æ	ÂäÒ¶ËÉÊô	ÂäÒ¶ËÉ	ME-LH-3	NA	0.588180611	483.4	5.6	0.863224243	6.487306219
ME	127.6	45.3	342	3.295676496	628.2077783	2.7	780	6.28	1.09	Pinaceae	Larix	Larix_gmelini	tree	conifer	2	ËÉ¿Æ	ÂäÒ¶ËÉÊô	ÂäÒ¶ËÉ	ME-LH-4	NA	0.60483871	484.9	5.5	0.799103593	6.882712139
ME	127.6	45.3	342	3.295676496	628.2077783	2.7	780	6.28	1.09	Pinaceae	Larix	Larix_gmelini	tree	conifer	2	ËÉ¿Æ	ÂäÒ¶ËÉÊô	ÂäÒ¶ËÉ	ME-LH-5	NA	0.555441478	471.8	7.7	1.007156855	7.645283812
ME	127.6	45.3	342	3.295676496	628.2077783	2.7	780	6.28	1.09	Rhamnaceae	Rhamnus	Rhamnus_ussuriensis	shrub	deciduous	2	ÊóÀî¿Æ	ÊóÀîÊô	ÎÚËÕÀïÊóÀî	ME-LI-1	NA	NA	459.4	10.4	1.107191488	9.393135797
ME	127.6	45.3	342	3.295676496	628.2077783	2.7	780	6.28	1.09	Rosaceae	Spiraea	Spiraea_sp.	shrub	deciduous	2	Ç¾Þ±¿Æ	ÐåÏß¾ÕÊô	ÁøÒ¶ÐåÏß¾Õ	ME-LK-1	NA	0.623394495	464.6	6.6	1.127600877	5.853134859
ME	127.6	45.3	342	3.295676496	628.2077783	2.7	780	6.28	1.09	Rosaceae	Spiraea	Spiraea_sp.	shrub	deciduous	2	Ç¾Þ±¿Æ	ÐåÏß¾ÕÊô	ÁøÒ¶ÐåÏß¾Õ	ME-LK-2	NA	0.63048433	462.4	7.2	0.893322476	8.059799449
ME	127.6	45.3	342	3.295676496	628.2077783	2.7	780	6.28	1.09	Rosaceae	Spiraea	Spiraea_sp.	shrub	deciduous	2	Ç¾Þ±¿Æ	ÐåÏß¾ÕÊô	ÁøÒ¶ÐåÏß¾Õ	ME-LK-3	NA	0.614864865	465.9	10.3	1.141801126	9.020835385
ME	127.6	45.3	342	3.295676496	628.2077783	2.7	780	6.28	1.09	Rosaceae	Spiraea	Spiraea_sp.	shrub	deciduous	2	Ç¾Þ±¿Æ	ÐåÏß¾ÕÊô	ÁøÒ¶ÐåÏß¾Õ	ME-LK-4	NA	0.630952381	465.8	9.6	0.967019544	9.927410526
ME	127.6	45.3	342	3.295676496	628.2077783	2.7	780	6.28	1.09	Rosaceae	Spiraea	Spiraea_sp.	shrub	deciduous	2	Ç¾Þ±¿Æ	ÐåÏß¾ÕÊô	ÁøÒ¶ÐåÏß¾Õ	ME-LK-5	NA	0.588948787	463	9	1.292345277	6.964083175
ME	127.6	45.3	342	3.295676496	628.2077783	2.7	780	6.28	1.09	Salicaceae	Salix	Salix_integra	shrub	deciduous	2	ÑîÁø¿Æ	ÁøÊô	è½Áø	ME-LL-1	NA	0.492857143	457.9	9.5	1.232127206	7.710242866
ME	127.6	45.3	342	3.295676496	628.2077783	2.7	780	6.28	1.09	Salicaceae	Salix	Salix_integra	shrub	deciduous	2	ÑîÁø¿Æ	ÁøÊô	è½Áø	ME-LL-2	NA	0.484375	474.2	9.1	1.449277781	6.278989521
ME	127.6	45.3	342	3.295676496	628.2077783	2.7	780	6.28	1.09	Salicaceae	Salix	Salix_integra	shrub	deciduous	2	ÑîÁø¿Æ	ÁøÊô	è½Áø	ME-LL-3	NA	0.517302799	472.7	10.7	1.403268962	7.625052851
ME	127.6	45.3	342	3.295676496	628.2077783	2.7	780	6.28	1.09	Salicaceae	Salix	Salix_integra	shrub	deciduous	2	ÑîÁø¿Æ	ÁøÊô	è½Áø	ME-LL-4	NA	0.488372093	467.6	11.3	1.335603394	8.460595451
ME	127.6	45.3	342	3.295676496	628.2077783	2.7	780	6.28	1.09	Salicaceae	Salix	Salix_integra	shrub	deciduous	2	ÑîÁø¿Æ	ÁøÊô	è½Áø	ME-LL-5	NA	0.472084806	460.6	11.3	2.24899406	5.024468584
ME	127.6	45.3	342	3.295676496	628.2077783	2.7	780	6.28	1.09	Pinaceae	Pinus	Pinus_koraiensis	tree	conifer	2	ËÉ¿Æ	ËÉÊô	ºìËÉ	ME-LM-1	NA	0.342263759	474.1	7.1	1.411999791	5.028329356
ME	127.6	45.3	342	3.295676496	628.2077783	2.7	780	6.28	1.09	Pinaceae	Pinus	Pinus_koraiensis	tree	conifer	2	ËÉ¿Æ	ËÉÊô	ºìËÉ	ME-LM-2	NA	0.38393051	495.3	5.9	0.785009584	7.515831807
ME	127.6	45.3	342	3.295676496	628.2077783	2.7	780	6.28	1.09	Pinaceae	Pinus	Pinus_koraiensis	tree	conifer	2	ËÉ¿Æ	ËÉÊô	ºìËÉ	ME-LM-3	NA	0.355964326	503.5	6.6	1.352144195	4.881136216
ME	127.6	45.3	342	3.295676496	628.2077783	2.7	780	6.28	1.09	Pinaceae	Pinus	Pinus_koraiensis	tree	conifer	2	ËÉ¿Æ	ËÉÊô	ºìËÉ	ME-LM-4	NA	0.385135135	492.1	7.2	1.01152839	7.117941593
ME	127.6	45.3	342	3.295676496	628.2077783	2.7	780	6.28	1.09	Pinaceae	Pinus	Pinus_koraiensis	tree	conifer	2	ËÉ¿Æ	ËÉÊô	ºìËÉ	ME-LM-5	NA	0.410763454	495.2	6.1	0.811839394	7.513801431
TB	107.7	34.1	1129	10.89703519	574.737805	11.8	734	2.93	0.826	Juglandaceae	Juglans	Juglans_regia	tree	deciduous	2	ºúÌÒ¿Æ	ºúÌÒÊô	ºúÌÒ	TB-CA-1	0.273295455	0.261356227	439.9	6.8	1.230957854	5.524153388
TB	107.7	34.1	1129	10.89703519	574.737805	11.8	734	2.93	0.826	Juglandaceae	Juglans	Juglans_regia	tree	deciduous	2	ºúÌÒ¿Æ	ºúÌÒÊô	ºúÌÒ	TB-CA-2	0.259452055	0.25375134	428.5	6.8	0.714676806	9.514790382
TB	107.7	34.1	1129	10.89703519	574.737805	11.8	734	2.93	0.826	Juglandaceae	Juglans	Juglans_regia	tree	deciduous	2	ºúÌÒ¿Æ	ºúÌÒÊô	ºúÌÒ	TB-CA-3	0.23974359	0.236678901	419.7	8.1	6.270153846	1.291834331
TB	107.7	34.1	1129	10.89703519	574.737805	11.8	734	2.93	0.826	Ebenaceae	Diospyros	Diospyros_kaki	tree	deciduous	2	ÊÁÊ÷¿Æ	ÊÁÊ÷Êô	ÊÁ	TB-CB-1	0.414107143	0.453195232	490.5	7.3	1.896551724	3.849090909
TB	107.7	34.1	1129	10.89703519	574.737805	11.8	734	2.93	0.826	Fagaceae	Quercus	Quercus_dolicholepis	tree	evergreen	2	¿Ç¶·¿Æ	èÝÊô	Çà™^	TB-CC-1	0.619761905	0.557029745	504.5	6.9	0.991034483	6.96242171
TB	107.7	34.1	1129	10.89703519	574.737805	11.8	734	2.93	0.826	Fagaceae	Quercus	Quercus_dolicholepis	tree	evergreen	2	¿Ç¶·¿Æ	èÝÊô	Çà™^	TB-CC-2	0.529583333	0.529032258	496.9	7.7	0.840763359	9.158343924
TB	107.7	34.1	1129	10.89703519	574.737805	11.8	734	2.93	0.826	Fagaceae	Quercus	Quercus_dolicholepis	tree	evergreen	2	¿Ç¶·¿Æ	èÝÊô	Çà™^	TB-CC-3	0.511	0.488177693	491.6	6.3	1.490418251	4.227001377
TB	107.7	34.1	1129	10.89703519	574.737805	11.8	734	2.93	0.826	Fagaceae	Quercus	Quercus_dolicholepis	tree	evergreen	2	¿Ç¶·¿Æ	èÝÊô	Çà™^	TB-CC-4	0.475	0.458346735	487.3	8.8	0.960830189	9.158746364
TB	107.7	34.1	1129	10.89703519	574.737805	11.8	734	2.93	0.826	Fagaceae	Quercus	Quercus_dolicholepis	tree	evergreen	2	¿Ç¶·¿Æ	èÝÊô	Çà™^	TB-CC-5	0.576	0.53014266	473.7	7	1.094545455	6.395348835
TB	107.7	34.1	1129	10.89703519	574.737805	11.8	734	2.93	0.826	Cornaceae	Macrocarpium	Macrocarpium_officinale	tree	deciduous	2	É½ÜïÝÇ¿Æ	É½ÜïÝÇÊô	É½ÜïÝÇ	TB-CD-1	0.634166667	0.553857351	511	6.5	0.734924242	8.844449031
TB	107.7	34.1	1129	10.89703519	574.737805	11.8	734	2.93	0.826	Cornaceae	Macrocarpium	Macrocarpium_officinale	tree	deciduous	2	É½ÜïÝÇ¿Æ	É½ÜïÝÇÊô	É½ÜïÝÇ	TB-CD-2	0.509444444	0.386267902	496.4	7	1.298403042	5.391238139
TB	107.7	34.1	1129	10.89703519	574.737805	11.8	734	2.93	0.826	Oleaceae	Forsythia	Forsythia_suspensa	shrub	deciduous	2	Ä¾Ï¬¿Æ	Á¬ÇÌÊô	Á¬ÇÌ	TB-CE-1	0.369166667	0.399531025	522.6	5.3	0.913639847	5.800972908
TB	107.7	34.1	1129	10.89703519	574.737805	11.8	734	2.93	0.826	Ebenaceae	Diospyros	Diospyros_lotus	tree	deciduous	2	ÊÁÊ÷¿Æ	ÊÁÊ÷Êô	¾ýÇ¨×Ó	TB-CF-1	0.472352941	0.471520846	479.7	8.3	0.754	11.00795756
TB	107.7	34.1	1129	10.89703519	574.737805	11.8	734	2.93	0.826	Ebenaceae	Diospyros	Diospyros_lotus	tree	deciduous	2	ÊÁÊ÷¿Æ	ÊÁÊ÷Êô	¾ýÇ¨×Ó	TB-CF-2	0.48	0.495412844	469.3	7.3	2.210943396	3.30175798
TB	107.7	34.1	1129	10.89703519	574.737805	11.8	734	2.93	0.826	Ebenaceae	Diospyros	Diospyros_lotus	tree	deciduous	2	ÊÁÊ÷¿Æ	ÊÁÊ÷Êô	¾ýÇ¨×Ó	TB-CF-3	0.490212766	0.465360533	483.7	8.3	1.20936803	6.86308865
TB	107.7	34.1	1129	10.89703519	574.737805	11.8	734	2.93	0.826	Fagaceae	Castanea	Castanea_mollissima	tree	deciduous	2	¿Ç¶·¿Æ	ÀõÊô	°åÀõ	TB-CG-1	0.443571429	0.425925926	472	6.2	1.68372093	3.682320442
TB	107.7	34.1	1129	10.89703519	574.737805	11.8	734	2.93	0.826	Fagaceae	Castanea	Castanea_mollissima	tree	deciduous	2	¿Ç¶·¿Æ	ÀõÊô	°åÀõ	TB-CG-2	0.440508475	0.435343384	464.4	7.4	0.738461538	10.02083334
TB	107.7	34.1	1129	10.89703519	574.737805	11.8	734	2.93	0.826	Fagaceae	Castanea	Castanea_mollissima	tree	deciduous	2	¿Ç¶·¿Æ	ÀõÊô	°åÀõ	TB-CG-3	0.454778761	0.421817286	468.6	7.4	1.363293173	5.428032757
TB	107.7	34.1	1129	10.89703519	574.737805	11.8	734	2.93	0.826	Berberidaceae	Berberis	Berberis_dolichobotrys	shrub	deciduous	2	Ð¡éÞ¿Æ	Ð¡éÞÊô	³¤ËëÐ¡éÞ	TB-CH-1	0.5125	0.52854512	488.1	9	1.536501901	5.857461025
TB	107.7	34.1	1129	10.89703519	574.737805	11.8	734	2.93	0.826	Berberidaceae	Berberis	Berberis_dolichobotrys	shrub	deciduous	2	Ð¡éÞ¿Æ	Ð¡éÞÊô	³¤ËëÐ¡éÞ	TB-CH-2	0.45	0.477092011	538	10.7	1.848803089	5.787528193
TB	107.7	34.1	1129	10.89703519	574.737805	11.8	734	2.93	0.826	Scrophulariaceae	Paulownia	Paulownia_tomentosa	tree	deciduous	2	Ðþ²Î¿Æ	ÅÝÍ©Êô	Ã«ÅÝÍ©	TB-CI-1	0.32233871	0.286769981	482.2	7.3	1.2851341	5.680341063
TB	107.7	34.1	1129	10.89703519	574.737805	11.8	734	2.93	0.826	Scrophulariaceae	Paulownia	Paulownia_tomentosa	tree	deciduous	2	Ðþ²Î¿Æ	ÅÝÍ©Êô	Ã«ÅÝÍ©	TB-CI-2	0.270392157	0.298226644	485.3	5.6	1.388167939	4.034094033
TB	107.7	34.1	1129	10.89703519	574.737805	11.8	734	2.93	0.826	Ulmaceae	Ulmus	Ulmus_japonica	tree	deciduous	2	ÓÜ¿Æ	ÓÜÊô	´ºÓÜ	TB-CK-1	0.518833333	0.494205429	473.5	7.5	0.979069767	7.660332545
TB	107.7	34.1	1129	10.89703519	574.737805	11.8	734	2.93	0.826	Ulmaceae	Ulmus	Ulmus_japonica	tree	deciduous	2	ÓÜ¿Æ	ÓÜÊô	´ºÓÜ	TB-CK-2	0.410375	0.322115385	465.6	6.1	1.256061776	4.856449035
TB	107.7	34.1	1129	10.89703519	574.737805	11.8	734	2.93	0.826	Simaroubaceae	Ailanthus	Ailanthus_altissima	tree	deciduous	2	¿àÄ¾¿Æ	³ô´»Êô	³ô´»	TB-CM-1	0.239125	0.289497579	495.5	6.5	2.391877395	2.717530595
TB	107.7	34.1	1129	10.89703519	574.737805	11.8	734	2.93	0.826	Simaroubaceae	Ailanthus	Ailanthus_altissima	tree	deciduous	2	¿àÄ¾¿Æ	³ô´»Êô	³ô´»	TB-CM-2	0.167395833	0.283072045	468.8	7.3	2.877348485	2.537058003
TB	107.7	34.1	1129	10.89703519	574.737805	11.8	734	2.93	0.826	Simaroubaceae	Ailanthus	Ailanthus_altissima	tree	deciduous	2	¿àÄ¾¿Æ	³ô´»Êô	³ô´»	TB-CM-3	0.244379085	0.289396285	468.3	8.2	1.654490566	4.956208375
TB	107.7	34.1	1129	10.89703519	574.737805	11.8	734	2.93	0.826	Anacardiaceae	Toxicodendron	Toxicodendron_vernicifluum	tree	deciduous	2	ÆáÊ÷¿Æ	ÆáÊô	ÆáÊ÷	TB-CN-1	0.271375	0.380476691	459.3	4.1	1.406615385	2.914798205
TB	107.7	34.1	1129	10.89703519	574.737805	11.8	734	2.93	0.826	Anacardiaceae	Toxicodendron	Toxicodendron_vernicifluum	tree	deciduous	2	ÆáÊ÷¿Æ	ÆáÊô	ÆáÊ÷	TB-CN-2	0.310375	0.384365325	456	4.6	1.904732824	2.415036871
TB	107.7	34.1	1129	10.89703519	574.737805	11.8	734	2.93	0.826	Elaeagnaceae	Elaeagnus	Elaeagnus_umbellata	shrub	deciduous	2	ºúÍÇ×Ó¿Æ	ºúÍÇ×ÓÊô	Å£ÄÌ×Ó	TB-CO-1	0.4659375	0.539826213	492.1	18.6	0.731361868	25.4320068
TB	107.7	34.1	1129	10.89703519	574.737805	11.8	734	2.93	0.826	Elaeagnaceae	Elaeagnus	Elaeagnus_umbellata	shrub	deciduous	2	ºúÍÇ×Ó¿Æ	ºúÍÇ×ÓÊô	Å£ÄÌ×Ó	TB-CO-2	0.507142857	0.472388556	481.3	19.3	1.585203252	12.17509488
TB	107.7	34.1	1129	10.89703519	574.737805	11.8	734	2.93	0.826	Elaeagnaceae	Elaeagnus	Elaeagnus_umbellata	shrub	deciduous	2	ºúÍÇ×Ó¿Æ	ºúÍÇ×ÓÊô	Å£ÄÌ×Ó	TB-CO-3	0.373958333	0.425254679	489.1	13.1	1.720836502	7.612576782
TB	107.7	34.1	1129	10.89703519	574.737805	11.8	734	2.93	0.826	Fagaceae	Quercus	Quercus_aliena	tree	deciduous	2	¿Ç¶·¿Æ	èÝÊô	Èñ³ÝèÝ	TB-CP-1	0.467537313	0.458168787	488	8.5	1.17619403	7.226698813
TB	107.7	34.1	1129	10.89703519	574.737805	11.8	734	2.93	0.826	Fagaceae	Quercus	Quercus_aliena	tree	deciduous	2	¿Ç¶·¿Æ	èÝÊô	Èñ³ÝèÝ	TB-CP-2	0.498780488	0.450440529	477.6	7.3	0.867164179	8.418244407
TB	107.7	34.1	1129	10.89703519	574.737805	11.8	734	2.93	0.826	Fagaceae	Quercus	Quercus_aliena	tree	deciduous	2	¿Ç¶·¿Æ	èÝÊô	Èñ³ÝèÝ	TB-CP-3	0.541666667	0.501424163	476.4	6.3	0.722923077	8.714620131
TB	107.7	34.1	1129	10.89703519	574.737805	11.8	734	2.93	0.826	Fabaceae	Sophora	Sophora_japonica	tree	deciduous	1	¶¹¿Æ	»±Êô	»±	TB-CQ-1	0.454428571	0.451141682	471.9	12.4	0.850902256	14.57276663
TB	107.7	34.1	1129	10.89703519	574.737805	11.8	734	2.93	0.826	Sapindaceae	Koelreuteria	Koelreuteria_paniculata	tree	deciduous	2	ÎÞ»¼×Ó¿Æ	èïÊ÷Êô	èïÊ÷	TB-CR-1	0.3894	0.465232975	452.4	7.8	2.419850746	3.223339296
TB	107.7	34.1	1129	10.89703519	574.737805	11.8	734	2.93	0.826	Anacardiaceae	Cotinus	Cotinus_coggygria	tree	deciduous	2	ÆáÊ÷¿Æ	»ÆèÓÊô	Ã«»ÆèÓ	TB-CS-1	0.255	0.483870968	472.8	6.5	0.870411985	7.467728055
TB	107.7	34.1	1129	10.89703519	574.737805	11.8	734	2.93	0.826	Anacardiaceae	Cotinus	Cotinus_coggygria	tree	deciduous	2	ÆáÊ÷¿Æ	»ÆèÓÊô	Ã«»ÆèÓ	TB-CS-2	0.395882353	0.454545455	466.1	6.1	1.35229572	4.510847672
TB	107.7	34.1	1129	10.89703519	574.737805	11.8	734	2.93	0.826	Anacardiaceae	Cotinus	Cotinus_coggygria	tree	deciduous	2	ÆáÊ÷¿Æ	»ÆèÓÊô	Ã«»ÆèÓ	TB-CS-3	0.445806452	0.525741821	472.3	5.2	1.486360153	3.498479147
TB	107.7	34.1	1129	10.89703519	574.737805	11.8	734	2.93	0.826	Anacardiaceae	Cotinus	Cotinus_coggygria	tree	deciduous	2	ÆáÊ÷¿Æ	»ÆèÓÊô	Ã«»ÆèÓ	TB-CS-4	0.327083333	0.483572895	479.4	5.4	0.558939394	9.661154783
TB	107.7	34.1	1129	10.89703519	574.737805	11.8	734	2.93	0.826	Elaeagnaceae	Elaeagnus	Elaeagnus_umbellata	shrub	deciduous	2	ºúÍÇ×Ó¿Æ	ºúÍÇ×ÓÊô	Å£ÄÌ×Ó	TB-CT-1	0.452857143	0.453634803	488.7	13.9	1.697794677	8.187091283
TB	107.7	34.1	1129	10.89703519	574.737805	11.8	734	2.93	0.826	Cornaceae	Dendrobenthamia	Dendrobenthamia_japonica	tree	deciduous	2	É½ÜïÝÇ¿Æ	ËÄÕÕ»¨Êô	ËÄÕÕ»¨	TB-CV-1	0.375769231	0.43402932	472.1	6.3	0.757878788	8.312674929
TB	107.7	34.1	1129	10.89703519	574.737805	11.8	734	2.93	0.826	Cornaceae	Dendrobenthamia	Dendrobenthamia_japonica	tree	deciduous	2	É½ÜïÝÇ¿Æ	ËÄÕÕ»¨Êô	ËÄÕÕ»¨	TB-CV-2	0.448214286	0.378239904	461.2	4.9	0.890421456	5.503012048
TB	107.7	34.1	1129	10.89703519	574.737805	11.8	734	2.93	0.826	Cornaceae	Dendrobenthamia	Dendrobenthamia_japonica	tree	deciduous	2	É½ÜïÝÇ¿Æ	ËÄÕÕ»¨Êô	ËÄÕÕ»¨	TB-CV-3	0.427407407	0.431348119	450.1	4.9	0.896420233	5.466186304
TB	107.7	34.1	1129	10.89703519	574.737805	11.8	734	2.93	0.826	Caprifoliaceae	Viburnum	Viburnum_betulifolium	shrub	deciduous	2	ÈÌ¶¬¿Æ	¼ÔÉoÊô	èëÒ¶¼ÔÉo	TB-CW-1	0.462857143	0.413529036	471.3	6.7	0.960456274	6.975851146
TB	107.7	34.1	1129	10.89703519	574.737805	11.8	734	2.93	0.826	Caprifoliaceae	Viburnum	Viburnum_betulifolium	shrub	deciduous	2	ÈÌ¶¬¿Æ	¼ÔÉoÊô	èëÒ¶¼ÔÉo	TB-CW-2	0.335947712	0.393990495	479.5	4.8	1.076679537	4.458151042
TB	107.7	34.1	1129	10.89703519	574.737805	11.8	734	2.93	0.826	Caprifoliaceae	Viburnum	Viburnum_betulifolium	shrub	deciduous	2	ÈÌ¶¬¿Æ	¼ÔÉoÊô	èëÒ¶¼ÔÉo	TB-CW-3	0.38362069	0.413799516	483.5	4.6	0.744186047	6.181249996
TB	107.7	34.1	1129	10.89703519	574.737805	11.8	734	2.93	0.826	Simaroubaceae	Picrasma	Picrasma_quassioides	tree	deciduous	2	¿àÄ¾¿Æ	¿àÊ÷Êô	¿àÊ÷	TB-CX-1	0.354	0.39159292	482.2	12.5	1.241023622	10.07233044
TB	107.7	34.1	1129	10.89703519	574.737805	11.8	734	2.93	0.826	Simaroubaceae	Picrasma	Picrasma_quassioides	tree	deciduous	2	¿àÄ¾¿Æ	¿àÊ÷Êô	¿àÊ÷	TB-CX-2	0.37164557	0.470286721	473	6.8	0.745019608	9.127276554
TB	107.7	34.1	1129	10.89703519	574.737805	11.8	734	2.93	0.826	Rosaceae	Prunus	Prunus_davidiana	tree	deciduous	2	Ç¾Þ±¿Æ	ÀîÊô	É½ÌÒ	TB-CY-1	0.49	0.497610514	493.8	10.6	1.201858736	8.819672132
TB	107.7	34.1	1129	10.89703519	574.737805	11.8	734	2.93	0.826	Rosaceae	Prunus	Prunus_davidiana	tree	deciduous	2	Ç¾Þ±¿Æ	ÀîÊô	É½ÌÒ	TB-CY-2	0.475217391	0.43685052	485.3	12.6	0.707384615	17.81209222
TB	107.7	34.1	1129	10.89703519	574.737805	11.8	734	2.93	0.826	Rosaceae	Prunus	Prunus_davidiana	tree	deciduous	2	Ç¾Þ±¿Æ	ÀîÊô	É½ÌÒ	TB-CY-3	0.416	0.467866324	483.1	8.9	0.786381323	11.31766452
TB	107.7	34.1	1129	10.89703519	574.737805	11.8	734	2.93	0.826	Fabaceae	Cercis	Cercis_chinensis	tree	deciduous	1	¶¹¿Æ	×Ï¾£Êô	×Ï¾£	TB-CZ-1	0.481451613	0.536291771	478.1	7.7	1.00255814	7.680352583
TB	107.7	34.1	1129	10.89703519	574.737805	11.8	734	2.93	0.826	Fabaceae	Cercis	Cercis_chinensis	tree	deciduous	1	¶¹¿Æ	×Ï¾£Êô	×Ï¾£	TB-CZ-2	0.443823529	0.499503476	492.8	5.1	0.408625954	12.48085186
TB	107.7	34.1	1129	10.89703519	574.737805	11.8	734	2.93	0.826	Fabaceae	Cercis	Cercis_chinensis	tree	deciduous	1	¶¹¿Æ	×Ï¾£Êô	×Ï¾£	TB-CZ-3	0.440961538	0.517841012	521.5	8.4	0.913639847	9.193994797
TB	107.7	34.1	1129	10.89703519	574.737805	11.8	734	2.93	0.826	Fabaceae	Cercis	Cercis_chinensis	tree	deciduous	1	¶¹¿Æ	×Ï¾£Êô	×Ï¾£	TB-CZ-4	0.435384615	0.502932291	493.8	8.9	0.920592593	9.667685866
TB	107.7	34.1	1129	10.89703519	574.737805	11.8	734	2.93	0.826	Alangiaceae	Alangium	Alangium_chinense	tree	deciduous	2	°Ë½Ç·ã¿Æ	°Ë½Ç·ãÊô	°Ë½Ç·ã	TB-DA-1	0.257719298	0.307322176	473.5	12.1	2.332355212	5.187889022
TB	107.7	34.1	1129	10.89703519	574.737805	11.8	734	2.93	0.826	Alangiaceae	Alangium	Alangium_chinense	tree	deciduous	2	°Ë½Ç·ã¿Æ	°Ë½Ç·ãÊô	°Ë½Ç·ã	TB-DA-2	0.286756757	0.297950014	444.1	17.1	2.719615385	6.287653796
TB	107.7	34.1	1129	10.89703519	574.737805	11.8	734	2.93	0.826	Alangiaceae	Alangium	Alangium_chinense	tree	deciduous	2	°Ë½Ç·ã¿Æ	°Ë½Ç·ãÊô	°Ë½Ç·ã	TB-DA-3	0.316521739	0.378378378	461	15.4	2.221609195	6.931912253
TB	107.7	34.1	1129	10.89703519	574.737805	11.8	734	2.93	0.826	Alangiaceae	Alangium	Alangium_chinense	tree	deciduous	2	°Ë½Ç·ã¿Æ	°Ë½Ç·ãÊô	°Ë½Ç·ã	TB-DA-4	0.362909091	0.430079724	474.3	12	0.889776119	13.48653863
TB	107.7	34.1	1129	10.89703519	574.737805	11.8	734	2.93	0.826	Alangiaceae	Alangium	Alangium_chinense	tree	deciduous	2	°Ë½Ç·ã¿Æ	°Ë½Ç·ãÊô	°Ë½Ç·ã	TB-DA-5	0.332765957	0.435290843	474.3	11.3	2.035984556	5.550140332
TB	107.7	34.1	1129	10.89703519	574.737805	11.8	734	2.93	0.826	Alangiaceae	Alangium	Alangium_chinense	tree	deciduous	2	°Ë½Ç·ã¿Æ	°Ë½Ç·ãÊô	°Ë½Ç·ã	TB-DA-6	0.331842105	0.404815409	466	9.4	1.83890625	5.111734217
TB	107.7	34.1	1129	10.89703519	574.737805	11.8	734	2.93	0.826	Araliaceae	Aralia	Aralia_chinensis	tree	deciduous	2	Îå¼Ó¿Æ	˜BÄ¾Êô	˜BÄ¾	TB-DB-1	0.233103448	0.296491228	443.3	5.6	0.618914729	9.048096188
TB	107.7	34.1	1129	10.89703519	574.737805	11.8	734	2.93	0.826	Araliaceae	Aralia	Aralia_chinensis	tree	deciduous	2	Îå¼Ó¿Æ	˜BÄ¾Êô	˜BÄ¾	TB-DB-2	0.265735294	0.339215318	448.9	5.7	0.520447761	10.95210783
TB	107.7	34.1	1129	10.89703519	574.737805	11.8	734	2.93	0.826	Araliaceae	Aralia	Aralia_chinensis	tree	deciduous	2	Îå¼Ó¿Æ	˜BÄ¾Êô	˜BÄ¾	TB-DB-3	0.226	0.251670379	454.3	5.5	0.653231939	8.419674042
TB	107.7	34.1	1129	10.89703519	574.737805	11.8	734	2.93	0.826	Verbenaceae	Clerodendrum	Clerodendrum_bungei	shrub	deciduous	2	Âí±Þ²Ý¿Æ	´óÇàÊô	³ôÄµµ¤	TB-DC-1	0.316938776	0.38646261	467.5	11.4	1.089812734	10.46051275
TB	107.7	34.1	1129	10.89703519	574.737805	11.8	734	2.93	0.826	Verbenaceae	Clerodendrum	Clerodendrum_bungei	shrub	deciduous	2	Âí±Þ²Ý¿Æ	´óÇàÊô	³ôÄµµ¤	TB-DC-2	0.169827586	0.239426349	451.9	15.4	1.446515152	10.64627631
TB	107.7	34.1	1129	10.89703519	574.737805	11.8	734	2.93	0.826	Verbenaceae	Clerodendrum	Clerodendrum_bungei	shrub	deciduous	2	Âí±Þ²Ý¿Æ	´óÇàÊô	³ôÄµµ¤	TB-DC-3	0.275230769	0.360177169	468.5	10.8	0.770264151	14.02116402
TB	107.7	34.1	1129	10.89703519	574.737805	11.8	734	2.93	0.826	Celastraceae	Euonymus	Euonymus_alatus	shrub	deciduous	2	ÎÀÃ¬¿Æ	ÎÀÃ¬Êô	ÎÀÃ¬	TB-DD-1	0.348222222	0.38653182	481.3	11.1	1.5525	7.149758454
TB	107.7	34.1	1129	10.89703519	574.737805	11.8	734	2.93	0.826	Celastraceae	Euonymus	Euonymus_alatus	shrub	deciduous	2	ÎÀÃ¬¿Æ	ÎÀÃ¬Êô	ÎÀÃ¬	TB-DD-2	0.34825	0.371565751	464.9	14	1.757546468	7.965649987
TB	107.7	34.1	1129	10.89703519	574.737805	11.8	734	2.93	0.826	Celastraceae	Euonymus	Euonymus_alatus	shrub	deciduous	2	ÎÀÃ¬¿Æ	ÎÀÃ¬Êô	ÎÀÃ¬	TB-DD-3	0.393018868	0.436687631	472.1	12.7	1.503984962	8.444233367
TB	107.7	34.1	1129	10.89703519	574.737805	11.8	734	2.93	0.826	Lauraceae	Litsea	Litsea_pungens	tree	deciduous	2	ÕÁ¿Æ	Ä¾½ª×ÓÊô	Ä¾½ª×Ó	TB-DE-1	0.391578947	0.423449061	503.2	6.6	1.538692308	4.289356596
TB	107.7	34.1	1129	10.89703519	574.737805	11.8	734	2.93	0.826	Lauraceae	Litsea	Litsea_pungens	tree	deciduous	2	ÕÁ¿Æ	Ä¾½ª×ÓÊô	Ä¾½ª×Ó	TB-DE-2	0.692	0.509572901	503.9	6	1.018217054	5.892653218
TB	107.7	34.1	1129	10.89703519	574.737805	11.8	734	2.93	0.826	Lauraceae	Litsea	Litsea_pungens	tree	deciduous	2	ÕÁ¿Æ	Ä¾½ª×ÓÊô	Ä¾½ª×Ó	TB-DE-3	0.3	0.361050328	501.4	6.6	1.152421875	5.727069351
TB	107.7	34.1	1129	10.89703519	574.737805	11.8	734	2.93	0.826	Lauraceae	Litsea	Litsea_pungens	tree	deciduous	2	ÕÁ¿Æ	Ä¾½ª×ÓÊô	Ä¾½ª×Ó	TB-DE-4	0.351190476	0.464859754	508.6	7.8	1.651711027	4.72237569
TB	107.7	34.1	1129	10.89703519	574.737805	11.8	734	2.93	0.826	Lauraceae	Litsea	Litsea_pungens	tree	deciduous	2	ÕÁ¿Æ	Ä¾½ª×ÓÊô	Ä¾½ª×Ó	TB-DE-5	0.351538462	0.404245909	496.4	6.1	2.051340996	2.97366455
TB	107.7	34.1	1129	10.89703519	574.737805	11.8	734	2.93	0.826	Lauraceae	Litsea	Litsea_pungens	tree	deciduous	2	ÕÁ¿Æ	Ä¾½ª×ÓÊô	Ä¾½ª×Ó	TB-DE-6	0.328235294	0.369169699	505	6.3	1.461818182	4.309701492
TB	107.7	34.1	1129	10.89703519	574.737805	11.8	734	2.93	0.826	Caprifoliaceae	Lonicera	Lonicera_japonica	climber	deciduous	2	ÈÌ¶¬¿Æ	ÈÌ¶¬Êô	ÈÌ¶¬£¨½ðÒø»¨£©	TB-DF-1	0.442142857	0.552678571	485	8.3	0.93093633	8.915754743
TB	107.7	34.1	1129	10.89703519	574.737805	11.8	734	2.93	0.826	Caprifoliaceae	Lonicera	Lonicera_japonica	climber	deciduous	2	ÈÌ¶¬¿Æ	ÈÌ¶¬Êô	ÈÌ¶¬£¨½ðÒø»¨£©	TB-DF-2	0.55	0.527325024	506.2	8.6	0.468897338	18.34090173
TB	107.7	34.1	1129	10.89703519	574.737805	11.8	734	2.93	0.826	Caprifoliaceae	Lonicera	Lonicera_japonica	climber	deciduous	2	ÈÌ¶¬¿Æ	ÈÌ¶¬Êô	ÈÌ¶¬£¨½ðÒø»¨£©	TB-DF-3	0.490857143	0.566249176	493	5.5	0.721804511	7.61979167
TB	107.7	34.1	1129	10.89703519	574.737805	11.8	734	2.93	0.826	Rosaceae	Sorbaria	Sorbaria_arborea	shrub	deciduous	2	Ç¾Þ±¿Æ	ÕäÖéÃ·Êô	¸ß´ÔÕäÖéÃ·	TB-DG-1	0.192	0.290468986	450.6	9.7	1.97394636	4.914013976
TB	107.7	34.1	1129	10.89703519	574.737805	11.8	734	2.93	0.826	Rosaceae	Sorbaria	Sorbaria_arborea	shrub	deciduous	2	Ç¾Þ±¿Æ	ÕäÖéÃ·Êô	¸ß´ÔÕäÖéÃ·	TB-DG-2	0.192	0.369942197	465.7	8.6	1.107126437	7.767857141
TB	107.7	34.1	1129	10.89703519	574.737805	11.8	734	2.93	0.826	Rosaceae	Sorbaria	Sorbaria_arborea	shrub	deciduous	2	Ç¾Þ±¿Æ	ÕäÖéÃ·Êô	¸ß´ÔÕäÖéÃ·	TB-DG-3	0.347	0.391647856	460.9	7.9	1.098707224	7.190268551
TB	107.7	34.1	1129	10.89703519	574.737805	11.8	734	2.93	0.826	Sapindaceae	Acer	Acer_grosseri	tree	deciduous	2	éÊÊ÷¿Æ	éÊÊô	ÇàÍÜÆ¤éÊ	TB-DH-1	0.477037037	0.523577236	487.4	NA	0.398364312	NA
TB	107.7	34.1	1129	10.89703519	574.737805	11.8	734	2.93	0.826	Sapindaceae	Acer	Acer_grosseri	tree	deciduous	2	éÊÊ÷¿Æ	éÊÊô	ÇàÍÜÆ¤éÊ	TB-DH-2	0.376756757	0.41120944	481	7.5	1.006566038	7.451075952
TB	107.7	34.1	1129	10.89703519	574.737805	11.8	734	2.93	0.826	Sapindaceae	Acer	Acer_grosseri	tree	deciduous	2	éÊÊ÷¿Æ	éÊÊô	ÇàÍÜÆ¤éÊ	TB-DH-3	0.524065041	0.332045536	487.6	6	1.399407407	4.287529114
TB	107.7	34.1	1129	10.89703519	574.737805	11.8	734	2.93	0.826	Rosaceae	Prunus	Prunus_tomentosa	shrub	deciduous	2	Ç¾Þ±¿Æ	ÀîÊô	Ã«Ó£ÌÒ	TB-DI-1	0.587857143	0.515987461	511	8.9	0.484258555	18.37861181
TB	107.7	34.1	1129	10.89703519	574.737805	11.8	734	2.93	0.826	Rosaceae	Prunus	Prunus_tomentosa	shrub	deciduous	2	Ç¾Þ±¿Æ	ÀîÊô	Ã«Ó£ÌÒ	TB-DI-2	0.470909091	0.528571429	503.6	7	0.587596899	11.91292876
TB	107.7	34.1	1129	10.89703519	574.737805	11.8	734	2.93	0.826	Rosaceae	Prunus	Prunus_tomentosa	shrub	deciduous	2	Ç¾Þ±¿Æ	ÀîÊô	Ã«Ó£ÌÒ	TB-DI-3	0.557096774	0.547385103	504.1	5.5	0.80988764	6.791065487
TB	107.7	34.1	1129	10.89703519	574.737805	11.8	734	2.93	0.826	Oleaceae	Ligustrum	Ligustrum_obtusifolium	shrub	deciduous	2	Ä¾Ï¬¿Æ	Å®ÕêÊô	ÁÉ¶«Ë®À¯	TB-DK-1	0.51962963	0.495409605	492.1	NA	0.712868217	NA
TB	107.7	34.1	1129	10.89703519	574.737805	11.8	734	2.93	0.826	Oleaceae	Ligustrum	Ligustrum_obtusifolium	shrub	deciduous	2	Ä¾Ï¬¿Æ	Å®ÕêÊô	ÁÉ¶«Ë®À¯	TB-DK-2	NA	NA	481.3	10.3	1.10219697	9.34497216
TB	107.7	34.1	1129	10.89703519	574.737805	11.8	734	2.93	0.826	Oleaceae	Ligustrum	Ligustrum_obtusifolium	shrub	deciduous	2	Ä¾Ï¬¿Æ	Å®ÕêÊô	ÁÉ¶«Ë®À¯	TB-DK-3	0.322666667	0.344116601	480.2	9.5	1.30962963	7.253959274
TB	107.7	34.1	1129	10.89703519	574.737805	11.8	734	2.93	0.826	Liliaceae	Smilax	Smilax_stans	climber	deciduous	2	°ÙºÏ¿Æ	ÝÃÝÖÊô	ÇÊ±úÝÃÝÖ	TB-DM-1	0.554210526	0.515923567	480.9	7.8	1.10007722	7.090411344
TB	107.7	34.1	1129	10.89703519	574.737805	11.8	734	2.93	0.826	Liliaceae	Smilax	Smilax_stans	climber	deciduous	2	°ÙºÏ¿Æ	ÝÃÝÖÊô	ÇÊ±úÝÃÝÖ	TB-DM-2	0.381458333	0.449987712	489.2	7.1	1.289416342	5.506367314
TB	107.7	34.1	1129	10.89703519	574.737805	11.8	734	2.93	0.826	Liliaceae	Smilax	Smilax_stans	climber	deciduous	2	°ÙºÏ¿Æ	ÝÃÝÖÊô	ÇÊ±úÝÃÝÖ	TB-DM-3	0.474857143	0.442727757	501.6	9.6	1.600846154	5.9968286
TB	107.7	34.1	1129	10.89703519	574.737805	11.8	734	2.93	0.826	Eupteleaceae	Euptelea	Euptelea_pleiosperma	tree	deciduous	2	Áì´ºÄ¾¿Æ	Áì´ºÄ¾Êô	Áì´ºÄ¾	TB-DN-1	0.37125	0.354252684	498.9	4.6	1.032814815	4.453847808
TB	107.7	34.1	1129	10.89703519	574.737805	11.8	734	2.93	0.826	Eupteleaceae	Euptelea	Euptelea_pleiosperma	tree	deciduous	2	Áì´ºÄ¾¿Æ	Áì´ºÄ¾Êô	Áì´ºÄ¾	TB-DN-2	0.336369427	0.328257086	501.1	4.3	0.694274809	6.193512921
TB	107.7	34.1	1129	10.89703519	574.737805	11.8	734	2.93	0.826	Eupteleaceae	Euptelea	Euptelea_pleiosperma	tree	deciduous	2	Áì´ºÄ¾¿Æ	Áì´ºÄ¾Êô	Áì´ºÄ¾	TB-DN-3	0.461730769	0.421746004	511.3	4.7	0.713754647	6.584895832
TB	107.7	34.1	1129	10.89703519	574.737805	11.8	734	2.93	0.826	Celastraceae	Celastrus	Celastrus_orbiculatus	climber	deciduous	2	ÎÀÃ¬¿Æ	ÄÏÉßÌÙÊô	ÄÏÉßÌÙ	TB-DO-1	0.401764706	0.449342105	465.1	7.2	1.064769231	6.762028607
TB	107.7	34.1	1129	10.89703519	574.737805	11.8	734	2.93	0.826	Celastraceae	Celastrus	Celastrus_orbiculatus	climber	deciduous	2	ÎÀÃ¬¿Æ	ÄÏÉßÌÙÊô	ÄÏÉßÌÙ	TB-DO-2	0.530727273	0.509068713	483.7	6.3	0.656119403	9.601910828
TB	107.7	34.1	1129	10.89703519	574.737805	11.8	734	2.93	0.826	Betulaceae	Corylus	Corylus_heterophylla	shrub	deciduous	2	èëÄ¾¿Æ	é»Êô	Æ½é»	TB-DP-1	0.459423077	0.474384432	478.7	7.3	1.114068441	6.552559727
TB	107.7	34.1	1129	10.89703519	574.737805	11.8	734	2.93	0.826	Betulaceae	Corylus	Corylus_heterophylla	shrub	deciduous	2	èëÄ¾¿Æ	é»Êô	Æ½é»	TB-DP-2	0.390740741	0.414375491	481.5	6.8	0.644902724	10.54422589
TB	107.7	34.1	1129	10.89703519	574.737805	11.8	734	2.93	0.826	Betulaceae	Corylus	Corylus_heterophylla	shrub	deciduous	2	èëÄ¾¿Æ	é»Êô	Æ½é»	TB-DP-3	0.368947368	0.368753288	477	8.5	1.025923077	8.285221563
TB	107.7	34.1	1129	10.89703519	574.737805	11.8	734	2.93	0.826	Cephalotaxaceae	Cephalotaxus	Cephalotaxus_fortunei	tree	conifer	2	Èý¼âÉ¼¿Æ	Èý¼âÉ¼Êô	Èý¼âÉ¼	TB-DQ-1	0.251111111	0.284634761	483.6	15.8	3.266436782	4.837075093
TB	107.7	34.1	1129	10.89703519	574.737805	11.8	734	2.93	0.826	Cephalotaxaceae	Cephalotaxus	Cephalotaxus_fortunei	tree	conifer	2	Èý¼âÉ¼¿Æ	Èý¼âÉ¼Êô	Èý¼âÉ¼	TB-DQ-2	0.301428571	0.352400835	473.5	11.8	2.637175573	4.474484035
TB	107.7	34.1	1129	10.89703519	574.737805	11.8	734	2.93	0.826	Cephalotaxaceae	Cephalotaxus	Cephalotaxus_fortunei	tree	conifer	2	Èý¼âÉ¼¿Æ	Èý¼âÉ¼Êô	Èý¼âÉ¼	TB-DQ-3	0.250416667	0.285375119	486.5	15.3	3.103908046	4.929269738
TB	107.7	34.1	1129	10.89703519	574.737805	11.8	734	2.93	0.826	Tiliaceae	Grewia	Grewia_biloba	shrub	deciduous	2	é²Ê÷¿Æ	±âµ£¸ËÊô	Ð¡»¨±âµ£¸Ë(±âµ£Ä¾)	TB-DR-1	0.31225	0.388733271	462.5	10.5	1.096511628	9.575821844
TB	107.7	34.1	1129	10.89703519	574.737805	11.8	734	2.93	0.826	Tiliaceae	Grewia	Grewia_biloba	shrub	deciduous	2	é²Ê÷¿Æ	±âµ£¸ËÊô	Ð¡»¨±âµ£¸Ë(±âµ£Ä¾)	TB-DR-2	0.322285714	0.374813092	453.2	9.5	0.858496241	11.06586092
TB	107.7	34.1	1129	10.89703519	574.737805	11.8	734	2.93	0.826	Rosaceae	Kerria	Kerria_japonica	tree	deciduous	2	Ç¾Þ±¿Æ	é¦ÌÄ»¨Êô	é¦ÌÄ»¨	TB-DS-1	0.284375	0.401234568	487.3	12.9	1.670769231	7.720994474
TB	107.7	34.1	1129	10.89703519	574.737805	11.8	734	2.93	0.826	Rosaceae	Kerria	Kerria_japonica	tree	deciduous	2	Ç¾Þ±¿Æ	é¦ÌÄ»¨Êô	é¦ÌÄ»¨	TB-DS-2	0.29775	0.450794852	456.4	5.8	0.994961832	5.829369342
TB	107.7	34.1	1129	10.89703519	574.737805	11.8	734	2.93	0.826	Rosaceae	Kerria	Kerria_japonica	tree	deciduous	2	Ç¾Þ±¿Æ	é¦ÌÄ»¨Êô	é¦ÌÄ»¨	TB-DS-3	0.294757282	0.450244698	502.9	6.9	0.967159533	7.134293531
TB	107.7	34.1	1129	10.89703519	574.737805	11.8	734	2.93	0.826	Betulaceae	Carpinus	Carpinus_turczaninowii	tree	deciduous	2	èëÄ¾¿Æ	¶ì¶úèÀÊô	¶ì¶úèÀ	TB-DT-1	0.581904762	0.539276258	487.7	7.9	1.148106061	6.880897391
TB	107.7	34.1	1129	10.89703519	574.737805	11.8	734	2.93	0.826	Betulaceae	Carpinus	Carpinus_turczaninowii	tree	deciduous	2	èëÄ¾¿Æ	¶ì¶úèÀÊô	¶ì¶úèÀ	TB-DT-2	0.5525	0.537712895	481.7	6.3	1.041221374	6.050586511
TB	107.7	34.1	1129	10.89703519	574.737805	11.8	734	2.93	0.826	Betulaceae	Carpinus	Carpinus_turczaninowii	tree	deciduous	2	èëÄ¾¿Æ	¶ì¶úèÀÊô	¶ì¶úèÀ	TB-DT-3	0.428837209	0.443482443	471.6	6.8	0.863843137	7.87179953
TB	107.7	34.1	1129	10.89703519	574.737805	11.8	734	2.93	0.826	Rosaceae	Spiraea	Spiraea_blumei	shrub	deciduous	2	Ç¾Þ±¿Æ	ÐåÏß¾ÕÊô	ÐåÇòÐåÏß¾Õ	TB-DV-1	0.521176471	0.594232059	494.3	6.1	0.526339623	11.58947519
TB	107.7	34.1	1129	10.89703519	574.737805	11.8	734	2.93	0.826	Rosaceae	Spiraea	Spiraea_blumei	shrub	deciduous	2	Ç¾Þ±¿Æ	ÐåÏß¾ÕÊô	ÐåÇòÐåÏß¾Õ	TB-DV-2	0.501149425	0.522155689	475.4	7	0.594943396	11.7658252
TB	107.7	34.1	1129	10.89703519	574.737805	11.8	734	2.93	0.826	Rosaceae	Spiraea	Spiraea_blumei	shrub	deciduous	2	Ç¾Þ±¿Æ	ÐåÏß¾ÕÊô	ÐåÇòÐåÏß¾Õ	TB-DV-3	0.540571429	0.572812595	493.6	6	0.448421053	13.38028168
TB	107.7	34.1	1129	10.89703519	574.737805	11.8	734	2.93	0.826	Rosaceae	Crataegus	Crataegus_wilsonii	tree	deciduous	2	Ç¾Þ±¿Æ	É½é«Êô	»ªÖÐÉ½é«	TB-DW-1	0.505813953	0.531654852	486.2	4.2	1.247109375	3.36778801
TB	107.7	34.1	1129	10.89703519	574.737805	11.8	734	2.93	0.826	Rosaceae	Crataegus	Crataegus_wilsonii	tree	deciduous	2	Ç¾Þ±¿Æ	É½é«Êô	»ªÖÐÉ½é«	TB-DW-2	0.5905	0.553939962	490.5	5.2	0.94962406	5.475851149
TB	107.7	34.1	1129	10.89703519	574.737805	11.8	734	2.93	0.826	Rosaceae	Crataegus	Crataegus_wilsonii	tree	deciduous	2	Ç¾Þ±¿Æ	É½é«Êô	»ªÖÐÉ½é«	TB-DW-3	0.554324324	0.545188729	609.3	11.6	1.139473684	10.18013857
TB	107.7	34.1	1129	10.89703519	574.737805	11.8	734	2.93	0.826	Fabaceae	Lespedeza	Lespedeza_bicolor	shrub	deciduous	1	¶¹¿Æ	ºúÖ¦×ÓÊô	ºúÖ¦×Ó	TB-DX-1	0.32	0.385078219	473.2	13.4	1.23744186	10.82879158
TB	107.7	34.1	1129	10.89703519	574.737805	11.8	734	2.93	0.826	Fabaceae	Lespedeza	Lespedeza_bicolor	shrub	deciduous	1	¶¹¿Æ	ºúÖ¦×ÓÊô	ºúÖ¦×Ó	TB-DX-2	0.689411765	0.490581833	462	9.2	0.829477612	11.09131804
TB	107.7	34.1	1129	10.89703519	574.737805	11.8	734	2.93	0.826	Fabaceae	Lespedeza	Lespedeza_bicolor	shrub	deciduous	1	¶¹¿Æ	ºúÖ¦×ÓÊô	ºúÖ¦×Ó	TB-DX-3	0.38875	0.448773449	465.1	12.3	1.357089552	9.063513887
TB	107.7	34.1	1129	10.89703519	574.737805	11.8	734	2.93	0.826	Rhamnaceae	Berchemia	Berchemia_sinica	climber	deciduous	2	ÊóÀî¿Æ	¹´¶ù²èÊô	¹´¶ù²è	TB-DY-1	0.586857143	0.567246617	469.2	5.1	1.187237354	4.295686943
TB	107.7	34.1	1129	10.89703519	574.737805	11.8	734	2.93	0.826	Rhamnaceae	Berchemia	Berchemia_sinica	climber	deciduous	2	ÊóÀî¿Æ	¹´¶ù²èÊô	¹´¶ù²è	TB-DY-2	0.383478261	0.438369781	470.8	5.6	0.968136882	5.784306025
TB	107.7	34.1	1129	10.89703519	574.737805	11.8	734	2.93	0.826	Rhamnaceae	Berchemia	Berchemia_sinica	climber	deciduous	2	ÊóÀî¿Æ	¹´¶ù²èÊô	¹´¶ù²è	TB-DY-3	0.551	0.518344309	466.6	4.8	0.797744361	6.016965127
TB	107.7	34.1	1129	10.89703519	574.737805	11.8	734	2.93	0.826	Fagaceae	Quercus	Quercus_variabilis	tree	deciduous	2	¿Ç¶·¿Æ	èÝÊô	Ë¨Æ¤èÝ	TB-DZ-1	0.623666667	0.523649594	482.3	5.7	1.232272727	4.625599411
TB	107.7	34.1	1129	10.89703519	574.737805	11.8	734	2.93	0.826	Fagaceae	Quercus	Quercus_variabilis	tree	deciduous	2	¿Ç¶·¿Æ	èÝÊô	Ë¨Æ¤èÝ	TB-DZ-2	0.617884615	0.540272406	485.1	4.6	0.949166667	4.846356451
TB	107.7	34.1	1129	10.89703519	574.737805	11.8	734	2.93	0.826	Fagaceae	Quercus	Quercus_variabilis	tree	deciduous	2	¿Ç¶·¿Æ	èÝÊô	Ë¨Æ¤èÝ	TB-DZ-3	0.593380282	0.532415013	482.1	4.7	1.086893939	4.324248973
TB	107.7	34.1	1129	10.89703519	574.737805	11.8	734	2.93	0.826	Oleaceae	Jasminum	Jasminum_mesnyi	shrub	evergreen	2	Ä¾Ï¬¿Æ	ËØÜ°Êô	»ÆËØÜ°	TB-EA-1	0.335833333	0.390503876	489.3	10.7	0.852578125	12.55016952
TB	107.7	34.1	1129	10.89703519	574.737805	11.8	734	2.93	0.826	Oleaceae	Jasminum	Jasminum_mesnyi	shrub	evergreen	2	Ä¾Ï¬¿Æ	ËØÜ°Êô	»ÆËØÜ°	TB-EA-2	0.402571429	0.536557502	489.8	7.1	0.451921569	15.71069072
TB	107.7	34.1	1129	10.89703519	574.737805	11.8	734	2.93	0.826	Oleaceae	Jasminum	Jasminum_mesnyi	shrub	evergreen	2	Ä¾Ï¬¿Æ	ËØÜ°Êô	»ÆËØÜ°	TB-EA-3	0.712727273	0.478340451	481.7	9.5	0.617175573	15.39270252
TB	107.7	34.1	1129	10.89703519	574.737805	11.8	734	2.93	0.826	Ulmaceae	Ulmus	Ulmus_parvifolia	tree	deciduous	2	ÓÜ¿Æ	ÓÜÊô	ÀÆÓÜ	TB-EB-1	0.503617021	0.470296046	478.1	7.7	1.468089888	5.244910453
TB	107.7	34.1	1129	10.89703519	574.737805	11.8	734	2.93	0.826	Ulmaceae	Ulmus	Ulmus_parvifolia	tree	deciduous	2	ÓÜ¿Æ	ÓÜÊô	ÀÆÓÜ	TB-EB-2	0.479302326	0.478190255	NA	NA	1.772565056	NA
TB	107.7	34.1	1129	10.89703519	574.737805	11.8	734	2.93	0.826	Ulmaceae	Ulmus	Ulmus_parvifolia	tree	deciduous	2	ÓÜ¿Æ	ÓÜÊô	ÀÆÓÜ	TB-EB-3	0.299166667	0.31905439	500.5	12.9	1.871627907	6.892395626
TB	107.7	34.1	1129	10.89703519	574.737805	11.8	734	2.93	0.826	Cornaceae	Swida	Swida_walteri	tree	deciduous	2	É½ÜïÝÇ¿Æ	—…Ä¾Êô	Ã«—…	TB-EC-1	NA	NA	476.7	5.8	1.746356589	3.321200284
TB	107.7	34.1	1129	10.89703519	574.737805	11.8	734	2.93	0.826	Cornaceae	Swida	Swida_walteri	tree	deciduous	2	É½ÜïÝÇ¿Æ	—…Ä¾Êô	Ã«—…	TB-EC-2	NA	NA	469.4	10.5	4.032671756	2.603732869
TB	107.7	34.1	1129	10.89703519	574.737805	11.8	734	2.93	0.826	Cornaceae	Swida	Swida_walteri	tree	deciduous	2	É½ÜïÝÇ¿Æ	—…Ä¾Êô	Ã«—…	TB-EC-3	0.348823529	0.361658874	460.4	6.1	1.739398496	3.506959454
TB	107.7	34.1	1129	10.89703519	574.737805	11.8	734	2.93	0.826	Pinaceae	Pinus	Pinus_tabulaeformis	tree	conifer	2	ËÉ¿Æ	ËÉÊô	ÓÍËÉ	TB-ED-1	0.354	0.394209354	519.2	5.2	0.645551331	8.055130166
TB	107.7	34.1	1129	10.89703519	574.737805	11.8	734	2.93	0.826	Pinaceae	Pinus	Pinus_tabulaeformis	tree	conifer	2	ËÉ¿Æ	ËÉÊô	ÓÍËÉ	TB-ED-2	0.329347826	0.414727621	517.7	8.6	0.798992248	10.76355875
TB	107.7	34.1	1129	10.89703519	574.737805	11.8	734	2.93	0.826	Pinaceae	Pinus	Pinus_tabulaeformis	tree	conifer	2	ËÉ¿Æ	ËÉÊô	ÓÍËÉ	TB-ED-3	0.334157303	0.442033294	524.3	4.6	0.409007634	11.24673384
TT	121.8	29.8	171	16.11419037	1554.668288	16	1551	3.1	0.413	Fagaceae	Quercus	Quercus_acutissima	tree	deciduous	2	¿Ç¶·¿Æ	èÝÊô	ÂéèÝ	TT-A-1	NA	0.418865031	480.6	7.5	0.762028299	9.842154169
TT	121.8	29.8	171	16.11419037	1554.668288	16	1551	3.1	0.413	Cornaceae	Dendrobenthamia	Dendrobenthamia_japonica	tree	deciduous	2	É½ÜïÝÇ¿Æ	ËÄÕÕ»¨Êô	ËÄÕÕ»¨	TT-AA-1	NA	0.428571429	479.2	6.7	0.588584901	11.38323458
TT	121.8	29.8	171	16.11419037	1554.668288	16	1551	3.1	0.413	Fagaceae	Lithocarpus	Lithocarpus_glaber	tree	evergreen	2	¿Ç¶·¿Æ	¿ÂÊô	Ê¯èÝ	TT-AB-1	NA	0.465486726	501	11.6	1.019512039	11.37799217
TT	121.8	29.8	171	16.11419037	1554.668288	16	1551	3.1	0.413	Fagaceae	Lithocarpus	Lithocarpus_glaber	tree	evergreen	2	¿Ç¶·¿Æ	¿ÂÊô	Ê¯èÝ	TT-AB-2	NA	0.434948097	504.2	12.1	1.072915572	11.27768141
TT	121.8	29.8	171	16.11419037	1554.668288	16	1551	3.1	0.413	Rubiaceae	Gardenia	Gardenia_jasminoides	shrub	evergreen	2	Üç²Ý¿Æ	èÙ×ÓÊô	èÙ×Ó	TT-AC-1	NA	0.381091618	469.5	11.6	0.479458885	24.19394105
TT	121.8	29.8	171	16.11419037	1554.668288	16	1551	3.1	0.413	Rubiaceae	Gardenia	Gardenia_jasminoides	shrub	evergreen	2	Üç²Ý¿Æ	èÙ×ÓÊô	èÙ×Ó	TT-AC-2	NA	0.454660348	478	10.1	0.316950885	31.86613598
TT	121.8	29.8	171	16.11419037	1554.668288	16	1551	3.1	0.413	Fagaceae	Cyclobalanopsis	Cyclobalanopsis_myrsinifolia	tree	evergreen	2	¿Ç¶·¿Æ	Çà¸ÔÊô	Ï¸Ò¶Çà¸Ô	TT-AD-1	NA	0.419512195	494.3	7.6	0.530098973	14.33694534
TT	121.8	29.8	171	16.11419037	1554.668288	16	1551	3.1	0.413	Myricaceae	Myrica	Myrica_rubra	tree	evergreen	2	ÑîÃ·¿Æ	ÑîÃ·Êô	ÑîÃ·	TT-AE-1	NA	0.42515528	484.3	7.5	0.381301063	19.6694967
TT	121.8	29.8	171	16.11419037	1554.668288	16	1551	3.1	0.413	Myricaceae	Myrica	Myrica_rubra	tree	evergreen	2	ÑîÃ·¿Æ	ÑîÃ·Êô	ÑîÃ·	TT-AE-2	NA	0.460192308	493.8	8	0.210084717	38.07987613
TT	121.8	29.8	171	16.11419037	1554.668288	16	1551	3.1	0.413	Theaceae	Cleyera	Cleyera_japonica	tree	evergreen	2	É½²è¿Æ	ºìµ­±ÈÊô	ÑîÍ©(ºìµ­±È)	TT-AF-1	NA	0.408437068	488.2	5.6	0.331329406	16.90160879
TT	121.8	29.8	171	16.11419037	1554.668288	16	1551	3.1	0.413	Theaceae	Cleyera	Cleyera_japonica	tree	evergreen	2	É½²è¿Æ	ºìµ­±ÈÊô	ÑîÍ©(ºìµ­±È)	TT-AF-2	NA	0.474342105	486.6	7.4	0.328710201	22.51223107
TT	121.8	29.8	171	16.11419037	1554.668288	16	1551	3.1	0.413	Fagaceae	Castanopsis	Castanopsis_fargesii	tree	evergreen	2	¿Ç¶·¿Æ	×¶Êô	Ë¿èÝèà	TT-AG-1	NA	0.417558887	485.9	9.8	0.800024201	12.24962943
TT	121.8	29.8	171	16.11419037	1554.668288	16	1551	3.1	0.413	Cupressaceae	Cunninghamia	Cunninghamia_lanceolata	tree	conifer	2	É¼¿Æ	É¼Ä¾Êô	É¼Ä¾	TT-AH-1	NA	0.260606061	485.3	7.5	0.784609121	9.558899838
TT	121.8	29.8	171	16.11419037	1554.668288	16	1551	3.1	0.413	Anacardiaceae	Choerospondias	Choerospondias_axillaris	tree	deciduous	2	ÆáÊ÷¿Æ	ÄÏËáÔæÊô	ÄÏËáÔæ	TT-AI-1	NA	0.508571429	512.6	4.8	0.21478213	22.34822795
TT	121.8	29.8	171	16.11419037	1554.668288	16	1551	3.1	0.413	Symplocaceae	Symplocos	Symplocos_stellaris	tree	evergreen	2	É½·¯¿Æ	É½·¯Êô	ÀÏÊóÊ¸	TT-AJ-1	NA	0.375778547	460	7.7	0.414087948	18.59508357
TT	121.8	29.8	171	16.11419037	1554.668288	16	1551	3.1	0.413	Fabaceae	Ormosia	Ormosia_henryi	tree	evergreen	1	¶¹¿Æ	ºì¶¹Êô	»¨éµÄ¾	TT-AK-1	NA	0.397780374	491.1	15.2	0.373371336	40.71014171
TT	121.8	29.8	171	16.11419037	1554.668288	16	1551	3.1	0.413	Ericaceae	Vaccinium	Vaccinium_mandarinorum	shrub	evergreen	2	¶Å¾é»¨¿Æ	Ô½éÙÊô	Ã×·¹	TT-AL-1	NA	0.435410765	501	5.5	0.45299259	12.14147896
TT	121.8	29.8	171	16.11419037	1554.668288	16	1551	3.1	0.413	Ericaceae	Rhododendron	Rhododendron_ovatum	shrub	evergreen	2	¶Å¾é»¨¿Æ	¶Å¾éÊô	ÂíÒø»¨	TT-AM-1	NA	0.454074074	502.4	5.7	0.338765453	16.82580071
TT	121.8	29.8	171	16.11419037	1554.668288	16	1551	3.1	0.413	Hamamelidaceae	Liquidambar	Liquidambar_formosana	tree	deciduous	2	½ðÂÆÃ·¿Æ	·ãÏãÊô	·ãÏã	TT-AN-1	NA	0.47002457	465.8	6.4	0.378199396	16.92229038
TT	121.8	29.8	171	16.11419037	1554.668288	16	1551	3.1	0.413	Fagaceae	Cyclobalanopsis	Cyclobalanopsis_myrsinifolia	tree	evergreen	2	¿Ç¶·¿Æ	Çà¸ÔÊô	Ï¸Ò¶Çà¸Ô	TT-AO-1	NA	0.406153846	429.9	7.1	0.401131053	17.69995104
TT	121.8	29.8	171	16.11419037	1554.668288	16	1551	3.1	0.413	Proteaceae	Helicia	Helicia_cochinchinensis	tree	deciduous	2	É½ÁúÑÛ¿Æ	É½ÁúÑÛÊô	ºìÒ¶Ê÷	TT-AP-1	NA	0.442285714	461.1	5.2	0.211350287	24.60370447
TT	121.8	29.8	171	16.11419037	1554.668288	16	1551	3.1	0.413	Theaceae	Cleyera	Cleyera_japonica	tree	evergreen	2	É½²è¿Æ	ºìµ­±ÈÊô	ÑîÍ©(ºìµ­±È)	TT-AQ-1	NA	0.434331797	463.9	6.2	0.47637627	13.01492201
TT	121.8	29.8	171	16.11419037	1554.668288	16	1551	3.1	0.413	Fagaceae	Quercus	Quercus_fabri	tree	deciduous	2	¿Ç¶·¿Æ	èÝÊô	°×èÝ	TT-AR-1	NA	0.520557491	475.1	9.4	0.59971155	15.67420204
TT	121.8	29.8	171	16.11419037	1554.668288	16	1551	3.1	0.413	Hamamelidaceae	Liquidambar	Liquidambar_formosana	tree	deciduous	2	½ðÂÆÃ·¿Æ	·ãÏãÊô	·ãÏã	TT-AS-1	NA	0.512316176	460	7.3	0.342166712	21.33462942
TT	121.8	29.8	171	16.11419037	1554.668288	16	1551	3.1	0.413	Fagaceae	Lithocarpus	Lithocarpus_henryi	tree	evergreen	2	¿Ç¶·¿Æ	¿ÂÊô	³¤Ò¶Ê¯èÝ	TT-AT-1	NA	0.474916388	484.7	11.5	0.746067292	15.41415918
TT	121.8	29.8	171	16.11419037	1554.668288	16	1551	3.1	0.413	Lauraceae	Neolitsea	Neolitsea_aurata	tree	evergreen	2	ÕÁ¿Æ	ÐÂÄ¾½ª×ÓÊô	ÐÂÄ¾½ª×Ó	TT-AU-1	NA	0.504048583	483	7.5	0.589169381	12.72978577
TT	121.8	29.8	171	16.11419037	1554.668288	16	1551	3.1	0.413	Lauraceae	Neolitsea	Neolitsea_aurata	tree	evergreen	2	ÕÁ¿Æ	ÐÂÄ¾½ª×ÓÊô	ÐÂÄ¾½ª×Ó	TT-AU-2	NA	0.481730769	481.2	7.1	0.472328893	15.03189855
TT	121.8	29.8	171	16.11419037	1554.668288	16	1551	3.1	0.413	Lauraceae	Neolitsea	Neolitsea_aurata	tree	evergreen	2	ÕÁ¿Æ	ÐÂÄ¾½ª×ÓÊô	ÐÂÄ¾½ª×Ó	TT-AU-3	NA	0.50295858	479.8	8.1	0.632965591	12.79690415
TT	121.8	29.8	171	16.11419037	1554.668288	16	1551	3.1	0.413	Hamamelidaceae	Distylium	Distylium_myricoides	tree	evergreen	2	½ðÂÆÃ·¿Æ	ÎÃÄ¸Ê÷Êô	ÑîÃ·Ò¶ÎÃÄ¸Ê÷	TT-AV-1	NA	0.548	457.7	7.8	0.387913802	20.10755987
TT	121.8	29.8	171	16.11419037	1554.668288	16	1551	3.1	0.413	Styracaceae	Styrax	Styrax_confusus	tree	deciduous	2	°²Ï¢Ïã¿Æ	°²Ï¢ÏãÊô	ÈüÉ½Ã·	TT-AW-1	NA	0.434006734	475.7	7.4	0.58219044	12.71061751
TT	121.8	29.8	171	16.11419037	1554.668288	16	1551	3.1	0.413	Lauraceae	Machilus	Machilus_thunbergii	tree	evergreen	2	ÕÁ¿Æ	ÈóéªÊô	ºìéª	TT-AX-1	NA	0.433064516	489.4	6.5	0.482341506	13.47592923
TT	121.8	29.8	171	16.11419037	1554.668288	16	1551	3.1	0.413	Symplocaceae	Symplocos	Symplocos_sumuntia	tree	evergreen	2	É½·¯¿Æ	É½·¯Êô	É½·¯	TT-AY-1	NA	0.463265306	428.8	5.8	0.256289349	22.63067124
TT	121.8	29.8	171	16.11419037	1554.668288	16	1551	3.1	0.413	Styracaceae	Styrax	Styrax_confusus	tree	deciduous	2	°²Ï¢Ïã¿Æ	°²Ï¢ÏãÊô	ÈüÉ½Ã·	TT-AZ-1	NA	0.475301205	485.3	10.9	0.502608485	21.6868603
TT	121.8	29.8	171	16.11419037	1554.668288	16	1551	3.1	0.413	Symplocaceae	Symplocos	Symplocos_anomala	tree	evergreen	2	É½·¯¿Æ	É½·¯Êô	±¡Ò¶É½·¯	TT-B-1	NA	0.395327103	445.4	15.4	0.815133756	18.89260491
TT	121.8	29.8	171	16.11419037	1554.668288	16	1551	3.1	0.413	Lauraceae	Machilus	Machilus_thunbergii	tree	evergreen	2	ÕÁ¿Æ	ÈóéªÊô	ºìéª	TT-BA-1	NA	0.453612167	481.3	6.4	0.440279031	14.53623623
TT	121.8	29.8	171	16.11419037	1554.668288	16	1551	3.1	0.413	Fagaceae	Castanopsis	Castanopsis_carlesii	tree	evergreen	2	¿Ç¶·¿Æ	×¶Êô	Ð¡ºìèà	TT-BB-1	NA	0.483928571	482	8.1	0.555116587	14.5915294
TT	121.8	29.8	171	16.11419037	1554.668288	16	1551	3.1	0.413	Lauraceae	Sassafras	Sassafras_tzumu	tree	deciduous	2	ÕÁ¿Æ	éßÄ¾Êô	éßÄ¾	TT-BC-1	NA	0.444834711	488.2	5.9	0.372626083	15.83356686
TT	121.8	29.8	171	16.11419037	1554.668288	16	1551	3.1	0.413	Lauraceae	Sassafras	Sassafras_tzumu	tree	deciduous	2	ÕÁ¿Æ	éßÄ¾Êô	éßÄ¾	TT-BC-2	NA	0.487482806	503.1	7.7	0.503621808	15.28925054
TT	121.8	29.8	171	16.11419037	1554.668288	16	1551	3.1	0.413	Symplocaceae	Symplocos	Symplocos_anomala	tree	evergreen	2	É½·¯¿Æ	É½·¯Êô	±¡Ò¶É½·¯	TT-BD-1	NA	0.371681416	430	11.2	0.596120463	18.78814886
TT	121.8	29.8	171	16.11419037	1554.668288	16	1551	3.1	0.413	Betulaceae	Carpinus	Carpinus_londoniana	tree	deciduous	2	èëÄ¾¿Æ	¶ì¶úèÀÊô	¿íÒ¶¶ì¶úèÀ	TT-BE-1	NA	0.495475113	476.6	9.4	0.921203196	10.20404623
TT	121.8	29.8	171	16.11419037	1554.668288	16	1551	3.1	0.413	Aquifoliaceae	Ilex	Ilex_micrococca	tree	evergreen	2	¶¬Çà¿Æ	¶¬ÇàÊô	Ð¡¹û¶¬Çà	TT-BF-1	NA	0.438059701	498.4	6	0.575802792	10.42023429
TT	121.8	29.8	171	16.11419037	1554.668288	16	1551	3.1	0.413	Fagaceae	Cyclobalanopsis	Cyclobalanopsis_glauca	tree	evergreen	2	¿Ç¶·¿Æ	Çà¸ÔÊô	Çà¸Ô	TT-BG-1	NA	0.507774799	471.2	10.9	0.347453769	31.37108005
TT	121.8	29.8	171	16.11419037	1554.668288	16	1551	3.1	0.413	Fagaceae	Lithocarpus	Lithocarpus_glaber	tree	evergreen	2	¿Ç¶·¿Æ	¿ÂÊô	Ê¯èÝ	TT-BH-1	NA	0.450793651	484.4	11.2	0.909445606	12.31519502
TT	121.8	29.8	171	16.11419037	1554.668288	16	1551	3.1	0.413	Fagaceae	Cyclobalanopsis	Cyclobalanopsis_gracilis	tree	evergreen	2	¿Ç¶·¿Æ	Çà¸ÔÊô	Ð¡Ò¶Çà¸Ô	TT-BI-1	NA	0.51255814	482.9	7.7	0.804967427	9.565604448
TT	121.8	29.8	171	16.11419037	1554.668288	16	1551	3.1	0.413	Fagaceae	Castanopsis	Castanopsis_fargesii	tree	evergreen	2	¿Ç¶·¿Æ	×¶Êô	Ë¿èÝèà	TT-BK-1	NA	0.428301887	473.6	9.6	0.93492864	10.26816335
TT	121.8	29.8	171	16.11419037	1554.668288	16	1551	3.1	0.413	Fagaceae	Castanopsis	Castanopsis_fargesii	tree	evergreen	2	¿Ç¶·¿Æ	×¶Êô	Ë¿èÝèà	TT-BL-1	NA	0.421518987	479.9	9.4	1.041031314	9.029507445
TT	121.8	29.8	171	16.11419037	1554.668288	16	1551	3.1	0.413	Fagaceae	Castanopsis	Castanopsis_fargesii	tree	evergreen	2	¿Ç¶·¿Æ	×¶Êô	Ë¿èÝèà	TT-BL-2	NA	0.388663968	466.1	10	1.985648822	5.036137251
TT	121.8	29.8	171	16.11419037	1554.668288	16	1551	3.1	0.413	Lauraceae	Neolitsea	Neolitsea_aurata	tree	evergreen	2	ÕÁ¿Æ	ÐÂÄ¾½ª×ÓÊô	ÐÂÄ¾½ª×Ó	TT-BM-1	NA	0.487553648	485.5	8	0.437341479	18.29234222
TT	121.8	29.8	171	16.11419037	1554.668288	16	1551	3.1	0.413	Lauraceae	Neolitsea	Neolitsea_aurata	tree	evergreen	2	ÕÁ¿Æ	ÐÂÄ¾½ª×ÓÊô	ÐÂÄ¾½ª×Ó	TT-BM-2	NA	NA	494.4	9.2	0.468602432	19.63284732
TT	121.8	29.8	171	16.11419037	1554.668288	16	1551	3.1	0.413	Lauraceae	Machilus	Machilus_thunbergii	tree	evergreen	2	ÕÁ¿Æ	ÈóéªÊô	ºìéª	TT-BN-1	NA	0.45042735	479.9	5.4	0.321726646	16.78443507
TT	121.8	29.8	171	16.11419037	1554.668288	16	1551	3.1	0.413	Lauraceae	Machilus	Machilus_thunbergii	tree	evergreen	2	ÕÁ¿Æ	ÈóéªÊô	ºìéª	TT-BN-2	NA	0.389534884	478.2	9.6	0.980349387	9.792427197
TT	121.8	29.8	171	16.11419037	1554.668288	16	1551	3.1	0.413	Symplocaceae	Symplocos	Symplocos_sumuntia	tree	evergreen	2	É½·¯¿Æ	É½·¯Êô	É½·¯	TT-BO-1	NA	0.433079848	440.2	7.2	0.311052208	23.14723964
TT	121.8	29.8	171	16.11419037	1554.668288	16	1551	3.1	0.413	Fagaceae	Lithocarpus	Lithocarpus_glaber	tree	evergreen	2	¿Ç¶·¿Æ	¿ÂÊô	Ê¯èÝ	TT-BP-1	NA	0.348880597	485.2	17.2	0.894543974	19.2276741
TT	121.8	29.8	171	16.11419037	1554.668288	16	1551	3.1	0.413	Hamamelidaceae	Liquidambar	Liquidambar_formosana	tree	deciduous	2	½ðÂÆÃ·¿Æ	·ãÏãÊô	·ãÏã	TT-BQ-1	NA	0.393974175	454.8	6.9	0.543022543	12.7066548
TT	121.8	29.8	171	16.11419037	1554.668288	16	1551	3.1	0.413	Hamamelidaceae	Liquidambar	Liquidambar_formosana	tree	deciduous	2	½ðÂÆÃ·¿Æ	·ãÏãÊô	·ãÏã	TT-BQ-2	NA	0.443973941	452.6	6.7	0.567675723	11.80251282
TT	121.8	29.8	171	16.11419037	1554.668288	16	1551	3.1	0.413	Symplocaceae	Symplocos	Symplocos_setchuensis	tree	evergreen	2	É½·¯¿Æ	É½·¯Êô	ËÄ´¨É½·¯	TT-BR-1	NA	0.452158273	476.5	8.7	0.399398899	21.78273406
TT	121.8	29.8	171	16.11419037	1554.668288	16	1551	3.1	0.413	Betulaceae	Carpinus	Carpinus_londoniana	tree	deciduous	2	èëÄ¾¿Æ	¶ì¶úèÀÊô	¿íÒ¶¶ì¶úèÀ	TT-BS-1	NA	0.514492754	474.6	8.4	0.489335191	17.16614737
TT	121.8	29.8	171	16.11419037	1554.668288	16	1551	3.1	0.413	Betulaceae	Carpinus	Carpinus_londoniana	tree	deciduous	2	èëÄ¾¿Æ	¶ì¶úèÀÊô	¿íÒ¶¶ì¶úèÀ	TT-BS-2	NA	0.420577617	472.3	8.5	1.046826514	8.119779053
TT	121.8	29.8	171	16.11419037	1554.668288	16	1551	3.1	0.413	Betulaceae	Carpinus	Carpinus_londoniana	tree	deciduous	2	èëÄ¾¿Æ	¶ì¶úèÀÊô	¿íÒ¶¶ì¶úèÀ	TT-BS-3	NA	NA	481.8	10.9	0.457458382	23.82730414
TT	121.8	29.8	171	16.11419037	1554.668288	16	1551	3.1	0.413	Fagaceae	Castanopsis	Castanopsis_carlesii	tree	evergreen	2	¿Ç¶·¿Æ	×¶Êô	Ð¡ºìèà	TT-BT-1	NA	0.433333333	486.5	9.2	0.804872833	11.4303771
TT	121.8	29.8	171	16.11419037	1554.668288	16	1551	3.1	0.413	Fagaceae	Castanopsis	Castanopsis_carlesii	tree	evergreen	2	¿Ç¶·¿Æ	×¶Êô	Ð¡ºìèà	TT-BT-2	NA	0.406177606	466.7	8	0.788680782	10.14352091
TT	121.8	29.8	171	16.11419037	1554.668288	16	1551	3.1	0.413	Fagaceae	Castanopsis	Castanopsis_carlesii	tree	evergreen	2	¿Ç¶·¿Æ	×¶Êô	Ð¡ºìèà	TT-BT-3	NA	NA	473	8.4	0.750534761	11.19201993
TT	121.8	29.8	171	16.11419037	1554.668288	16	1551	3.1	0.413	Symplocaceae	Symplocos	Symplocos_anomala	tree	evergreen	2	É½·¯¿Æ	É½·¯Êô	±¡Ò¶É½·¯	TT-BU-1	NA	0.338418079	337	9.6	0.738704002	12.99573303
TT	121.8	29.8	171	16.11419037	1554.668288	16	1551	3.1	0.413	Fagaceae	Castanopsis	Castanopsis_sclerophylla	tree	evergreen	2	¿Ç¶·¿Æ	×¶Êô	¿àéÆ	TT-BV-1	NA	0.384210526	380.6	7.7	0.727024887	10.59110924
TT	121.8	29.8	171	16.11419037	1554.668288	16	1551	3.1	0.413	Fagaceae	Castanopsis	Castanopsis_sclerophylla	tree	evergreen	2	¿Ç¶·¿Æ	×¶Êô	¿àéÆ	TT-BV-2	NA	0.404049844	374.1	7.2	0.672025672	10.71387642
TT	121.8	29.8	171	16.11419037	1554.668288	16	1551	3.1	0.413	Fagaceae	Castanopsis	Castanopsis_sclerophylla	tree	evergreen	2	¿Ç¶·¿Æ	×¶Êô	¿àéÆ	TT-BV-3	NA	0.420994475	371.6	11.5	0.879365726	13.07760771
TT	121.8	29.8	171	16.11419037	1554.668288	16	1551	3.1	0.413	Myricaceae	Myrica	Myrica_rubra	tree	evergreen	2	ÑîÃ·¿Æ	ÑîÃ·Êô	ÑîÃ·	TT-BW-1	NA	NA	361.2	9	0.152586112	58.98308753
TT	121.8	29.8	171	16.11419037	1554.668288	16	1551	3.1	0.413	Myricaceae	Myrica	Myrica_rubra	tree	evergreen	2	ÑîÃ·¿Æ	ÑîÃ·Êô	ÑîÃ·	TT-BW-2	NA	0.456173677	361	7	0.197499903	35.44305538
TT	121.8	29.8	171	16.11419037	1554.668288	16	1551	3.1	0.413	Theaceae	Cleyera	Cleyera_japonica	tree	evergreen	2	É½²è¿Æ	ºìµ­±ÈÊô	ÑîÍ©(ºìµ­±È)	TT-BX-1	NA	NA	405.5	6.6	0.360435481	18.31118285
TT	121.8	29.8	171	16.11419037	1554.668288	16	1551	3.1	0.413	Aquifoliaceae	Ilex	Ilex_rotunda	tree	evergreen	2	¶¬Çà¿Æ	¶¬ÇàÊô	Ìú¶¬Çà	TT-BY-1	NA	0.479166667	426.6	6	0.36333637	16.51362345
TT	121.8	29.8	171	16.11419037	1554.668288	16	1551	3.1	0.413	Aquifoliaceae	Ilex	Ilex_rotunda	tree	evergreen	2	¶¬Çà¿Æ	¶¬ÇàÊô	Ìú¶¬Çà	TT-BY-2	NA	0.440243902	412	6.9	0.595623536	11.58449857
TT	121.8	29.8	171	16.11419037	1554.668288	16	1551	3.1	0.413	Aquifoliaceae	Ilex	Ilex_rotunda	tree	evergreen	2	¶¬Çà¿Æ	¶¬ÇàÊô	Ìú¶¬Çà	TT-BY-3	NA	0.56	410.2	5.9	0.47637627	12.38516772
TT	121.8	29.8	171	16.11419037	1554.668288	16	1551	3.1	0.413	Symplocaceae	Symplocos	Symplocos_stellaris	tree	evergreen	2	É½·¯¿Æ	É½·¯Êô	ÀÏÊóÊ¸	TT-BZ-1	NA	0.378278146	338.3	6.1	0.488354559	12.49092465
TT	121.8	29.8	171	16.11419037	1554.668288	16	1551	3.1	0.413	Symplocaceae	Symplocos	Symplocos_stellaris	tree	evergreen	2	É½·¯¿Æ	É½·¯Êô	ÀÏÊóÊ¸	TT-BZ-2	NA	0.378715596	350.9	7.7	0.757150551	10.16970798
TT	121.8	29.8	171	16.11419037	1554.668288	16	1551	3.1	0.413	Fagaceae	Castanopsis	Castanopsis_sclerophylla	tree	evergreen	2	¿Ç¶·¿Æ	×¶Êô	¿àéÆ	TT-C-1	NA	0.444123314	486.8	8.1	0.563084897	14.38504219
TT	121.8	29.8	171	16.11419037	1554.668288	16	1551	3.1	0.413	Fagaceae	Castanopsis	Castanopsis_sclerophylla	tree	evergreen	2	¿Ç¶·¿Æ	×¶Êô	¿àéÆ	TT-C-2	NA	0.398784195	483	9.6	0.632736156	15.17220078
TT	121.8	29.8	171	16.11419037	1554.668288	16	1551	3.1	0.413	Fagaceae	Castanopsis	Castanopsis_sclerophylla	tree	evergreen	2	¿Ç¶·¿Æ	×¶Êô	¿àéÆ	TT-C-3	NA	NA	490.1	7.7	0.889295003	8.658544098
TT	121.8	29.8	171	16.11419037	1554.668288	16	1551	3.1	0.413	Fagaceae	Castanopsis	Castanopsis_sclerophylla	tree	evergreen	2	¿Ç¶·¿Æ	×¶Êô	¿àéÆ	TT-C-4	NA	0.409202454	491.8	10.9	0.986594838	11.04810159
TT	121.8	29.8	171	16.11419037	1554.668288	16	1551	3.1	0.413	Fagaceae	Quercus	Quercus_fabri	tree	deciduous	2	¿Ç¶·¿Æ	èÝÊô	°×èÝ	TT-CA-1	NA	0.488888889	421.6	10	0.756761628	13.21420065
TT	121.8	29.8	171	16.11419037	1554.668288	16	1551	3.1	0.413	Elaeocarpaceae	Elaeocarpus	Elaeocarpus_decipiens	tree	evergreen	2	¶ÅÓ¢¿Æ	¶ÅÓ¢Êô	¶ÅÓ¢	TT-CB-1	NA	0.444188596	359.9	11.4	1.140226082	9.998017218
TT	121.8	29.8	171	16.11419037	1554.668288	16	1551	3.1	0.413	Theaceae	Camellia	Camellia_fraterna	shrub	evergreen	2	É½²è¿Æ	É½²èÊô	Á¬Èï²è	TT-CC-1	NA	0.514666667	395.5	9.4	0.896910116	10.48042589
TT	121.8	29.8	171	16.11419037	1554.668288	16	1551	3.1	0.413	Theaceae	Camellia	Camellia_fraterna	shrub	evergreen	2	É½²è¿Æ	É½²èÊô	Á¬Èï²è	TT-CC-2	NA	0.543850267	405.8	8.6	0.54151446	15.8813857
TT	121.8	29.8	171	16.11419037	1554.668288	16	1551	3.1	0.413	Daphniphyllaceae	Daphniphyllum	Daphniphyllum_macropodum	tree	evergreen	2	½»ÈÃÄ¾¿Æ	½»ÈÃÄ¾Êô	½»ÈÃÄ¾	TT-CD-1	NA	0.430538922	396.1	8.3	0.753981538	11.0082271
TT	121.8	29.8	171	16.11419037	1554.668288	16	1551	3.1	0.413	Lauraceae	Litsea	Litsea_elongata	tree	evergreen	2	ÕÁ¿Æ	Ä¾½ª×ÓÊô	³¤Ò¶Ä¾½ª×Ó	TT-CE-1	NA	0.539237668	369.8	7.9	0.526872964	14.99412674
TT	121.8	29.8	171	16.11419037	1554.668288	16	1551	3.1	0.413	Symplocaceae	Symplocos	Symplocos_anomala	tree	evergreen	2	É½·¯¿Æ	É½·¯Êô	±¡Ò¶É½·¯	TT-CF-1	NA	0.397183099	385.9	10.3	0.80081306	12.8619281
TT	121.8	29.8	171	16.11419037	1554.668288	16	1551	3.1	0.413	Ericaceae	Rhododendron	Rhododendron_ovatum	shrub	evergreen	2	¶Å¾é»¨¿Æ	¶Å¾éÊô	ÂíÒø»¨	TT-CG-1	NA	0.473972603	430.7	9.1	0.52898892	17.20262874
TT	121.8	29.8	171	16.11419037	1554.668288	16	1551	3.1	0.413	Ericaceae	Rhododendron	Rhododendron_ovatum	shrub	evergreen	2	¶Å¾é»¨¿Æ	¶Å¾éÊô	ÂíÒø»¨	TT-CG-2	NA	0.522	405.8	7.6	0.543159609	13.9922039
TT	121.8	29.8	171	16.11419037	1554.668288	16	1551	3.1	0.413	Theaceae	Ternstroemia	Ternstroemia_gymnanthera	tree	evergreen	2	É½²è¿Æ	ºñÆ¤ÏãÊô	ºñÆ¤Ïã	TT-CH-1	NA	0.422222222	400.7	7	0.520625459	13.4453663
TT	121.8	29.8	171	16.11419037	1554.668288	16	1551	3.1	0.413	Ericaceae	Vaccinium	Vaccinium_bracteatum	shrub	evergreen	2	¶Å¾é»¨¿Æ	Ô½éÙÊô	ÎÚ·¹	TT-CI-1	NA	0.418181818	383.8	7.6	1.043068429	7.286195027
TT	121.8	29.8	171	16.11419037	1554.668288	16	1551	3.1	0.413	Ericaceae	Vaccinium	Vaccinium_bracteatum	shrub	evergreen	2	¶Å¾é»¨¿Æ	Ô½éÙÊô	ÎÚ·¹	TT-CI-2	NA	0.467039106	402.7	8.1	0.670478101	12.08093148
TT	121.8	29.8	171	16.11419037	1554.668288	16	1551	3.1	0.413	Fagaceae	Lithocarpus	Lithocarpus_henryi	tree	evergreen	2	¿Ç¶·¿Æ	¿ÂÊô	³¤Ò¶Ê¯èÝ	TT-CJ-1	NA	0.362812211	374.9	12	1.132222193	10.59862638
TT	121.8	29.8	171	16.11419037	1554.668288	16	1551	3.1	0.413	Fagaceae	Lithocarpus	Lithocarpus_henryi	tree	evergreen	2	¿Ç¶·¿Æ	¿ÂÊô	³¤Ò¶Ê¯èÝ	TT-CJ-2	NA	0.488956127	384.5	13	0.855209162	15.20095969
TT	121.8	29.8	171	16.11419037	1554.668288	16	1551	3.1	0.413	Fagaceae	Lithocarpus	Lithocarpus_henryi	tree	evergreen	2	¿Ç¶·¿Æ	¿ÂÊô	³¤Ò¶Ê¯èÝ	TT-CJ-3	NA	0.438138138	361.6	12.2	0.894934521	13.63228227
TT	121.8	29.8	171	16.11419037	1554.668288	16	1551	3.1	0.413	Myrtaceae	Syzygium	Syzygium_buxifolium	tree	evergreen	2	ÌÒ½ðÄï¿Æ	ÆÑÌÒÊô	³àéª	TT-CL-1	NA	0.547407407	381.7	8.4	0.288409338	29.12527056
TT	121.8	29.8	171	16.11419037	1554.668288	16	1551	3.1	0.413	Myrtaceae	Syzygium	Syzygium_buxifolium	tree	evergreen	2	ÌÒ½ðÄï¿Æ	ÆÑÌÒÊô	³àéª	TT-CL-2	NA	0.529281768	393.7	8.8	0.353373851	24.90280471
TT	121.8	29.8	171	16.11419037	1554.668288	16	1551	3.1	0.413	Myrtaceae	Syzygium	Syzygium_buxifolium	tree	evergreen	2	ÌÒ½ðÄï¿Æ	ÆÑÌÒÊô	³àéª	TT-CL-3	NA	0.535	390.2	7.7	0.328802802	23.41829192
TT	121.8	29.8	171	16.11419037	1554.668288	16	1551	3.1	0.413	Rubiaceae	Gardenia	Gardenia_jasminoides	shrub	evergreen	2	Üç²Ý¿Æ	èÙ×ÓÊô	èÙ×Ó	TT-CM-1	NA	0.415018315	370.8	12.8	0.625169653	20.47444232
TT	121.8	29.8	171	16.11419037	1554.668288	16	1551	3.1	0.413	Styracaceae	Styrax	Styrax_confusus	tree	deciduous	2	°²Ï¢Ïã¿Æ	°²Ï¢ÏãÊô	ÈüÉ½Ã·	TT-CN-1	NA	0.530857143	408.4	7.7	0.257201646	29.93760001
TT	121.8	29.8	171	16.11419037	1554.668288	16	1551	3.1	0.413	Fagaceae	Lithocarpus	Lithocarpus_glaber	tree	evergreen	2	¿Ç¶·¿Æ	¿ÂÊô	Ê¯èÝ	TT-CO-1	NA	0.433935018	392.3	9.2	0.618197346	14.88197913
TT	121.8	29.8	171	16.11419037	1554.668288	16	1551	3.1	0.413	Fagaceae	Lithocarpus	Lithocarpus_henryi	tree	evergreen	2	¿Ç¶·¿Æ	¿ÂÊô	³¤Ò¶Ê¯èÝ	TT-CP-1	NA	0.381374723	338.6	11.6	0.72924089	15.90695223
TT	121.8	29.8	171	16.11419037	1554.668288	16	1551	3.1	0.413	Fagaceae	Lithocarpus	Lithocarpus_henryi	tree	evergreen	2	¿Ç¶·¿Æ	¿ÂÊô	³¤Ò¶Ê¯èÝ	TT-CP-2	NA	0.44893071	384.6	11.2	0.784321995	14.27984944
TT	121.8	29.8	171	16.11419037	1554.668288	16	1551	3.1	0.413	Betulaceae	Carpinus	Carpinus_londoniana	tree	deciduous	2	èëÄ¾¿Æ	¶ì¶úèÀÊô	¿íÒ¶¶ì¶úèÀ	TT-CQ-1	NA	0.52192691	423.5	10	0.436131194	22.92888043
TT	121.8	29.8	171	16.11419037	1554.668288	16	1551	3.1	0.413	Betulaceae	Carpinus	Carpinus_londoniana	tree	deciduous	2	èëÄ¾¿Æ	¶ì¶úèÀÊô	¿íÒ¶¶ì¶úèÀ	TT-CQ-2	NA	0.481069959	399.5	8.3	0.654547932	12.68050756
TT	121.8	29.8	171	16.11419037	1554.668288	16	1551	3.1	0.413	Fagaceae	Cyclobalanopsis	Cyclobalanopsis_gracilis	tree	evergreen	2	¿Ç¶·¿Æ	Çà¸ÔÊô	Ð¡Ò¶Çà¸Ô	TT-CR-1	NA	0.464356436	387.7	8.4	0.52716427	15.93431209
TT	121.8	29.8	171	16.11419037	1554.668288	16	1551	3.1	0.413	Myricaceae	Myrica	Myrica_rubra	tree	evergreen	2	ÑîÃ·¿Æ	ÑîÃ·Êô	ÑîÃ·	TT-CS-1	NA	0.493130631	374.4	8.8	0.221147091	39.79251981
TT	121.8	29.8	171	16.11419037	1554.668288	16	1551	3.1	0.413	Symplocaceae	Symplocos	Symplocos_stellaris	tree	evergreen	2	É½·¯¿Æ	É½·¯Êô	ÀÏÊóÊ¸	TT-CT-1	NA	0.361467038	348	8.4	0.566241148	14.83466899
TT	121.8	29.8	171	16.11419037	1554.668288	16	1551	3.1	0.413	Ericaceae	Rhododendron	Rhododendron_ovatum	shrub	evergreen	2	¶Å¾é»¨¿Æ	¶Å¾éÊô	ÂíÒø»¨	TT-CU-1	NA	0.486813187	426.4	7.6	0.350802218	21.66462927
TT	121.8	29.8	171	16.11419037	1554.668288	16	1551	3.1	0.413	Symplocaceae	Symplocos	Symplocos_setchuensis	tree	evergreen	2	É½·¯¿Æ	É½·¯Êô	ËÄ´¨É½·¯	TT-CV-1	NA	0.385139319	367.1	7.5	0.38880373	19.2899384
TT	121.8	29.8	171	16.11419037	1554.668288	16	1551	3.1	0.413	Rubiaceae	Tarenna	Tarenna_mollissima	tree	evergreen	2	Üç²Ý¿Æ	ÎÚ¿ÚÊ÷Êô	ÎÚ¿ÚÊ÷	TT-CW-1	NA	0.311392405	402.3	12.5	0.504531936	24.7754386
TT	121.8	29.8	171	16.11419037	1554.668288	16	1551	3.1	0.413	Rubiaceae	Tarenna	Tarenna_mollissima	tree	evergreen	2	Üç²Ý¿Æ	ÎÚ¿ÚÊ÷Êô	ÎÚ¿ÚÊ÷	TT-CW-2	NA	0.317117117	395	12	0.406331767	29.53251745
TT	121.8	29.8	171	16.11419037	1554.668288	16	1551	3.1	0.413	Rubiaceae	Tarenna	Tarenna_mollissima	tree	evergreen	2	Üç²Ý¿Æ	ÎÚ¿ÚÊ÷Êô	ÎÚ¿ÚÊ÷	TT-CW-3	NA	0.306535948	404.1	14.1	0.494299674	28.52520595
TT	121.8	29.8	171	16.11419037	1554.668288	16	1551	3.1	0.413	Fagaceae	Cyclobalanopsis	Cyclobalanopsis_myrsinifolia	tree	evergreen	2	¿Ç¶·¿Æ	Çà¸ÔÊô	Ï¸Ò¶Çà¸Ô	TT-CX-1	NA	0.435443038	467.9	9	0.583816018	15.41581547
TT	121.8	29.8	171	16.11419037	1554.668288	16	1551	3.1	0.413	Fagaceae	Cyclobalanopsis	Cyclobalanopsis_myrsinifolia	tree	evergreen	2	¿Ç¶·¿Æ	Çà¸ÔÊô	Ï¸Ò¶Çà¸Ô	TT-CX-2	NA	0.458783784	469.5	9.1	0.192227831	47.33965916
TT	121.8	29.8	171	16.11419037	1554.668288	16	1551	3.1	0.413	Aquifoliaceae	Ilex	Ilex_rotunda	tree	evergreen	2	¶¬Çà¿Æ	¶¬ÇàÊô	Ìú¶¬Çà	TT-CY-1	NA	0.398214286	465.8	4.7	0.449031995	10.46696016
TT	121.8	29.8	171	16.11419037	1554.668288	16	1551	3.1	0.413	Euphorbiaceae	Glochidion	Glochidion_puberum	shrub	deciduous	2	´óêª¿Æ	ËãÅÌ×ÓÊô	ËãÅÌ×Ó	TT-CZ-1	NA	0.308947368	458.7	6.2	0.52867222	11.72749346
TT	121.8	29.8	171	16.11419037	1554.668288	16	1551	3.1	0.413	Symplocaceae	Symplocos	Symplocos_anomala	tree	evergreen	2	É½·¯¿Æ	É½·¯Êô	±¡Ò¶É½·¯	TT-D-1	NA	0.367532468	442.6	14.3	0.999334316	14.30952562
TT	121.8	29.8	171	16.11419037	1554.668288	16	1551	3.1	0.413	Lauraceae	Litsea	Litsea_elongata	tree	evergreen	2	ÕÁ¿Æ	Ä¾½ª×ÓÊô	³¤Ò¶Ä¾½ª×Ó	TT-DA-1	NA	0.399409158	455.7	5.3	0.446440022	11.8716955
TT	121.8	29.8	171	16.11419037	1554.668288	16	1551	3.1	0.413	Lauraceae	Litsea	Litsea_elongata	tree	evergreen	2	ÕÁ¿Æ	Ä¾½ª×ÓÊô	³¤Ò¶Ä¾½ª×Ó	TT-DA-2	NA	0.415258856	471.5	7.7	0.745145816	10.33354792
TT	121.8	29.8	171	16.11419037	1554.668288	16	1551	3.1	0.413	Symplocaceae	Symplocos	Symplocos_anomala	tree	evergreen	2	É½·¯¿Æ	É½·¯Êô	±¡Ò¶É½·¯	TT-DB-1	NA	0.339759036	419.2	9.5	0.686701328	13.83425314
TT	121.8	29.8	171	16.11419037	1554.668288	16	1551	3.1	0.413	Rosaceae	Photinia	Photinia_serratifolia	tree	evergreen	2	Ç¾Þ±¿Æ	Ê¯éªÊô	Ê¯éª	TT-DC-1	NA	0.494224924	464	7.1	0.882729719	8.043232087
TT	121.8	29.8	171	16.11419037	1554.668288	16	1551	3.1	0.413	Lauraceae	Litsea	Litsea_elongata	tree	evergreen	2	ÕÁ¿Æ	Ä¾½ª×ÓÊô	³¤Ò¶Ä¾½ª×Ó	TT-DD-1	NA	0.373217391	468	7.7	0.725781891	10.6092479
TT	121.8	29.8	171	16.11419037	1554.668288	16	1551	3.1	0.413	Fagaceae	Cyclobalanopsis	Cyclobalanopsis_gracilis	tree	evergreen	2	¿Ç¶·¿Æ	Çà¸ÔÊô	Ð¡Ò¶Çà¸Ô	TT-DE-1	NA	0.470954357	457.7	6.1	1.069858313	5.701689584
TT	121.8	29.8	171	16.11419037	1554.668288	16	1551	3.1	0.413	Daphniphyllaceae	Daphniphyllum	Daphniphyllum_macropodum	tree	evergreen	2	½»ÈÃÄ¾¿Æ	½»ÈÃÄ¾Êô	½»ÈÃÄ¾	TT-DF-1	NA	0.409014085	441.2	6.3	0.697823869	9.028066078
TT	121.8	29.8	171	16.11419037	1554.668288	16	1551	3.1	0.413	Theaceae	Camellia	Camellia_japonica	shrub	evergreen	2	É½²è¿Æ	É½²èÊô	ºìÉ½²è	TT-DG-1	NA	0.52970297	461.1	7	0.665147899	10.52397521
TT	121.8	29.8	171	16.11419037	1554.668288	16	1551	3.1	0.413	Theaceae	Camellia	Camellia_japonica	shrub	evergreen	2	É½²è¿Æ	É½²èÊô	ºìÉ½²è	TT-DG-2	NA	0.466409266	456.2	6.5	1.003315727	6.478519
TT	121.8	29.8	171	16.11419037	1554.668288	16	1551	3.1	0.413	Theaceae	Camellia	Camellia_japonica	shrub	evergreen	2	É½²è¿Æ	É½²èÊô	ºìÉ½²è	TT-DG-3	NA	0.523140496	474.5	8.2	0.557998919	14.69536897
TT	121.8	29.8	171	16.11419037	1554.668288	16	1551	3.1	0.413	Theaceae	Camellia	Camellia_japonica	shrub	evergreen	2	É½²è¿Æ	É½²èÊô	ºìÉ½²è	TT-DG-4	NA	0.537614679	474.7	6.8	0.703815728	9.661619838
TT	121.8	29.8	171	16.11419037	1554.668288	16	1551	3.1	0.413	Theaceae	Camellia	Camellia_japonica	shrub	evergreen	2	É½²è¿Æ	É½²èÊô	ºìÉ½²è	TT-DG-5	NA	0.545833333	478.8	7.2	0.344960188	20.87197378
TT	121.8	29.8	171	16.11419037	1554.668288	16	1551	3.1	0.413	Rubiaceae	Gardenia	Gardenia_jasminoides	shrub	evergreen	2	Üç²Ý¿Æ	èÙ×ÓÊô	èÙ×Ó	TT-DH-1	NA	0.43988604	446.6	10.1	0.634330235	15.92230583
TT	121.8	29.8	171	16.11419037	1554.668288	16	1551	3.1	0.413	Styracaceae	Styrax	Styrax_confusus	tree	deciduous	2	°²Ï¢Ïã¿Æ	°²Ï¢ÏãÊô	ÈüÉ½Ã·	TT-DI-1	NA	0.549166667	479.5	8.3	0.133851856	62.00885253
TT	121.8	29.8	171	16.11419037	1554.668288	16	1551	3.1	0.413	Rosaceae	Photinia	Photinia_serratifolia	tree	evergreen	2	Ç¾Þ±¿Æ	Ê¯éªÊô	Ê¯éª	TT-DJ-1	NA	0.560526316	476.7	7.3	0.619635748	11.78111499
TT	121.8	29.8	171	16.11419037	1554.668288	16	1551	3.1	0.413	Myrtaceae	Syzygium	Syzygium_buxifolium	tree	evergreen	2	ÌÒ½ðÄï¿Æ	ÆÑÌÒÊô	³àéª	TT-DK-1	NA	0.56460177	475	7.4	0.502645002	14.72211993
TT	121.8	29.8	171	16.11419037	1554.668288	16	1551	3.1	0.413	Proteaceae	Helicia	Helicia_cochinchinensis	tree	deciduous	2	É½ÁúÑÛ¿Æ	É½ÁúÑÛÊô	ºìÒ¶Ê÷	TT-DM-1	NA	0.454666667	459.9	5.3	0.448049608	11.82904729
TT	121.8	29.8	171	16.11419037	1554.668288	16	1551	3.1	0.413	Proteaceae	Helicia	Helicia_cochinchinensis	tree	deciduous	2	É½ÁúÑÛ¿Æ	É½ÁúÑÛÊô	ºìÒ¶Ê÷	TT-DM-2	NA	0.471367521	458.5	4.6	0.518729642	8.867817891
TT	121.8	29.8	171	16.11419037	1554.668288	16	1551	3.1	0.413	Rubiaceae	Gardenia	Gardenia_jasminoides	shrub	evergreen	2	Üç²Ý¿Æ	èÙ×ÓÊô	èÙ×Ó	TT-DN-1	NA	0.4	448.7	10.6	0.443339974	23.9094163
TT	121.8	29.8	171	16.11419037	1554.668288	16	1551	3.1	0.413	Symplocaceae	Symplocos	Symplocos_heishanensis	tree	evergreen	2	É½·¯¿Æ	É½·¯Êô	ºÚÉ½É½·¯	TT-DO-1	NA	0.407017544	446.3	5.3	0.537625474	9.858163827
TT	121.8	29.8	171	16.11419037	1554.668288	16	1551	3.1	0.413	Symplocaceae	Symplocos	Symplocos_heishanensis	tree	evergreen	2	É½·¯¿Æ	É½·¯Êô	ºÚÉ½É½·¯	TT-DO-2	NA	0.415972222	449	5.6	0.394752522	14.18610316
TT	121.8	29.8	171	16.11419037	1554.668288	16	1551	3.1	0.413	Fabaceae	Ormosia	Ormosia_henryi	tree	evergreen	1	¶¹¿Æ	ºì¶¹Êô	»¨éµÄ¾	TT-DP-1	NA	0.431208499	475.7	12.5	0.396363757	31.53668765
TT	121.8	29.8	171	16.11419037	1554.668288	16	1551	3.1	0.413	Fagaceae	Cyclobalanopsis	Cyclobalanopsis_gracilis	tree	evergreen	2	¿Ç¶·¿Æ	Çà¸ÔÊô	Ð¡Ò¶Çà¸Ô	TT-DQ-1	NA	0.475806452	481.3	8.1	0.395237429	20.49401045
TT	121.8	29.8	171	16.11419037	1554.668288	16	1551	3.1	0.413	Fagaceae	Cyclobalanopsis	Cyclobalanopsis_gracilis	tree	evergreen	2	¿Ç¶·¿Æ	Çà¸ÔÊô	Ð¡Ò¶Çà¸Ô	TT-DQ-2	NA	0.439498433	483.6	8.4	0.428307442	19.61208043
TT	121.8	29.8	171	16.11419037	1554.668288	16	1551	3.1	0.413	Fagaceae	Cyclobalanopsis	Cyclobalanopsis_gracilis	tree	evergreen	2	¿Ç¶·¿Æ	Çà¸ÔÊô	Ð¡Ò¶Çà¸Ô	TT-DQ-3	NA	0.472009029	482.3	6.8	0.302489813	22.48009588
TT	121.8	29.8	171	16.11419037	1554.668288	16	1551	3.1	0.413	Symplocaceae	Symplocos	Symplocos_sumuntia	tree	evergreen	2	É½·¯¿Æ	É½·¯Êô	É½·¯	TT-DR-1	NA	0.445130641	427.4	5.7	0.446440022	12.76767252
TT	121.8	29.8	171	16.11419037	1554.668288	16	1551	3.1	0.413	Symplocaceae	Symplocos	Symplocos_sumuntia	tree	evergreen	2	É½·¯¿Æ	É½·¯Êô	É½·¯	TT-DR-2	NA	0.40528169	436.8	6.8	0.605882658	11.22329532
TT	121.8	29.8	171	16.11419037	1554.668288	16	1551	3.1	0.413	Ericaceae	Vaccinium	Vaccinium_bracteatum	shrub	evergreen	2	¶Å¾é»¨¿Æ	Ô½éÙÊô	ÎÚ·¹	TT-DS-1	NA	0.364264264	477.5	5.1	0.492330353	10.35889818
TT	121.8	29.8	171	16.11419037	1554.668288	16	1551	3.1	0.413	Ericaceae	Vaccinium	Vaccinium_bracteatum	shrub	evergreen	2	¶Å¾é»¨¿Æ	Ô½éÙÊô	ÎÚ·¹	TT-DS-2	NA	0.455080214	491.5	4.5	0.190964277	23.56461675
TT	121.8	29.8	171	16.11419037	1554.668288	16	1551	3.1	0.413	Ericaceae	Vaccinium	Vaccinium_bracteatum	shrub	evergreen	2	¶Å¾é»¨¿Æ	Ô½éÙÊô	ÎÚ·¹	TT-DS-3	NA	0.40483871	476	6.5	0.364613926	17.82707554
TT	121.8	29.8	171	16.11419037	1554.668288	16	1551	3.1	0.413	Hamamelidaceae	Liquidambar	Liquidambar_formosana	tree	deciduous	2	½ðÂÆÃ·¿Æ	·ãÏãÊô	·ãÏã	TT-DT-1	NA	0.488289676	467.9	6.1	0.287365322	21.22733515
TT	121.8	29.8	171	16.11419037	1554.668288	16	1551	3.1	0.413	Hamamelidaceae	Liquidambar	Liquidambar_formosana	tree	deciduous	2	½ðÂÆÃ·¿Æ	·ãÏãÊô	·ãÏã	TT-DT-2	NA	0.490365854	464.5	5.9	0.323665259	18.22870956
TT	121.8	29.8	171	16.11419037	1554.668288	16	1551	3.1	0.413	Hamamelidaceae	Liquidambar	Liquidambar_formosana	tree	deciduous	2	½ðÂÆÃ·¿Æ	·ãÏãÊô	·ãÏã	TT-DT-3	NA	0.4415625	464.9	6	0.551302932	10.88330871
TT	121.8	29.8	171	16.11419037	1554.668288	16	1551	3.1	0.413	Cupressaceae	Cunninghamia	Cunninghamia_lanceolata	tree	conifer	2	É¼¿Æ	É¼Ä¾Êô	É¼Ä¾	TT-DU-1	NA	0.351612903	472.7	6.1	0.3778565	16.14369476
TT	121.8	29.8	171	16.11419037	1554.668288	16	1551	3.1	0.413	Cupressaceae	Cunninghamia	Cunninghamia_lanceolata	tree	conifer	2	É¼¿Æ	É¼Ä¾Êô	É¼Ä¾	TT-DU-2	NA	0.325268817	470.2	8.3	0.74934227	11.07638036
TT	121.8	29.8	171	16.11419037	1554.668288	16	1551	3.1	0.413	Fabaceae	Ormosia	Ormosia_henryi	tree	evergreen	1	¶¹¿Æ	ºì¶¹Êô	»¨éµÄ¾	TT-DW-1	NA	0.416469719	482	12.3	0.40467327	30.39489117
TT	121.8	29.8	171	16.11419037	1554.668288	16	1551	3.1	0.413	Fabaceae	Ormosia	Ormosia_henryi	tree	evergreen	1	¶¹¿Æ	ºì¶¹Êô	»¨éµÄ¾	TT-DW-2	NA	0.304455446	472.5	26	0.979593792	26.54161369
TT	121.8	29.8	171	16.11419037	1554.668288	16	1551	3.1	0.413	Lauraceae	Machilus	Machilus_thunbergii	tree	evergreen	2	ÕÁ¿Æ	ÈóéªÊô	ºìéª	TT-DX-1	NA	NA	473.6	6.5	0.583876221	11.13249652
TT	121.8	29.8	171	16.11419037	1554.668288	16	1551	3.1	0.413	Ericaceae	Rhododendron	Rhododendron_ovatum	shrub	evergreen	2	¶Å¾é»¨¿Æ	¶Å¾éÊô	ÂíÒø»¨	TT-DY-1	NA	0.414388489	479	5	0.374304291	13.35811563
TT	121.8	29.8	171	16.11419037	1554.668288	16	1551	3.1	0.413	Ericaceae	Rhododendron	Rhododendron_ovatum	shrub	evergreen	2	¶Å¾é»¨¿Æ	¶Å¾éÊô	ÂíÒø»¨	TT-DY-2	NA	0.439004149	484.3	4.3	0.291914556	14.73033774
TT	121.8	29.8	171	16.11419037	1554.668288	16	1551	3.1	0.413	Hamamelidaceae	Distylium	Distylium_myricoides	tree	evergreen	2	½ðÂÆÃ·¿Æ	ÎÃÄ¸Ê÷Êô	ÑîÃ·Ò¶ÎÃÄ¸Ê÷	TT-DZ-1	NA	0.4595	466.6	5.3	0.321578143	16.48121962
TT	121.8	29.8	171	16.11419037	1554.668288	16	1551	3.1	0.413	Theaceae	Schima	Schima_superba	tree	evergreen	2	É½²è¿Æ	Ä¾ºÉÊô	Ä¾ºÉ	TT-E-1	NA	0.384831461	485.5	8.3	0.504600819	16.44864552
TT	121.8	29.8	171	16.11419037	1554.668288	16	1551	3.1	0.413	Theaceae	Schima	Schima_superba	tree	evergreen	2	É½²è¿Æ	Ä¾ºÉÊô	Ä¾ºÉ	TT-E-2	NA	0.37875	480.1	6.9	0.471081736	14.64713971
TT	121.8	29.8	171	16.11419037	1554.668288	16	1551	3.1	0.413	Theaceae	Schima	Schima_superba	tree	evergreen	2	É½²è¿Æ	Ä¾ºÉÊô	Ä¾ºÉ	TT-E-3	NA	0.365284974	487.1	7.2	1.074509829	6.700729771
TT	121.8	29.8	171	16.11419037	1554.668288	16	1551	3.1	0.413	Styracaceae	Styrax	Styrax_confusus	tree	deciduous	2	°²Ï¢Ïã¿Æ	°²Ï¢ÏãÊô	ÈüÉ½Ã·	TT-EA-1	NA	0.357835821	473.9	8.7	0.456393176	19.06251114
TT	121.8	29.8	171	16.11419037	1554.668288	16	1551	3.1	0.413	Styracaceae	Styrax	Styrax_confusus	tree	deciduous	2	°²Ï¢Ïã¿Æ	°²Ï¢ÏãÊô	ÈüÉ½Ã·	TT-EA-2	NA	0.451383399	480.7	6.6	0.293061101	22.52090085
TT	121.8	29.8	171	16.11419037	1554.668288	16	1551	3.1	0.413	Euphorbiaceae	Glochidion	Glochidion_puberum	shrub	deciduous	2	´óêª¿Æ	ËãÅÌ×ÓÊô	ËãÅÌ×Ó	TT-EB-1	NA	0.417105263	462	6.7	0.816765511	8.203088781
TT	121.8	29.8	171	16.11419037	1554.668288	16	1551	3.1	0.413	Aquifoliaceae	Ilex	Ilex_rotunda	tree	evergreen	2	¶¬Çà¿Æ	¶¬ÇàÊô	Ìú¶¬Çà	TT-EC-1	NA	0.463829787	483.8	6.4	0.483818856	13.2280913
TT	121.8	29.8	171	16.11419037	1554.668288	16	1551	3.1	0.413	Rubiaceae	Gardenia	Gardenia_jasminoides	shrub	evergreen	2	Üç²Ý¿Æ	èÙ×ÓÊô	èÙ×Ó	TT-ED-1	NA	0.327777778	446.6	9.6	0.462074418	20.77587424
TT	121.8	29.8	171	16.11419037	1554.668288	16	1551	3.1	0.413	Styracaceae	Alniphyllum	Alniphyllum_fortunei	tree	deciduous	2	°²Ï¢Ïã¿Æ	³àÑîÒ¶Êô	Äâ³àÑî	TT-EF-1	NA	0.315	457.4	8.2	0.64258522	12.76095333
TT	121.8	29.8	171	16.11419037	1554.668288	16	1551	3.1	0.413	Styracaceae	Alniphyllum	Alniphyllum_fortunei	tree	deciduous	2	°²Ï¢Ïã¿Æ	³àÑîÒ¶Êô	Äâ³àÑî	TT-EF-2	NA	0.331940299	456.6	8.9	0.798797797	11.1417433
TT	121.8	29.8	171	16.11419037	1554.668288	16	1551	3.1	0.413	Styracaceae	Alniphyllum	Alniphyllum_fortunei	tree	deciduous	2	°²Ï¢Ïã¿Æ	³àÑîÒ¶Êô	Äâ³àÑî	TT-EF-3	NA	0.272068966	449.1	7.3	1.164395805	6.269345843
TT	121.8	29.8	171	16.11419037	1554.668288	16	1551	3.1	0.413	Styracaceae	Alniphyllum	Alniphyllum_fortunei	tree	deciduous	2	°²Ï¢Ïã¿Æ	³àÑîÒ¶Êô	Äâ³àÑî	TT-EF-4	NA	0.364345404	466.2	8.3	0.533272231	15.56428315
TT	121.8	29.8	171	16.11419037	1554.668288	16	1551	3.1	0.413	Styracaceae	Alniphyllum	Alniphyllum_fortunei	tree	deciduous	2	°²Ï¢Ïã¿Æ	³àÑîÒ¶Êô	Äâ³àÑî	TT-EF-5	NA	0.340780142	458.5	7.5	0.52716427	14.22706436
TT	121.8	29.8	171	16.11419037	1554.668288	16	1551	3.1	0.413	Euphorbiaceae	Phyllanthus	Phyllanthus_glaucus	shrub	deciduous	2	´óêª¿Æ	Ò¶ÏÂÖéÊô	Çà»ÒÒ¶ÏÂÖé	TT-EG-1	NA	0.385714286	442.1	11.2	0.841098148	13.31592517
TT	121.8	29.8	171	16.11419037	1554.668288	16	1551	3.1	0.413	Euphorbiaceae	Phyllanthus	Phyllanthus_glaucus	shrub	deciduous	2	´óêª¿Æ	Ò¶ÏÂÖéÊô	Çà»ÒÒ¶ÏÂÖé	TT-EG-2	NA	0.350769231	435.9	13.6	0.694717297	19.57630832
TT	121.8	29.8	171	16.11419037	1554.668288	16	1551	3.1	0.413	Illiciaceae	Illicium	Illicium_lanceolatum	shrub	evergreen	2	°Ë½Ç¿Æ	°Ë½ÇÊô	ÅúÕëÒ¶ÜîÏã	TT-EH-1	NA	0.326073132	491.1	7.1	0.982329652	7.227716262
TT	121.8	29.8	171	16.11419037	1554.668288	16	1551	3.1	0.413	Illiciaceae	Illicium	Illicium_lanceolatum	shrub	evergreen	2	°Ë½Ç¿Æ	°Ë½ÇÊô	ÅúÕëÒ¶ÜîÏã	TT-EH-2	NA	0.411515152	495.4	7.3	0.558806182	13.06356342
TT	121.8	29.8	171	16.11419037	1554.668288	16	1551	3.1	0.413	Illiciaceae	Illicium	Illicium_lanceolatum	shrub	evergreen	2	°Ë½Ç¿Æ	°Ë½ÇÊô	ÅúÕëÒ¶ÜîÏã	TT-EH-3	NA	0.36684492	498	7.2	0.715697043	10.0601226
TT	121.8	29.8	171	16.11419037	1554.668288	16	1551	3.1	0.413	Verbenaceae	Clerodendrum	Clerodendrum_cyrtophyllum	shrub	deciduous	2	Âí±Þ²Ý¿Æ	´óÇàÊô	´óÇà	TT-EI-1	NA	0.345663957	459.6	12.9	1.040818404	12.39409291
TT	121.8	29.8	171	16.11419037	1554.668288	16	1551	3.1	0.413	Verbenaceae	Clerodendrum	Clerodendrum_cyrtophyllum	shrub	deciduous	2	Âí±Þ²Ý¿Æ	´óÇàÊô	´óÇà	TT-EI-2	NA	0.381589958	444.7	16.1	1.115535056	14.43253613
TT	121.8	29.8	171	16.11419037	1554.668288	16	1551	3.1	0.413	Verbenaceae	Clerodendrum	Clerodendrum_cyrtophyllum	shrub	deciduous	2	Âí±Þ²Ý¿Æ	´óÇàÊô	´óÇà	TT-EI-3	NA	0.360961538	453.8	12.6	1.044947085	12.05802684
TT	121.8	29.8	171	16.11419037	1554.668288	16	1551	3.1	0.413	Fagaceae	Quercus	Quercus_acutissima	tree	deciduous	2	¿Ç¶·¿Æ	èÝÊô	ÂéèÝ	TT-EJ-1	NA	0.438509317	463.2	10.4	0.961868151	10.81229271
TT	121.8	29.8	171	16.11419037	1554.668288	16	1551	3.1	0.413	Fagaceae	Castanopsis	Castanopsis_fargesii	tree	evergreen	2	¿Ç¶·¿Æ	×¶Êô	Ë¿èÝèà	TT-EK-1	NA	0.357096774	457.9	10.1	1.245794292	8.107277473
TT	121.8	29.8	171	16.11419037	1554.668288	16	1551	3.1	0.413	Fagaceae	Castanopsis	Castanopsis_fargesii	tree	evergreen	2	¿Ç¶·¿Æ	×¶Êô	Ë¿èÝèà	TT-EK-2	NA	0.40952381	467	9	1.095054204	8.218771242
TT	121.8	29.8	171	16.11419037	1554.668288	16	1551	3.1	0.413	Theaceae	Schima	Schima_superba	tree	evergreen	2	É½²è¿Æ	Ä¾ºÉÊô	Ä¾ºÉ	TT-F-1	NA	0.322651934	475	8.9	1.288531819	6.907085932
TT	121.8	29.8	171	16.11419037	1554.668288	16	1551	3.1	0.413	Theaceae	Schima	Schima_superba	tree	evergreen	2	É½²è¿Æ	Ä¾ºÉÊô	Ä¾ºÉ	TT-G-1	NA	0.409361702	477.6	7.5	0.56579126	13.2557721
TT	121.8	29.8	171	16.11419037	1554.668288	16	1551	3.1	0.413	Theaceae	Schima	Schima_superba	tree	evergreen	2	É½²è¿Æ	Ä¾ºÉÊô	Ä¾ºÉ	TT-H-1	NA	0.324885496	484	7.3	1.635964286	4.4622001
TT	121.8	29.8	171	16.11419037	1554.668288	16	1551	3.1	0.413	Theaceae	Eurya	Eurya_groffii	tree	deciduous	2	É½²è¿Æ	èÚÄ¾Êô	¸ÚèÚ	TT-I-1	NA	0.285875706	434.1	11.3	0.904172546	12.49761459
TT	121.8	29.8	171	16.11419037	1554.668288	16	1551	3.1	0.413	Theaceae	Eurya	Eurya_groffii	tree	deciduous	2	É½²è¿Æ	èÚÄ¾Êô	¸ÚèÚ	TT-I-2	NA	0.247413793	424.1	12.8	1.440310087	8.886975184
TT	121.8	29.8	171	16.11419037	1554.668288	16	1551	3.1	0.413	Theaceae	Eurya	Eurya_groffii	tree	deciduous	2	É½²è¿Æ	èÚÄ¾Êô	¸ÚèÚ	TT-I-3	NA	0.340963855	445.4	8.8	0.689607447	12.76088308
TT	121.8	29.8	171	16.11419037	1554.668288	16	1551	3.1	0.413	Theaceae	Eurya	Eurya_groffii	tree	deciduous	2	É½²è¿Æ	èÚÄ¾Êô	¸ÚèÚ	TT-I-4	NA	0.282941176	451.6	10.6	0.82487639	12.85041023
TT	121.8	29.8	171	16.11419037	1554.668288	16	1551	3.1	0.413	Theaceae	Eurya	Eurya_groffii	tree	deciduous	2	É½²è¿Æ	èÚÄ¾Êô	¸ÚèÚ	TT-I-5	NA	0.249107143	420.2	10.9	1.015491702	10.73371646
TT	121.8	29.8	171	16.11419037	1554.668288	16	1551	3.1	0.413	Rubiaceae	Diplospora	Diplospora_dubia	shrub	evergreen	2	Üç²Ý¿Æ	¹·¹Ç²ñÊô	¹·¹Ç²ñ	TT-J-1	NA	0.312815534	486.6	17.7	0.598233834	29.58709286
TT	121.8	29.8	171	16.11419037	1554.668288	16	1551	3.1	0.413	Betulaceae	Carpinus	Carpinus_londoniana	tree	deciduous	2	èëÄ¾¿Æ	¶ì¶úèÀÊô	¿íÒ¶¶ì¶úèÀ	TT-K-1	NA	0.437575758	495.9	8.5	1.443946273	5.886645618
TT	121.8	29.8	171	16.11419037	1554.668288	16	1551	3.1	0.413	Myricaceae	Myrica	Myrica_rubra	tree	evergreen	2	ÑîÃ·¿Æ	ÑîÃ·Êô	ÑîÃ·	TT-L-1	NA	NA	480.3	9	0.599210065	15.01977441
TT	121.8	29.8	171	16.11419037	1554.668288	16	1551	3.1	0.413	Myricaceae	Myrica	Myrica_rubra	tree	evergreen	2	ÑîÃ·¿Æ	ÑîÃ·Êô	ÑîÃ·	TT-L-2	NA	0.502487562	495.3	8.8	0.502645002	17.50738586
TT	121.8	29.8	171	16.11419037	1554.668288	16	1551	3.1	0.413	Myricaceae	Myrica	Myrica_rubra	tree	evergreen	2	ÑîÃ·¿Æ	ÑîÃ·Êô	ÑîÃ·	TT-L-3	NA	0.445321637	482.2	8.3	0.799103593	10.38663832
TT	121.8	29.8	171	16.11419037	1554.668288	16	1551	3.1	0.413	Euphorbiaceae	Glochidion	Glochidion_puberum	shrub	deciduous	2	´óêª¿Æ	ËãÅÌ×ÓÊô	ËãÅÌ×Ó	TT-M-1	NA	0.314010989	471.4	6.8	0.439518471	15.47147719
TT	121.8	29.8	171	16.11419037	1554.668288	16	1551	3.1	0.413	Fagaceae	Castanopsis	Castanopsis_fargesii	tree	evergreen	2	¿Ç¶·¿Æ	×¶Êô	Ë¿èÝèà	TT-N-1	NA	0.409385113	481.3	7.2	1.0318706	6.977619093
TT	121.8	29.8	171	16.11419037	1554.668288	16	1551	3.1	0.413	Fagaceae	Castanopsis	Castanopsis_fargesii	tree	evergreen	2	¿Ç¶·¿Æ	×¶Êô	Ë¿èÝèà	TT-N-2	NA	0.463055556	483.5	10.3	0.854719171	12.05074175
TT	121.8	29.8	171	16.11419037	1554.668288	16	1551	3.1	0.413	Fagaceae	Castanopsis	Castanopsis_fargesii	tree	evergreen	2	¿Ç¶·¿Æ	×¶Êô	Ë¿èÝèà	TT-N-3	NA	0.395145631	488.4	9	1.064332248	8.456006117
TT	121.8	29.8	171	16.11419037	1554.668288	16	1551	3.1	0.413	Fagaceae	Castanopsis	Castanopsis_fargesii	tree	evergreen	2	¿Ç¶·¿Æ	×¶Êô	Ë¿èÝèà	TT-N-4	NA	0.478965517	487.2	8.3	0.756761628	10.96778654
TT	121.8	29.8	171	16.11419037	1554.668288	16	1551	3.1	0.413	Rubiaceae	Tarenna	Tarenna_mollissima	tree	evergreen	2	Üç²Ý¿Æ	ÎÚ¿ÚÊ÷Êô	ÎÚ¿ÚÊ÷	TT-O-1	NA	0.351804124	457.8	10.7	0.665621183	16.07520955
TT	121.8	29.8	171	16.11419037	1554.668288	16	1551	3.1	0.413	Theaceae	Schima	Schima_superba	tree	evergreen	2	É½²è¿Æ	Ä¾ºÉÊô	Ä¾ºÉ	TT-P-1	NA	0.392727273	472.7	7.4	1.160908174	6.374319835
TT	121.8	29.8	171	16.11419037	1554.668288	16	1551	3.1	0.413	Symplocaceae	Symplocos	Symplocos_sumuntia	tree	evergreen	2	É½·¯¿Æ	É½·¯Êô	É½·¯	TT-R-1	NA	0.40931677	409.7	7.5	0.995384378	7.534777686
TT	121.8	29.8	171	16.11419037	1554.668288	16	1551	3.1	0.413	Fagaceae	Lithocarpus	Lithocarpus_glaber	tree	evergreen	2	¿Ç¶·¿Æ	¿ÂÊô	Ê¯èÝ	TT-S-1	NA	0.475598086	503.6	11.1	0.46923413	23.65556828
TT	121.8	29.8	171	16.11419037	1554.668288	16	1551	3.1	0.413	Elaeocarpaceae	Elaeocarpus	Elaeocarpus_japonicus	tree	evergreen	2	¶ÅÓ¢¿Æ	¶ÅÓ¢Êô	Êí¶¹	TT-T-1	NA	0.416161616	488.2	6.9	0.578144086	11.93474113
TT	121.8	29.8	171	16.11419037	1554.668288	16	1551	3.1	0.413	Symplocaceae	Symplocos	Symplocos_setchuensis	tree	evergreen	2	É½·¯¿Æ	É½·¯Êô	ËÄ´¨É½·¯	TT-U-1	NA	0.422183099	463.4	9.1	0.778823574	11.68428936
TT	121.8	29.8	171	16.11419037	1554.668288	16	1551	3.1	0.413	Fagaceae	Lithocarpus	Lithocarpus_glaber	tree	evergreen	2	¿Ç¶·¿Æ	¿ÂÊô	Ê¯èÝ	TT-V-1	NA	0.463953488	505.4	12.3	1.011321526	12.16230416
TT	121.8	29.8	171	16.11419037	1554.668288	16	1551	3.1	0.413	Symplocaceae	Symplocos	Symplocos_stellaris	tree	evergreen	2	É½·¯¿Æ	É½·¯Êô	ÀÏÊóÊ¸	TT-W-1	NA	0.390569745	438.1	8.2	0.77615942	10.56483989
TT	121.8	29.8	171	16.11419037	1554.668288	16	1551	3.1	0.413	Symplocaceae	Symplocos	Symplocos_stellaris	tree	evergreen	2	É½·¯¿Æ	É½·¯Êô	ÀÏÊóÊ¸	TT-W-2	NA	0.373708207	444.3	7.8	0.462839859	16.85248115
TT	121.8	29.8	171	16.11419037	1554.668288	16	1551	3.1	0.413	Fabaceae	Ormosia	Ormosia_henryi	tree	evergreen	1	¶¹¿Æ	ºì¶¹Êô	»¨éµÄ¾	TT-X-1	NA	0.29931694	412.5	15.2	1.160908174	13.0931975
TT	121.8	29.8	171	16.11419037	1554.668288	16	1551	3.1	0.413	Daphniphyllaceae	Daphniphyllum	Daphniphyllum_macropodum	tree	evergreen	2	½»ÈÃÄ¾¿Æ	½»ÈÃÄ¾Êô	½»ÈÃÄ¾	TT-Y-1	NA	0.296052632	511.8	9.3	1.230790544	7.556119151
TT	121.8	29.8	171	16.11419037	1554.668288	16	1551	3.1	0.413	Aquifoliaceae	Ilex	Ilex_rotunda	tree	evergreen	2	¶¬Çà¿Æ	¶¬ÇàÊô	Ìú¶¬Çà	TT-Z-1	NA	0.438073394	501.6	10.2	0.754885993	13.51197412
YS	118.6	36.2	309	11.57569596	773.2736694	10.8	845.9	4.35	0.776	Fabaceae	Robinia	Robinia_pseudoacacia	tree	deciduous	1	¶¹¿Æ	´Ì»±Êô	Ñó»±	YS-BA-1	0.248518519	0.376966292	428.1	9	0.723394834	12.4413385
YS	118.6	36.2	309	11.57569596	773.2736694	10.8	845.9	4.35	0.776	Fabaceae	Robinia	Robinia_pseudoacacia	tree	deciduous	1	¶¹¿Æ	´Ì»±Êô	Ñó»±	YS-BA-2	0.2325	0.360864745	467.9	10.4	0.727744108	14.29073748
YS	118.6	36.2	309	11.57569596	773.2736694	10.8	845.9	4.35	0.776	Fabaceae	Robinia	Robinia_pseudoacacia	tree	deciduous	1	¶¹¿Æ	´Ì»±Êô	Ñó»±	YS-BA-3	0.3875	0.417339795	466.7	10.9	0.63259542	17.23060214
YS	118.6	36.2	309	11.57569596	773.2736694	10.8	845.9	4.35	0.776	Fabaceae	Robinia	Robinia_pseudoacacia	tree	deciduous	1	¶¹¿Æ	´Ì»±Êô	Ñó»±	YS-BA-4	0.34375	0.345694532	389.3	9.8	0.841666667	11.64356435
YS	118.6	36.2	309	11.57569596	773.2736694	10.8	845.9	4.35	0.776	Fabaceae	Robinia	Robinia_pseudoacacia	tree	deciduous	1	¶¹¿Æ	´Ì»±Êô	Ñó»±	YS-BA-5	0.2825	0.331378299	448	12.7	0.806644295	15.7442383
YS	118.6	36.2	309	11.57569596	773.2736694	10.8	845.9	4.35	0.776	Rosaceae	Sorbus	Sorbus_alnifolia	tree	deciduous	2	Ç¾Þ±¿Æ	»¨é±Êô	Ë®ÓÜ»¨é±	YS-BB-1	0.326	0.451523546	436.3	8.4	0.862974684	9.733773372
YS	118.6	36.2	309	11.57569596	773.2736694	10.8	845.9	4.35	0.776	Rosaceae	Sorbus	Sorbus_alnifolia	tree	deciduous	2	Ç¾Þ±¿Æ	»¨é±Êô	Ë®ÓÜ»¨é±	YS-BB-2	0.537884615	0.516146891	475.4	6	0.424044944	14.14944356
YS	118.6	36.2	309	11.57569596	773.2736694	10.8	845.9	4.35	0.776	Rosaceae	Sorbus	Sorbus_alnifolia	tree	deciduous	2	Ç¾Þ±¿Æ	»¨é±Êô	Ë®ÓÜ»¨é±	YS-BB-3	0.514444444	0.48994709	558.5	8.1	0.4242	19.09476662
YS	118.6	36.2	309	11.57569596	773.2736694	10.8	845.9	4.35	0.776	Moraceae	Morus	Morus_cathayana	tree	deciduous	2	É£¿Æ	É£Êô	»ªÉ£	YS-BC-1	0.315283019	0.385734072	477.9	8.1	0.623082707	12.99987932
YS	118.6	36.2	309	11.57569596	773.2736694	10.8	845.9	4.35	0.776	Moraceae	Morus	Morus_cathayana	tree	deciduous	2	É£¿Æ	É£Êô	»ªÉ£	YS-BC-2	0.322	0.369605142	470.6	15.6	0.939188192	16.61008958
YS	118.6	36.2	309	11.57569596	773.2736694	10.8	845.9	4.35	0.776	Moraceae	Morus	Morus_cathayana	tree	deciduous	2	É£¿Æ	É£Êô	»ªÉ£	YS-BC-3	0.30675	0.383078364	477.9	13.3	0.893461538	14.88592338
YS	118.6	36.2	309	11.57569596	773.2736694	10.8	845.9	4.35	0.776	Oleaceae	Fraxinus	Fraxinus_chinensis	tree	deciduous	2	Ä¾Ï¬¿Æ	—qÊô	°×À¯	YS-BD-1	0.407894737	0.432236475	455.7	5.5	0.568962963	9.666710063
YS	118.6	36.2	309	11.57569596	773.2736694	10.8	845.9	4.35	0.776	Oleaceae	Fraxinus	Fraxinus_chinensis	tree	deciduous	2	Ä¾Ï¬¿Æ	—qÊô	°×À¯	YS-BD-2	0.349545455	0.348121322	449	5.5	0.473745928	11.60959847
YS	118.6	36.2	309	11.57569596	773.2736694	10.8	845.9	4.35	0.776	Oleaceae	Fraxinus	Fraxinus_chinensis	tree	deciduous	2	Ä¾Ï¬¿Æ	—qÊô	°×À¯	YS-BD-3	0.442	0.450305637	489.2	6.7	0.595827338	11.24486839
YS	118.6	36.2	309	11.57569596	773.2736694	10.8	845.9	4.35	0.776	Oleaceae	Fraxinus	Fraxinus_chinensis	tree	deciduous	2	Ä¾Ï¬¿Æ	—qÊô	°×À¯	YS-BD-4	0.380666667	0.438443819	457.6	5.2	0.697042254	7.460092943
YS	118.6	36.2	309	11.57569596	773.2736694	10.8	845.9	4.35	0.776	Oleaceae	Fraxinus	Fraxinus_chinensis	tree	deciduous	2	Ä¾Ï¬¿Æ	—qÊô	°×À¯	YS-BD-5	0.382608696	0.400181901	443.6	7.1	0.829505703	8.559314269
YS	118.6	36.2	309	11.57569596	773.2736694	10.8	845.9	4.35	0.776	Celastraceae	Euonymus	Euonymus_oxyphyllus	shrub	deciduous	2	ÎÀÃ¬¿Æ	ÎÀÃ¬Êô	´¹Ë¿ÎÀÃ¬	YS-BE-(3)	0.409736842	0.418773534	454.9	13.9	0.984839858	14.11396979
YS	118.6	36.2	309	11.57569596	773.2736694	10.8	845.9	4.35	0.776	Celastraceae	Euonymus	Euonymus_oxyphyllus	shrub	deciduous	2	ÎÀÃ¬¿Æ	ÎÀÃ¬Êô	´¹Ë¿ÎÀÃ¬	YS-BE-1	0.438793103	0.416734894	463.1	13.5	1.248689139	10.81133773
YS	118.6	36.2	309	11.57569596	773.2736694	10.8	845.9	4.35	0.776	Celastraceae	Euonymus	Euonymus_oxyphyllus	shrub	deciduous	2	ÎÀÃ¬¿Æ	ÎÀÃ¬Êô	´¹Ë¿ÎÀÃ¬	YS-BE-2	0.395192308	0.375685558	455.8	10.6	1.13625	9.328932893
YS	118.6	36.2	309	11.57569596	773.2736694	10.8	845.9	4.35	0.776	Celastraceae	Euonymus	Euonymus_oxyphyllus	shrub	deciduous	2	ÎÀÃ¬¿Æ	ÎÀÃ¬Êô	´¹Ë¿ÎÀÃ¬	YS-BE-3	0.393103448	0.395215809	468.1	11.2	0.940722022	11.90574871
YS	118.6	36.2	309	11.57569596	773.2736694	10.8	845.9	4.35	0.776	Celastraceae	Euonymus	Euonymus_oxyphyllus	shrub	deciduous	2	ÎÀÃ¬¿Æ	ÎÀÃ¬Êô	´¹Ë¿ÎÀÃ¬	YS-BE-4	0.392	0.409641912	472.4	9.7	0.922805755	10.51142123
YS	118.6	36.2	309	11.57569596	773.2736694	10.8	845.9	4.35	0.776	Celastraceae	Euonymus	Euonymus_oxyphyllus	shrub	deciduous	2	ÎÀÃ¬¿Æ	ÎÀÃ¬Êô	´¹Ë¿ÎÀÃ¬	YS-BE-5	0.477111111	0.433825015	452.8	8.3	0.701099656	11.83854525
YS	118.6	36.2	309	11.57569596	773.2736694	10.8	845.9	4.35	0.776	Rosaceae	Prunus	Prunus_padus	tree	deciduous	2	Ç¾Þ±¿Æ	ÀîÊô	³íÀî	YS-BF-1	0.452	0.46110686	451.4	9.5	0.961198502	9.883494388
YS	118.6	36.2	309	11.57569596	773.2736694	10.8	845.9	4.35	0.776	Celastraceae	Celastrus	Celastrus_orbiculatus	climber	deciduous	2	ÎÀÃ¬¿Æ	ÄÏÉßÌÙÊô	ÄÏÉßÌÙ	YS-BG-1	0.322625	0.363623556	502.5	7.7	1.085185185	7.095563141
YS	118.6	36.2	309	11.57569596	773.2736694	10.8	845.9	4.35	0.776	Celastraceae	Celastrus	Celastrus_orbiculatus	climber	deciduous	2	ÎÀÃ¬¿Æ	ÄÏÉßÌÙÊô	ÄÏÉßÌÙ	YS-BG-2	0.374	0.408488064	508.8	6.2	0.741797753	8.358073309
YS	118.6	36.2	309	11.57569596	773.2736694	10.8	845.9	4.35	0.776	Celastraceae	Celastrus	Celastrus_orbiculatus	climber	deciduous	2	ÎÀÃ¬¿Æ	ÄÏÉßÌÙÊô	ÄÏÉßÌÙ	YS-BG-3	0.30725	0.350691967	495.8	8.5	1.310656371	6.485300181
YS	118.6	36.2	309	11.57569596	773.2736694	10.8	845.9	4.35	0.776	Celastraceae	Celastrus	Celastrus_orbiculatus	climber	deciduous	2	ÎÀÃ¬¿Æ	ÄÏÉßÌÙÊô	ÄÏÉßÌÙ	YS-BG-4	0.363275862	0.366945315	486.2	5.4	0.942537313	5.729216155
YS	118.6	36.2	309	11.57569596	773.2736694	10.8	845.9	4.35	0.776	Celastraceae	Celastrus	Celastrus_orbiculatus	climber	deciduous	2	ÎÀÃ¬¿Æ	ÄÏÉßÌÙÊô	ÄÏÉßÌÙ	YS-BG-5	0.384923077	0.428424658	457	7.8	0.625970149	12.46065809
YS	118.6	36.2	309	11.57569596	773.2736694	10.8	845.9	4.35	0.776	Caprifoliaceae	Weigela	Weigela_florida	shrub	deciduous	2	ÈÌ¶¬¿Æ	½õ´ø»¨Êô	½õ´ø»¨	YS-BH-1	0.249350649	0.291793313	471.4	5.3	0.715278689	7.409699298
YS	118.6	36.2	309	11.57569596	773.2736694	10.8	845.9	4.35	0.776	Caprifoliaceae	Weigela	Weigela_florida	shrub	deciduous	2	ÈÌ¶¬¿Æ	½õ´ø»¨Êô	½õ´ø»¨	YS-BH-2	0.305294118	0.392216135	506.4	5.2	0.567491639	9.163130595
YS	118.6	36.2	309	11.57569596	773.2736694	10.8	845.9	4.35	0.776	Caprifoliaceae	Weigela	Weigela_florida	shrub	deciduous	2	ÈÌ¶¬¿Æ	½õ´ø»¨Êô	½õ´ø»¨	YS-BH-3	0.274594595	0.323463865	488	9.7	0.94870229	10.22449308
YS	118.6	36.2	309	11.57569596	773.2736694	10.8	845.9	4.35	0.776	Caprifoliaceae	Weigela	Weigela_florida	shrub	deciduous	2	ÈÌ¶¬¿Æ	½õ´ø»¨Êô	½õ´ø»¨	YS-BH-4	0.249642857	0.314298561	449.5	5.1	0.660747664	7.718528991
YS	118.6	36.2	309	11.57569596	773.2736694	10.8	845.9	4.35	0.776	Caprifoliaceae	Weigela	Weigela_florida	shrub	deciduous	2	ÈÌ¶¬¿Æ	½õ´ø»¨Êô	½õ´ø»¨	YS-BH-5	0.302407407	0.237596392	486.7	5.7	0.509111111	11.19598429
YS	118.6	36.2	309	11.57569596	773.2736694	10.8	845.9	4.35	0.776	Rosaceae	Rubus	Rubus_crataegifolius	shrub	deciduous	2	Ç¾Þ±¿Æ	Ðü¹³×ÓÊô	É½é«Ò¶Ðü¹³×Ó	YS-BI-1	0.256	0.352293578	458.7	8.2	1.12046875	7.318365639
YS	118.6	36.2	309	11.57569596	773.2736694	10.8	845.9	4.35	0.776	Rosaceae	Rubus	Rubus_crataegifolius	shrub	deciduous	2	Ç¾Þ±¿Æ	Ðü¹³×ÓÊô	É½é«Ò¶Ðü¹³×Ó	YS-BI-2	0.2125	0.31200839	484.1	8.4	0.785132075	10.69883688
YS	118.6	36.2	309	11.57569596	773.2736694	10.8	845.9	4.35	0.776	Rosaceae	Rubus	Rubus_crataegifolius	shrub	deciduous	2	Ç¾Þ±¿Æ	Ðü¹³×ÓÊô	É½é«Ò¶Ðü¹³×Ó	YS-BI-3	0.238378378	0.398914518	472.8	6.9	1.017829457	6.779131762
YS	118.6	36.2	309	11.57569596	773.2736694	10.8	845.9	4.35	0.776	Rosaceae	Rubus	Rubus_crataegifolius	shrub	deciduous	2	Ç¾Þ±¿Æ	Ðü¹³×ÓÊô	É½é«Ò¶Ðü¹³×Ó	YS-BI-4	0.942352941	0.391591298	478.1	4.8	0.685895522	6.998150368
YS	118.6	36.2	309	11.57569596	773.2736694	10.8	845.9	4.35	0.776	Rosaceae	Rubus	Rubus_crataegifolius	shrub	deciduous	2	Ç¾Þ±¿Æ	Ðü¹³×ÓÊô	É½é«Ò¶Ðü¹³×Ó	YS-BI-5	0.275357143	0.372283921	473	8.9	0.730307692	12.1866442
YS	118.6	36.2	309	11.57569596	773.2736694	10.8	845.9	4.35	0.776	Rosaceae	Spiraea	Spiraea_fritschiana	shrub	deciduous	2	Ç¾Þ±¿Æ	ÐåÏß¾ÕÊô	»ª±±ÐåÏß¾Õ	YS-BK-1	0.376666667	0.579487179	506.6	10.4	0.637042802	16.32543366
YS	118.6	36.2	309	11.57569596	773.2736694	10.8	845.9	4.35	0.776	Rosaceae	Spiraea	Spiraea_fritschiana	shrub	deciduous	2	Ç¾Þ±¿Æ	ÐåÏß¾ÕÊô	»ª±±ÐåÏß¾Õ	YS-BK-2	0.327142857	0.534048507	426.5	9.8	1.017851852	9.628120223
YS	118.6	36.2	309	11.57569596	773.2736694	10.8	845.9	4.35	0.776	Rosaceae	Spiraea	Spiraea_fritschiana	shrub	deciduous	2	Ç¾Þ±¿Æ	ÐåÏß¾ÕÊô	»ª±±ÐåÏß¾Õ	YS-BK-3	0.227333333	0.555978261	520.7	8.7	1.051985019	8.270079747
YS	118.6	36.2	309	11.57569596	773.2736694	10.8	845.9	4.35	0.776	Rosaceae	Spiraea	Spiraea_fritschiana	shrub	deciduous	2	Ç¾Þ±¿Æ	ÐåÏß¾ÕÊô	»ª±±ÐåÏß¾Õ	YS-BK-4	0.444	0.573643411	465.2	7.5	0.800888889	9.364594893
YS	118.6	36.2	309	11.57569596	773.2736694	10.8	845.9	4.35	0.776	Rosaceae	Spiraea	Spiraea_fritschiana	shrub	deciduous	2	Ç¾Þ±¿Æ	ÐåÏß¾ÕÊô	»ª±±ÐåÏß¾Õ	YS-BK-5	0.295238095	0.566210046	497.6	8.4	0.776716418	10.81475788
YS	118.6	36.2	309	11.57569596	773.2736694	10.8	845.9	4.35	0.776	Rosaceae	Spiraea	Spiraea_trilobata	shrub	deciduous	2	Ç¾Þ±¿Æ	ÐåÏß¾ÕÊô	ÈýÁÑÐåÏß¾Õ	YS-BM-1	0.455714286	0.517437145	519	8.9	1.655230769	5.376893764
YS	118.6	36.2	309	11.57569596	773.2736694	10.8	845.9	4.35	0.776	Rosaceae	Spiraea	Spiraea_trilobata	shrub	deciduous	2	Ç¾Þ±¿Æ	ÐåÏß¾ÕÊô	ÈýÁÑÐåÏß¾Õ	YS-BM-2	0.270714286	0.539118065	480.8	8.4	1.811417625	4.637251998
YS	118.6	36.2	309	11.57569596	773.2736694	10.8	845.9	4.35	0.776	Rosaceae	Spiraea	Spiraea_trilobata	shrub	deciduous	2	Ç¾Þ±¿Æ	ÐåÏß¾ÕÊô	ÈýÁÑÐåÏß¾Õ	YS-BM-3	0.426923077	0.637931034	474.6	7.3	0.653231939	11.17520373
YS	118.6	36.2	309	11.57569596	773.2736694	10.8	845.9	4.35	0.776	Rosaceae	Spiraea	Spiraea_trilobata	shrub	deciduous	2	Ç¾Þ±¿Æ	ÐåÏß¾ÕÊô	ÈýÁÑÐåÏß¾Õ	YS-BM-4	0.412222222	0.609195402	502.4	8.2	0.812932331	10.08694043
YS	118.6	36.2	309	11.57569596	773.2736694	10.8	845.9	4.35	0.776	Rosaceae	Spiraea	Spiraea_trilobata	shrub	deciduous	2	Ç¾Þ±¿Æ	ÐåÏß¾ÕÊô	ÈýÁÑÐåÏß¾Õ	YS-BM-5	0.4035	0.598220904	500.1	7.4	0.616133829	12.0103777
YS	118.6	36.2	309	11.57569596	773.2736694	10.8	845.9	4.35	0.776	Caprifoliaceae	Lonicera	Lonicera_maackii	shrub	deciduous	2	ÈÌ¶¬¿Æ	ÈÌ¶¬Êô	½ðÒøÄ¾	YS-BN-1	0.396	0.458333333	489.7	7.1	0.755954198	9.392103409
YS	118.6	36.2	309	11.57569596	773.2736694	10.8	845.9	4.35	0.776	Celastraceae	Euonymus	Euonymus_alatus	shrub	deciduous	2	ÎÀÃ¬¿Æ	ÎÀÃ¬Êô	ÎÀÃ¬	YS-BO-1	0.299166667	0.3932092	456.4	14.8	1.116691729	13.25343388
YS	118.6	36.2	309	11.57569596	773.2736694	10.8	845.9	4.35	0.776	Celastraceae	Euonymus	Euonymus_alatus	shrub	deciduous	2	ÎÀÃ¬¿Æ	ÎÀÃ¬Êô	ÎÀÃ¬	YS-BO-2	0.363333333	0.413191812	468	10.5	0.699022556	15.02097452
YS	118.6	36.2	309	11.57569596	773.2736694	10.8	845.9	4.35	0.776	Sapindaceae	Acer	Acer_davidii	tree	deciduous	2	éÊÊ÷¿Æ	éÊÊô	Çà×õéÊ	YS-BP-1	0.331451613	0.359957961	485	10.5	1.079242424	9.729046752
YS	118.6	36.2	309	11.57569596	773.2736694	10.8	845.9	4.35	0.776	Oleaceae	Ligustrum	Ligustrum_obtusifolium	shrub	deciduous	2	Ä¾Ï¬¿Æ	Å®ÕêÊô	ÁÉ¶«Ë®À¯	YS-BR-1	0.343478261	0.473905219	495.5	9	0.660912548	13.61753537
YS	118.6	36.2	309	11.57569596	773.2736694	10.8	845.9	4.35	0.776	Oleaceae	Ligustrum	Ligustrum_obtusifolium	shrub	deciduous	2	Ä¾Ï¬¿Æ	Å®ÕêÊô	ÁÉ¶«Ë®À¯	YS-BR-2	0.55	0.515862069	500.6	12.2	0.371877395	32.8065114
YS	118.6	36.2	309	11.57569596	773.2736694	10.8	845.9	4.35	0.776	Oleaceae	Ligustrum	Ligustrum_obtusifolium	shrub	deciduous	2	Ä¾Ï¬¿Æ	Å®ÕêÊô	ÁÉ¶«Ë®À¯	YS-BR-3	0.418378378	0.474992329	496.1	7.7	0.490774648	15.68948199
YS	118.6	36.2	309	11.57569596	773.2736694	10.8	845.9	4.35	0.776	Oleaceae	Ligustrum	Ligustrum_obtusifolium	shrub	deciduous	2	Ä¾Ï¬¿Æ	Å®ÕêÊô	ÁÉ¶«Ë®À¯	YS-BR-4	0.452592593	0.443557169	486.2	10	0.565298507	17.68976899
YS	118.6	36.2	309	11.57569596	773.2736694	10.8	845.9	4.35	0.776	Oleaceae	Ligustrum	Ligustrum_obtusifolium	shrub	deciduous	2	Ä¾Ï¬¿Æ	Å®ÕêÊô	ÁÉ¶«Ë®À¯	YS-BR-5	0.398888889	0.447910168	488.5	12.5	0.661052632	18.90923566
YS	118.6	36.2	309	11.57569596	773.2736694	10.8	845.9	4.35	0.776	Rhamnaceae	Rhamnus	Rhamnus_globosa	tree	deciduous	2	ÊóÀî¿Æ	ÊóÀîÊô	Ô²Ò¶ÊóÀî	YS-BS-1	0.436470588	0.488801054	503.7	9.6	0.856431227	11.20930636
YS	118.6	36.2	309	11.57569596	773.2736694	10.8	845.9	4.35	0.776	Saxifragaceae	Deutzia	Deutzia_grandiflora	shrub	deciduous	2	»¢¶ú²Ý¿Æ	äÑÊèÊô	´ó»¨äÑÊè	YS-BT-1	0.337857143	0.459223301	520.6	8.2	0.494832215	16.57127356
YS	118.6	36.2	309	11.57569596	773.2736694	10.8	845.9	4.35	0.776	Saxifragaceae	Deutzia	Deutzia_grandiflora	shrub	deciduous	2	»¢¶ú²Ý¿Æ	äÑÊèÊô	´ó»¨äÑÊè	YS-BT-2	0.3725	0.457897972	539.2	7.1	0.401279461	17.69340495
YS	118.6	36.2	309	11.57569596	773.2736694	10.8	845.9	4.35	0.776	Saxifragaceae	Deutzia	Deutzia_grandiflora	shrub	deciduous	2	»¢¶ú²Ý¿Æ	äÑÊèÊô	´ó»¨äÑÊè	YS-BT-3	0.312	0.364912281	469.3	6.5	0.7575	8.580858086
YS	118.6	36.2	309	11.57569596	773.2736694	10.8	845.9	4.35	0.776	Betulaceae	Carpinus	Carpinus_turczaninowii	tree	deciduous	2	èëÄ¾¿Æ	¶ì¶úèÀÊô	¶ì¶úèÀ	YS-BV-1	0.5264	0.528938907	442.6	5.6	0.528872727	10.58855886
YS	118.6	36.2	309	11.57569596	773.2736694	10.8	845.9	4.35	0.776	Betulaceae	Carpinus	Carpinus_turczaninowii	tree	deciduous	2	èëÄ¾¿Æ	¶ì¶úèÀÊô	¶ì¶úèÀ	YS-BV-2	0.89	0.498492029	540.3	9.1	0.562330827	16.18264474
YS	118.6	36.2	309	11.57569596	773.2736694	10.8	845.9	4.35	0.776	Betulaceae	Carpinus	Carpinus_turczaninowii	tree	deciduous	2	èëÄ¾¿Æ	¶ì¶úèÀÊô	¶ì¶úèÀ	YS-BV-3	0.558	0.523697794	493.1	9.8	0.483189369	20.28190318
YS	118.6	36.2	309	11.57569596	773.2736694	10.8	845.9	4.35	0.776	Betulaceae	Carpinus	Carpinus_turczaninowii	tree	deciduous	2	èëÄ¾¿Æ	¶ì¶úèÀÊô	¶ì¶úèÀ	YS-BV-4	0.501333333	0.507422402	471.4	7.9	0.78133829	10.11085736
YS	118.6	36.2	309	11.57569596	773.2736694	10.8	845.9	4.35	0.776	Betulaceae	Carpinus	Carpinus_turczaninowii	tree	deciduous	2	èëÄ¾¿Æ	¶ì¶úèÀÊô	¶ì¶úèÀ	YS-BV-5	0.496	0.492796821	499.2	12.2	0.597275748	20.4260763
YS	118.6	36.2	309	11.57569596	773.2736694	10.8	845.9	4.35	0.776	Fagaceae	Castanea	Castanea_mollissima	tree	deciduous	2	¿Ç¶·¿Æ	ÀõÊô	°åÀõ	YS-BW-1	0.4442	0.438239937	410	5	0.453205128	11.03253183
YS	118.6	36.2	309	11.57569596	773.2736694	10.8	845.9	4.35	0.776	Fagaceae	Castanea	Castanea_mollissima	tree	deciduous	2	¿Ç¶·¿Æ	ÀõÊô	°åÀõ	YS-BW-2	0.470526316	0.461181326	523.7	7.9	0.464222222	17.01771183
YS	118.6	36.2	309	11.57569596	773.2736694	10.8	845.9	4.35	0.776	Fagaceae	Castanea	Castanea_mollissima	tree	deciduous	2	¿Ç¶·¿Æ	ÀõÊô	°åÀõ	YS-BW-3	0.466976744	0.484030372	489.7	6.3	0.392313433	16.05858854
YS	118.6	36.2	309	11.57569596	773.2736694	10.8	845.9	4.35	0.776	Fagaceae	Castanea	Castanea_mollissima	tree	deciduous	2	¿Ç¶·¿Æ	ÀõÊô	°åÀõ	YS-BW-4	0.433536585	0.412221707	423.7	5.7	0.522661597	10.90571803
YS	118.6	36.2	309	11.57569596	773.2736694	10.8	845.9	4.35	0.776	Fagaceae	Castanea	Castanea_mollissima	tree	deciduous	2	¿Ç¶·¿Æ	ÀõÊô	°åÀõ	YS-BW-5	0.41	0.407473663	528.4	8.2	0.686268657	11.94867333
YS	118.6	36.2	309	11.57569596	773.2736694	10.8	845.9	4.35	0.776	Dioscoreaceae	Dioscorea	Dioscorea_nipponica	climber	deciduous	2	ÊíÝ÷¿Æ	ÊíÝ÷Êô	´©ÁúÊíÝ÷	YS-BX-1	0.3404	0.276568086	454.9	10.6	0.533962264	19.85159011
YS	118.6	36.2	309	11.57569596	773.2736694	10.8	845.9	4.35	0.776	Fabaceae	Lespedeza	Lespedeza_bicolor	shrub	deciduous	1	¶¹¿Æ	ºúÖ¦×ÓÊô	ºúÖ¦×Ó	YS-BY-1	0.25875	0.380514706	337.5	5.8	0.710258065	8.166045957
YS	118.6	36.2	309	11.57569596	773.2736694	10.8	845.9	4.35	0.776	Fabaceae	Lespedeza	Lespedeza_bicolor	shrub	deciduous	1	¶¹¿Æ	ºúÖ¦×ÓÊô	ºúÖ¦×Ó	YS-BY-2	0.455833333	0.479824561	482.9	9.1	0.498441558	18.25690465
YS	118.6	36.2	309	11.57569596	773.2736694	10.8	845.9	4.35	0.776	Fabaceae	Lespedeza	Lespedeza_bicolor	shrub	deciduous	1	¶¹¿Æ	ºúÖ¦×ÓÊô	ºúÖ¦×Ó	YS-BY-3	0.186	0.43255814	450.1	10.6	0.66848249	15.85681025
YS	118.6	36.2	309	11.57569596	773.2736694	10.8	845.9	4.35	0.776	Fabaceae	Lespedeza	Lespedeza_bicolor	shrub	deciduous	1	¶¹¿Æ	ºúÖ¦×ÓÊô	ºúÖ¦×Ó	YS-BY-4	0.443333333	0.459412781	520.6	9.5	0.697940199	13.61148135
YS	118.6	36.2	309	11.57569596	773.2736694	10.8	845.9	4.35	0.776	Pinaceae	Pinus	Pinus_tabulaeformis	tree	conifer	2	ËÉ¿Æ	ËÉÊô	ÓÍËÉ	YS-BZ-1	0.512333333	0.449809775	522.2	6.4	0.653231939	9.797438885
YS	118.6	36.2	309	11.57569596	773.2736694	10.8	845.9	4.35	0.776	Pinaceae	Pinus	Pinus_tabulaeformis	tree	conifer	2	ËÉ¿Æ	ËÉÊô	ÓÍËÉ	YS-BZ-2	0.371071429	0.438674266	523.7	5.8	0.633507463	9.155377543
YS	118.6	36.2	309	11.57569596	773.2736694	10.8	845.9	4.35	0.776	Pinaceae	Pinus	Pinus_tabulaeformis	tree	conifer	2	ËÉ¿Æ	ËÉÊô	ÓÍËÉ	YS-BZ-3	0.317142857	0.370192809	519.5	7.1	0.681273408	10.42166026
YS	118.6	36.2	309	11.57569596	773.2736694	10.8	845.9	4.35	0.776	Pinaceae	Pinus	Pinus_tabulaeformis	tree	conifer	2	ËÉ¿Æ	ËÉÊô	ÓÍËÉ	YS-BZ-4	0.331927711	0.403072421	535.3	6.6	0.623082707	10.59249426
YS	118.6	36.2	309	11.57569596	773.2736694	10.8	845.9	4.35	0.776	Pinaceae	Pinus	Pinus_tabulaeformis	tree	conifer	2	ËÉ¿Æ	ËÉÊô	ÓÍËÉ	YS-BZ-5	0.275076923	0.31934274	506.6	7.7	0.994846154	7.739890202
XLM	115.4	40	1350	4.600404567	533.8356859	6.8	660	4.31	0.76	Caprifoliaceae	Abelia	Abelia_biflora	shrub	deciduous	2	ÈÌ¶¬¿Æ	ÁùµÀÄ¾Êô	ÁùµÀÄ¾		NA	NA	NA	NA	NA	NA
XLM	115.4	40	1350	4.600404567	533.8356859	6.8	660	4.31	0.76	Araliaceae	Acanthopanax	Acanthopanax_senticosus	shrub	deciduous	2	Îå¼Ó¿Æ	Îå¼ÓÊô	´ÌÎå¼Ó		NA	NA	NA	NA	NA	NA
XLM	115.4	40	1350	4.600404567	533.8356859	6.8	660	4.31	0.76	Sapindaceae	Acer	Acer_truncatum	tree	evergreen	2	éÊÊ÷¿Æ	éÊÊô	Æ½»ùéÊ		NA	NA	NA	NA	NA	NA
XLM	115.4	40	1350	4.600404567	533.8356859	6.8	660	4.31	0.76	Vitaceae	Ampelopsis	Ampelopsis_humulifolia	climber	deciduous	2	ÆÏÌÑ¿Æ	ÉßÆÏÌÑÊô	È„Ò¶ÉßÆÏÌÑ		NA	NA	NA	NA	NA	NA
XLM	115.4	40	1350	4.600404567	533.8356859	6.8	660	4.31	0.76	Vitaceae	Ampelopsis	Ampelopsis_sinica	climber	deciduous	2	ÆÏÌÑ¿Æ	ÉßÆÏÌÑÊô	ÉßÆÏÌÑ		NA	NA	NA	NA	NA	NA
XLM	115.4	40	1350	4.600404567	533.8356859	6.8	660	4.31	0.76	Berberidaceae	Berberis	Berberis_poiretii	shrub	deciduous	2	Ð¡éÞ¿Æ	Ð¡éÞÊô	Ï¸Ò¶Ð¡éÞ		NA	NA	NA	NA	NA	NA
XLM	115.4	40	1350	4.600404567	533.8356859	6.8	660	4.31	0.76	Betulaceae	Betula	Betula_dahurica	tree	deciduous	2	èëÄ¾¿Æ	èëÄ¾Êô	ºÚèë		NA	NA	NA	NA	NA	NA
XLM	115.4	40	1350	4.600404567	533.8356859	6.8	660	4.31	0.76	Betulaceae	Carpinus	Carpinus_turczaninowii	tree	deciduous	2	èëÄ¾¿Æ	¶ì¶úèÀÊô	¶ì¶úèÀ		NA	NA	NA	NA	NA	NA
XLM	115.4	40	1350	4.600404567	533.8356859	6.8	660	4.31	0.76	Celastraceae	Celastrus	Celastrus_orbiculatus	climber	deciduous	2	ÎÀÃ¬¿Æ	ÄÏÉßÌÙÊô	ÄÏÉßÌÙ		NA	NA	NA	NA	NA	NA
XLM	115.4	40	1350	4.600404567	533.8356859	6.8	660	4.31	0.76	Ulmaceae	Celtis	Celtis_bungeana	tree	evergreen	2	ÓÜ¿Æ	ÆÓÊô	Ð¡Ò¶ÆÓ		NA	NA	NA	NA	NA	NA
XLM	115.4	40	1350	4.600404567	533.8356859	6.8	660	4.31	0.76	Ulmaceae	Celtis	Celtis_koraiensis	tree	evergreen	2	ÓÜ¿Æ	ÆÓÊô	´óÒ¶ÆÓ		NA	NA	NA	NA	NA	NA
XLM	115.4	40	1350	4.600404567	533.8356859	6.8	660	4.31	0.76	Betulaceae	Corylus	Corylus_heterophylla	shrub	deciduous	2	èëÄ¾¿Æ	é»Êô	Æ½é»		NA	NA	NA	NA	NA	NA
XLM	115.4	40	1350	4.600404567	533.8356859	6.8	660	4.31	0.76	Betulaceae	Corylus	Corylus_heterophylla	shrub	deciduous	2	èëÄ¾¿Æ	é»Êô	Æ½é»		NA	NA	NA	NA	NA	NA
XLM	115.4	40	1350	4.600404567	533.8356859	6.8	660	4.31	0.76	Betulaceae	Corylus	Corylus_mandshurica	shrub	deciduous	2	èëÄ¾¿Æ	é»Êô	Ã«é»		NA	NA	NA	NA	NA	NA
XLM	115.4	40	1350	4.600404567	533.8356859	6.8	660	4.31	0.76	Saxifragaceae	Deutzia	Deutzia_hamata	shrub	deciduous	2	»¢¶ú²Ý¿Æ	äÑÊèÊô	¹³³ÝäÑÊè		NA	NA	NA	NA	NA	NA
XLM	115.4	40	1350	4.600404567	533.8356859	6.8	660	4.31	0.76	Saxifragaceae	Deutzia	Deutzia_parviflora	shrub	deciduous	2	»¢¶ú²Ý¿Æ	äÑÊèÊô	Ð¡»¨äÑÊè		NA	NA	NA	NA	NA	NA
XLM	115.4	40	1350	4.600404567	533.8356859	6.8	660	4.31	0.76	Lamiaceae	Elsholtzia	Elsholtzia_stauntonii	shrub	evergreen	2	´½ÐÎ¿Æ	ÏãÞ¸Êô	Ä¾±¾ÏãÞ¸		NA	NA	NA	NA	NA	NA
XLM	115.4	40	1350	4.600404567	533.8356859	6.8	660	4.31	0.76	Celastraceae	Euonymus	Euonymus_bungeanus	tree	deciduous	2	ÎÀÃ¬¿Æ	ÎÀÃ¬Êô	Ã÷¿ªÒ¹ºÏ		NA	NA	NA	NA	NA	NA
XLM	115.4	40	1350	4.600404567	533.8356859	6.8	660	4.31	0.76	Oleaceae	Fraxinus	Fraxinus_americana	tree	deciduous	2	Ä¾Ï¬¿Æ	—qÊô	´óÒ¶°×À¯		NA	NA	NA	NA	NA	NA
XLM	115.4	40	1350	4.600404567	533.8356859	6.8	660	4.31	0.76	Oleaceae	Fraxinus	Fraxinus_bungeana	tree	deciduous	2	Ä¾Ï¬¿Æ	—qÊô	Ð¡Ò¶°×À¯		NA	NA	NA	NA	NA	NA
XLM	115.4	40	1350	4.600404567	533.8356859	6.8	660	4.31	0.76	Oleaceae	Fraxinus	Fraxinus_chinensis	tree	deciduous	2	Ä¾Ï¬¿Æ	—qÊô	°×À¯		NA	NA	NA	NA	NA	NA
XLM	115.4	40	1350	4.600404567	533.8356859	6.8	660	4.31	0.76	Elaeagnaceae	hippophae	hippophae_rhamnoides	shrub	deciduous	2	ºúÍÇ×Ó¿Æ	É³¼¬Êô	É³¼¬		NA	NA	NA	NA	NA	NA
XLM	115.4	40	1350	4.600404567	533.8356859	6.8	660	4.31	0.76	Saxifragaceae	Hydrangea	Hydrangea_bretschneideri	shrub	deciduous	2	»¢¶ú²Ý¿Æ	ÐåÇòÊô	¶«Áê°ËÏÉ»¨		NA	NA	NA	NA	NA	NA
XLM	115.4	40	1350	4.600404567	533.8356859	6.8	660	4.31	0.76	Juglandaceae	Juglans	Juglans_mandshurica	tree	deciduous	2	ºúÌÒ¿Æ	ºúÌÒÊô	ºúÌÒé±		NA	NA	NA	NA	NA	NA
XLM	115.4	40	1350	4.600404567	533.8356859	6.8	660	4.31	0.76	Cupressaceae	Juniperus	Juniperus_communis	tree	conifer	2	°Ø¿Æ	´Ì°ØÊô	¶ÅËÉ		NA	NA	NA	NA	NA	NA
XLM	115.4	40	1350	4.600404567	533.8356859	6.8	660	4.31	0.76	Pinaceae	Larix	Larix_gmelini	tree	conifer	2	ËÉ¿Æ	ÂäÒ¶ËÉÊô	ÂäÒ¶ËÉ		NA	NA	NA	NA	NA	NA
XLM	115.4	40	1350	4.600404567	533.8356859	6.8	660	4.31	0.76	Rubiaceae	Leptodermis	Leptodermis_oblonga	shrub	deciduous	2	Üç²Ý¿Æ	±¡Æ¤Ä¾Êô	±¡Æ¤Ä¾		NA	NA	NA	NA	NA	NA
XLM	115.4	40	1350	4.600404567	533.8356859	6.8	660	4.31	0.76	Euphorbiaceae	Leptopus	Leptopus_chinensis	shrub	deciduous	2	´óêª¿Æ	È¸¶ùÉàÍ·Êô	È¸¶ùÉàÍ·		NA	NA	NA	NA	NA	NA
XLM	115.4	40	1350	4.600404567	533.8356859	6.8	660	4.31	0.76	Fabaceae	Lespedeza	Lespedeza_bicolor	shrub	deciduous	1	¶¹¿Æ	ºúÖ¦×ÓÊô	ºúÖ¦×Ó		NA	NA	NA	NA	NA	NA
XLM	115.4	40	1350	4.600404567	533.8356859	6.8	660	4.31	0.76	Fabaceae	Lespedeza	Lespedeza_davurica	shrub	deciduous	1	¶¹¿Æ	ºúÖ¦×ÓÊô	´ïºôÀïºúÖ¦×Ó		NA	NA	NA	NA	NA	NA
XLM	115.4	40	1350	4.600404567	533.8356859	6.8	660	4.31	0.76	Caprifoliaceae	Lonicera	Lonicera_chrysantha	shrub	deciduous	2	ÈÌ¶¬¿Æ	ÈÌ¶¬Êô	½ð»¨ÈÌ¶¬		NA	NA	NA	NA	NA	NA
XLM	115.4	40	1350	4.600404567	533.8356859	6.8	660	4.31	0.76	Rosaceae	Malus	Malus_baccata	tree	deciduous	2	Ç¾Þ±¿Æ	Æ»¹ûÊô	É½¶¡×Ó		NA	NA	NA	NA	NA	NA
XLM	115.4	40	1350	4.600404567	533.8356859	6.8	660	4.31	0.76	Moraceae	Morus	Morus_mongolica	shrub	deciduous	2	É£¿Æ	É£Êô	ÃÉÉ£		NA	NA	NA	NA	NA	NA
XLM	115.4	40	1350	4.600404567	533.8356859	6.8	660	4.31	0.76	Asteraceae	Myripnois	Myripnois_dioica	shrub	deciduous	2	¾Õ¿Æ	ÂìòÆÍÈ×ÓÊô	ÂìòÆÍÈ×Ó		NA	NA	NA	NA	NA	NA
XLM	115.4	40	1350	4.600404567	533.8356859	6.8	660	4.31	0.76	Vitaceae	Parthenocissus	Parthenocissus_quinquefolia	climber	deciduous	2	ÆÏÌÑ¿Æ	ÅÀÉ½»¢Êô	ÎåÒ¶µØ½õ		NA	NA	NA	NA	NA	NA
XLM	115.4	40	1350	4.600404567	533.8356859	6.8	660	4.31	0.76	Rutaceae	Phellodendron	Phellodendron_amurense	tree	deciduous	2	Ü¿Ïã¿Æ	»ÆéÞÊô	»ÆéÞ		NA	NA	NA	NA	NA	NA
XLM	115.4	40	1350	4.600404567	533.8356859	6.8	660	4.31	0.76	Salicaceae	Populus	Populus_cathayana	tree	deciduous	2	ÑîÁø¿Æ	ÑîÊô	ÇàÑî		NA	NA	NA	NA	NA	NA
XLM	115.4	40	1350	4.600404567	533.8356859	6.8	660	4.31	0.76	Salicaceae	Populus	Populus_davidiana	tree	deciduous	2	ÑîÁø¿Æ	ÑîÊô	É½Ñî		NA	NA	NA	NA	NA	NA
XLM	115.4	40	1350	4.600404567	533.8356859	6.8	660	4.31	0.76	Salicaceae	Populus	Populus_maximowiczii	tree	deciduous	2	ÑîÁø¿Æ	ÑîÊô	ÁÉÑî		NA	NA	NA	NA	NA	NA
XLM	115.4	40	1350	4.600404567	533.8356859	6.8	660	4.31	0.76	Rosaceae	Prunus	Prunus_armeniaca	tree	deciduous	2	Ç¾Þ±¿Æ	ÀîÊô	É½ÐÓ		NA	NA	NA	NA	NA	NA
XLM	115.4	40	1350	4.600404567	533.8356859	6.8	660	4.31	0.76	Rosaceae	Prunus	Prunus_humilis	shrub	deciduous	2	Ç¾Þ±¿Æ	ÀîÊô	Å·Àî		NA	NA	NA	NA	NA	NA
XLM	115.4	40	1350	4.600404567	533.8356859	6.8	660	4.31	0.76	Fagaceae	Quercus	Quercus_mongolica	tree	deciduous	2	¿Ç¶·¿Æ	èÝÊô	ÃÉ¹ÅèÝ		NA	NA	NA	NA	NA	NA
XLM	115.4	40	1350	4.600404567	533.8356859	6.8	660	4.31	0.76	Rhamnaceae	Rhamnus	Rhamnus_arguta	shrub	deciduous	2	ÊóÀî¿Æ	ÊóÀîÊô	Èñ³ÝÊóÀî		NA	NA	NA	NA	NA	NA
XLM	115.4	40	1350	4.600404567	533.8356859	6.8	660	4.31	0.76	Rhamnaceae	Rhamnus	Rhamnus_parvifolia	shrub	deciduous	2	ÊóÀî¿Æ	ÊóÀîÊô	Ð¡Ò¶ÊóÀî		NA	NA	NA	NA	NA	NA
XLM	115.4	40	1350	4.600404567	533.8356859	6.8	660	4.31	0.76	Rhamnaceae	Rhamnus	Rhamnus_Schneideri	shrub	deciduous	2	ÊóÀî¿Æ	ÊóÀîÊô	¶«±±ÊóÀî		NA	NA	NA	NA	NA	NA
XLM	115.4	40	1350	4.600404567	533.8356859	6.8	660	4.31	0.76	Ericaceae	Rhododendron	Rhododendron_micranthum	shrub	evergreen	2	¶Å¾é»¨¿Æ	¶Å¾é»¨Êô	ÕÕÉ½°×		NA	NA	NA	NA	NA	NA
XLM	115.4	40	1350	4.600404567	533.8356859	6.8	660	4.31	0.76	Saxifragaceae	Ribes	Ribes_mandshuricum	shrub	deciduous	2	»¢¶ú²Ý¿Æ	²èË‘×ÓÊô	¶«±±²èË‘×Ó		NA	NA	NA	NA	NA	NA
XLM	115.4	40	1350	4.600404567	533.8356859	6.8	660	4.31	0.76	Rosaceae	Rubus	Rubus_crataegifolius	shrub	deciduous	2	Ç¾Þ±¿Æ	Ðü¹³×ÓÊô	É½é«Ò¶Ðü¹³×Ó		NA	NA	NA	NA	NA	NA
XLM	115.4	40	1350	4.600404567	533.8356859	6.8	660	4.31	0.76	Salicaceae	Salix	Salix_caprea	tree	deciduous	2	ÑîÁø¿Æ	ÁøÊô	»Æ»¨Áø		NA	NA	NA	NA	NA	NA
XLM	115.4	40	1350	4.600404567	533.8356859	6.8	660	4.31	0.76	Salicaceae	Salix	Salix_caprea	tree	deciduous	2	ÑîÁø¿Æ	ÁøÊô	»Æ»¨Áø		NA	NA	NA	NA	NA	NA
XLM	115.4	40	1350	4.600404567	533.8356859	6.8	660	4.31	0.76	Salicaceae	Salix	Salix_matsudana	tree	deciduous	2	ÑîÁø¿Æ	ÁøÊô	ºµÁø		NA	NA	NA	NA	NA	NA
XLM	115.4	40	1350	4.600404567	533.8356859	6.8	660	4.31	0.76	Caprifoliaceae	Sambucus	Sambucus_williamsii	shrub	deciduous	2	ÈÌ¶¬¿Æ	½Ó¹ÇÄ¾Êô	½Ó¹ÇÄ¾		NA	NA	NA	NA	NA	NA
XLM	115.4	40	1350	4.600404567	533.8356859	6.8	660	4.31	0.76	Schisandraceae	Schisandra	Schisandra_chinensis	climber	deciduous	2	ÎåÎ¶×Ó¿Æ	ÎåÎ¶×ÓÊô	ÎåÎ¶×Ó		NA	NA	NA	NA	NA	NA
XLM	115.4	40	1350	4.600404567	533.8356859	6.8	660	4.31	0.76	Rosaceae	Sorbus	Sorbus_pohuashanensis	tree	deciduous	2	Ç¾Þ±¿Æ	»¨é±Êô	»¨é±		NA	NA	NA	NA	NA	NA
XLM	115.4	40	1350	4.600404567	533.8356859	6.8	660	4.31	0.76	Rosaceae	Spiraea	Spiraea_pubescens	shrub	deciduous	2	Ç¾Þ±¿Æ	ÐåÏß¾ÕÊô	ÍÁ×¯ÐåÏß¾Õ		NA	NA	NA	NA	NA	NA
XLM	115.4	40	1350	4.600404567	533.8356859	6.8	660	4.31	0.76	Rosaceae	Spiraea	Spiraea_trilobata	shrub	deciduous	2	Ç¾Þ±¿Æ	ÐåÏß¾ÕÊô	ÈýÁÑÐåÏß¾Õ		NA	NA	NA	NA	NA	NA
XLM	115.4	40	1350	4.600404567	533.8356859	6.8	660	4.31	0.76	Cornaceae	Swida	Swida_walteri	tree	deciduous	2	É½ÜïÝÇ¿Æ	—…Ä¾Êô	Ã«—…		NA	NA	NA	NA	NA	NA
XLM	115.4	40	1350	4.600404567	533.8356859	6.8	660	4.31	0.76	Oleaceae	Syringa	Syringa_villosa	shrub	deciduous	2	Ä¾Ï¬¿Æ	¶¡ÏãÊô	ºì¶¡Ïã		NA	NA	NA	NA	NA	NA
XLM	115.4	40	1350	4.600404567	533.8356859	6.8	660	4.31	0.76	Oleaceae	Syringa	Syringa_pekinensis	shrub	deciduous	2	Ä¾Ï¬¿Æ	¶¡ÏãÊô	±±¾©¶¡Ïã		NA	NA	NA	NA	NA	NA
XLM	115.4	40	1350	4.600404567	533.8356859	6.8	660	4.31	0.76	Oleaceae	Syringa	Syringa_pubescens	shrub	deciduous	2	Ä¾Ï¬¿Æ	¶¡ÏãÊô	Ã«¶¡Ïã		NA	NA	NA	NA	NA	NA
XLM	115.4	40	1350	4.600404567	533.8356859	6.8	660	4.31	0.76	Oleaceae	Syringa	Syringa_reticulata	tree	deciduous	2	Ä¾Ï¬¿Æ	¶¡ÏãÊô	¶¡Ïã		NA	NA	NA	NA	NA	NA
XLM	115.4	40	1350	4.600404567	533.8356859	6.8	660	4.31	0.76	Tiliaceae	Tilia	Tilia_amurensis	tree	deciduous	2	é²Ê÷¿Æ	é²Ê÷Êô	×Ïé²		NA	NA	NA	NA	NA	NA
XLM	115.4	40	1350	4.600404567	533.8356859	6.8	660	4.31	0.76	Tiliaceae	Tilia	Tilia_mandshurica	tree	deciduous	2	é²Ê÷¿Æ	é²Ê÷Êô	˜±é²		NA	NA	NA	NA	NA	NA
XLM	115.4	40	1350	4.600404567	533.8356859	6.8	660	4.31	0.76	Tiliaceae	Tilia	Tilia_mongolica	tree	deciduous	2	é²Ê÷¿Æ	é²Ê÷Êô	ÃÉé²		NA	NA	NA	NA	NA	NA
XLM	115.4	40	1350	4.600404567	533.8356859	6.8	660	4.31	0.76	Ulmaceae	Ulmus	Ulmus_laciniata	tree	deciduous	2	ÓÜ¿Æ	ÓÜÊô	ÁÑÒ¶ÓÜ		NA	NA	NA	NA	NA	NA
XLM	115.4	40	1350	4.600404567	533.8356859	6.8	660	4.31	0.76	Ulmaceae	Ulmus	Ulmus_macrocarpa	tree	deciduous	2	ÓÜ¿Æ	ÓÜÊô	´ó¹ûÓÜ		NA	NA	NA	NA	NA	NA
XLM	115.4	40	1350	4.600404567	533.8356859	6.8	660	4.31	0.76	Ulmaceae	Ulmus	Ulmus_pumila	tree	deciduous	2	ÓÜ¿Æ	ÓÜÊô	ÓÜ		NA	NA	NA	NA	NA	NA
XLM	115.4	40	1350	4.600404567	533.8356859	6.8	660	4.31	0.76	Caprifoliaceae	Viburnum	Viburnum_mongolicum	shrub	deciduous	2	ÈÌ¶¬¿Æ	¼ÔÉoÊô	ÃÉ¹Å¼ÔÉo		NA	NA	NA	NA	NA	NA
XLM	115.4	40	1350	4.600404567	533.8356859	6.8	660	4.31	0.76	Caprifoliaceae	Viburnum	Viburnum_sargentii	shrub	deciduous	2	ÈÌ¶¬¿Æ	¼ÔÉoÊô	¼¦Ê÷Ìõ¼ÔÉo		NA	NA	NA	NA	NA	NA
XLM	115.4	40	1350	4.600404567	533.8356859	6.8	660	4.31	0.76	Vitaceae	Vitis	Vitis_amurensis	climber	deciduous	2	ÆÏÌÑ¿Æ	ÆÏÌÑÊô	É½ÆÏÌÑ		NA	NA	NA	NA	NA	NA
SHB	117.2	42.5	1400	2.552954206	448.1670816	-1.3	422.9	1.93	0.317	Betulaceae	Betula	Betula_chinensis	tree	deciduous	2	èëÄ¾¿Æ	èëÄ¾Êô	¼áèë		NA	NA	NA	NA	NA	NA
SHB	117.2	42.5	1400	2.552954206	448.1670816	-1.3	422.9	1.93	0.317	Betulaceae	Betula	Betula_platyphylla	tree	deciduous	2	èëÄ¾¿Æ	èëÄ¾Êô	°×èë		NA	NA	NA	NA	NA	NA
SHB	117.2	42.5	1400	2.552954206	448.1670816	-1.3	422.9	1.93	0.317	Rosaceae	Cotoneaster	Cotoneaster_integerrimus	shrub	deciduous	2	Ç¾Þ±¿Æ	–Õ×ÓÊô	È«Ôµ–Õ×Ó		NA	NA	NA	NA	NA	NA
SHB	117.2	42.5	1400	2.552954206	448.1670816	-1.3	422.9	1.93	0.317	Rosaceae	Crataegus	Crataegus_kansuensis	tree	deciduous	2	Ç¾Þ±¿Æ	É½é«Êô	¸ÊËàÉ½é«		NA	NA	NA	NA	NA	NA
SHB	117.2	42.5	1400	2.552954206	448.1670816	-1.3	422.9	1.93	0.317	Pinaceae	Larix	Larix_gmelini	tree	conifer	2	ËÉ¿Æ	ÂäÒ¶ËÉÊô	ÂäÒ¶ËÉ		NA	NA	NA	NA	NA	NA
SHB	117.2	42.5	1400	2.552954206	448.1670816	-1.3	422.9	1.93	0.317	Pinaceae	Pinus	Pinus_sylvestris	tree	conifer	2	ËÉ¿Æ	ËÉÊô	ÕÁ×ÓËÉ		NA	NA	NA	NA	NA	NA
SHB	117.2	42.5	1400	2.552954206	448.1670816	-1.3	422.9	1.93	0.317	Salicaceae	Populus	Populus_simonii	shrub	deciduous	2	ÑîÁø¿Æ	ÑîÊô	Ð¡Ò¶Ñî		NA	NA	NA	NA	NA	NA
SHB	117.2	42.5	1400	2.552954206	448.1670816	-1.3	422.9	1.93	0.317	Rosaceae	Potentilla	Potentilla_fruticosa	shrub	deciduous	2	Ç¾Þ±¿Æ	Î¯Áê²ËÊô	½ðÂ¶Ã·		NA	NA	NA	NA	NA	NA
SHB	117.2	42.5	1400	2.552954206	448.1670816	-1.3	422.9	1.93	0.317	Rosaceae	Prunus	Prunus_padus	tree	deciduous	2	Ç¾Þ±¿Æ	ÀîÊô	³íÀî		NA	NA	NA	NA	NA	NA
SHB	117.2	42.5	1400	2.552954206	448.1670816	-1.3	422.9	1.93	0.317	Rhamnaceae	Rhamnus	Rhamnus_ussuriensis	shrub	deciduous	2	ÊóÀî¿Æ	ÊóÀîÊô	ÎÚËÕÀïÊóÀî		NA	NA	NA	NA	NA	NA
SHB	117.2	42.5	1400	2.552954206	448.1670816	-1.3	422.9	1.93	0.317	Saxifragaceae	Ribes	Ribes_diacanthum	shrub	deciduous	2	»¢¶ú²Ý¿Æ	²èË‘×ÓÊô	Ð¨Ò¶²èË‘×Ó		NA	NA	NA	NA	NA	NA
SHB	117.2	42.5	1400	2.552954206	448.1670816	-1.3	422.9	1.93	0.317	Rosaceae	Rosa	Rosa_bella	shrub	deciduous	2	Ç¾Þ±¿Æ	Ç¾Þ±Êô	ÃÀÇ¾Þ±		NA	NA	NA	NA	NA	NA
SHB	117.2	42.5	1400	2.552954206	448.1670816	-1.3	422.9	1.93	0.317	Salicaceae	Salix	Salix_linearistipularis	shrub	deciduous	2	ÑîÁø¿Æ	ÁøÊô	¿ðÁø		NA	NA	NA	NA	NA	NA
SHB	117.2	42.5	1400	2.552954206	448.1670816	-1.3	422.9	1.93	0.317	Salicaceae	Salix	Salix_microstachya	shrub	deciduous	2	ÑîÁø¿Æ	ÁøÊô	Ð¡ºìÁø		NA	NA	NA	NA	NA	NA
SHB	117.2	42.5	1400	2.552954206	448.1670816	-1.3	422.9	1.93	0.317	Salicaceae	Salix	Salix_purpurea	shrub	deciduous	2	ÑîÁø¿Æ	ÁøÊô	ºìÆ¤Áø		NA	NA	NA	NA	NA	NA
SHB	117.2	42.5	1400	2.552954206	448.1670816	-1.3	422.9	1.93	0.317	Salicaceae	Salix	Salix_siuzevii	shrub	deciduous	2	ÑîÁø¿Æ	ÁøÊô	¾í±ßÁø		NA	NA	NA	NA	NA	NA
SHB	117.2	42.5	1400	2.552954206	448.1670816	-1.3	422.9	1.93	0.317	Salicaceae	Salix	Salix_triandra	shrub	deciduous	2	ÑîÁø¿Æ	ÁøÊô	Ã«Áø		NA	NA	NA	NA	NA	NA
SHB	117.2	42.5	1400	2.552954206	448.1670816	-1.3	422.9	1.93	0.317	Salicaceae	Salix	Salix_viminalis	shrub	deciduous	2	ÑîÁø¿Æ	ÁøÊô	ÝïÁø		NA	NA	NA	NA	NA	NA
SHB	117.2	42.5	1400	2.552954206	448.1670816	-1.3	422.9	1.93	0.317	Rosaceae	Spiraea	Spiraea_salicifolia	shrub	deciduous	2	Ç¾Þ±¿Æ	ÐåÏß¾ÕÊô	ÐåÏß¾Õ		NA	NA	NA	NA	NA	NA
