# Supplementary material for: Biogeographic Patterns of Structural Traits and C:N:P Stoichiometry of Tree Twigs in China’s Forests
Source: PLoS One. 2015 Feb 9;10(2):e0116391. doi: 10.1371/journal.pone.0116391 (PMC4321987; doi:10.1371/journal.pone.0116391)
Supplement: S2 Dataset — (CSV) [file pone.0116391.s005.csv]

Family	Genus	Species			TDMC	TSD	shootC(mg/g��	shootN(mg/g��	shootP(mg/g��
Piceae	Abies	Abies_nephrolepis			0.489597067	NA	513.74	8.37	1.025287036
Araliaceae	Acanthopanax	Acanthopanax_senticosus			0.401395975	NA	453.7533333	10.62666667	1.698131605
Sapindaceae	Acer	Acer_davidii			0.359957961	0.331451613	485	10.5	1.079242424
Sapindaceae	Acer	Acer_fabri			0.541741953	0.555082312	481.5	7.166666667	1.3195324
Sapindaceae	Acer	Acer_ginnala			0.481395849	NA	479.34	7.4	1.065805903
Sapindaceae	Acer	Acer_grosseri			0.422277404	0.459286278	485.3333333	6.75	0.934779252
Sapindaceae	Acer	Acer_mono			0.479599642	NA	475.5333333	7.06	1.011773296
Sapindaceae	Acer	Acer_negundo			0.449871591	NA	467.6	12.53333333	1.795158486
Sapindaceae	Acer	Acer_palmatum			0.434755166	0.406087427	501.925	8.65	1.186816677
Sapindaceae	Acer	Acer_pseudosieboldianum			0.524584173	NA	508.84	8.8	1.006436902
Sapindaceae	Acer	Acer_tegmentosum			0.438766442	NA	489.26	7.44	1.05816662
Sapindaceae	Acer	Acer_ukurunduense			0.442214413	NA	481.96	9.3	1.169971782
Myrtaceae	Acme	Acmena_acuminatissima			0.404159659	0.448853437	491.725	8.15	0.660128057
Rutaceae	Acronychia	Acronychia_pedunculata			0.314502666	0.289682077	468.9	22.2	0.53138591
Actinidiaceae	Actinidia	Actinidia_arguta			0.312197715	NA	490.7	10.34	1.487020159
Fabaceae	Adenthera	Adenanthera_pavonina			0.266228431	0.294545455	409.6	11.8	1.113469388
Simaroubaceae	Ailanthus	Ailanthus_altissima			0.319395858	0.234985286	475.35	7.7625	1.498694919
Alangiaceae	Alangium	Alangium_chinense			0.333564879	0.274474614	457.6444444	12.27777778	1.874358652
Fabaceae	Albizia	Albizia_julibrissin			0.29059317	0.2425	445.6	12.5	0.518426634
Fabaceae	Albizia	Albizia_kalkora			0.360930856	0.288764286	488.2	16.55	1.013480106
Styracaceae	Alniphyllum	Alniphyllum_fortunei			0.324826962	NA	457.56	8.04	0.733243065
Betulaceae	Alnus	Alnus_sibirica			0.478764951	0.529462498	514.3666667	12.74761905	1.233734845
Rosaceae	Amygdalus	Amygdalus_davidiana			0.424209139	0.429111111	488.8	12.3	0.949166667
Apocyceae	Anodendron	Anodendron_punctatum			0.33461835	0.3472	434.7	11.9	1.321634755
Meliaceae	Aphamixis	Aphanamixis_polystachya			0.281300096	0.266430894	487.9333333	9.7	1.743266708
Ulmaceae	Aphanthe	Aphananthe_aspera			0.369186022	0.350158158	435.45	16.95	1.857357724
Euphorbiaceae	Aporusa	Aporusa_yunnanensis			0.888991107	0.9059375	438.5	9	1.324344569
Araliaceae	Aralia	Aralia_chinensis			0.259883522	0.21526141	443.7	8.425	0.805453432
Araliaceae	Aralia	Aralia_elata			0.322306328	NA	465.22	12.26	1.804223312
Myrsiceae	Ardisia	Ardisia_crenata			0.232506354	0.232040196	437.9333333	9.116666667	1.97228359
Myrsiceae	Ardisia	Ardisia_punctata			0.314856888	0.31979324	469.7666667	8.433333333	0.755736562
Myrsiceae	Ardisia	Ardisia_pusilla			0.233971225	0.253787879	387.2	10.2	1.401814798
Myrsiceae	Ardisia	Ardisia_quinquegona			0.414190087	0.425768849	455.2	5.466666667	0.318503375
Moraceae	Artocarpus	Artocarpus_nitidus			0.333842742	0.351844952	460.0333333	7.733333333	1.908468502
Fabaceae	Bauhinia	Bauhinia_acuminata			0.420094862	0.421176471	463.45	6.4	1.209036078
Berberidaceae	Berberis	Berberis_dolichobotrys			0.502818565	0.48125	513.05	9.85	1.692652495
Berberidaceae	Berberis	Berberis_ferdinandi-coburgii			0.553634125	NA	498.1	14.45	1.142769203
Rhamceae	Berchemia	Berchemia_sinica			0.507986902	0.507111801	468.8666667	5.166666667	0.984372866
Betulaceae	Betula	Betula_costata			0.505866445	NA	502.76	12.64	1.573971884
Betulaceae	Betula	Betula_ermanii			0.499261216	NA	527.98	12.32	1.206321381
Betulaceae	Betula	Betula_fruticosa			0.52388276	NA	523.66	10.32	1.435126611
Betulaceae	Betula	Betula_platyphylla			0.463775184	NA	520.5533333	9.086666667	1.169762711
Melastomataceae	Blastus	Blastus_cochinchinensis			0.227387653	0.238525901	459.1666667	7.5	0.548869157
Urticaceae	Boehmeria	Boehmeria_nivea			0.192731698	0.199957111	432.1666667	18.16666667	1.064198342
Euphorbiaceae	Bridelia	Bridelia_monoica			0.358096081	0.295	460.45	13.55	0.752778591
Moraceae	Broussonetia	Broussonetia_kazinoki			0.259593679	0.219047619	439.6	14.7	2.598915516
Moraceae	Broussonetia	Broussonetia_papyrifera			0.299575137	0.265268542	435.75	14.5	1.89896762
Malvaceae	Burretiodendron	Burretiodendron_hsienmu			0.400685309	0.41622381	488.7333333	11	2.082605939
Verbeceae	Callicarpa	Callicarpa_pedunculata			0.323008468	0.277421164	454.4666667	11.03333333	1.096181358
Clusiaceae	Calophyllum	Calophyllum_inophyllum			0.295290672	0.298773251	480.35	5.8	1.91970695
Theaceae	Camellia	Camellia_fraterna			0.529258467	NA	400.65	9	0.719212288
Theaceae	Camellia	Camellia_japonica			0.520540149	NA	469.06	7.14	0.655047692
Theaceae	Camellia	Camellia_sinensis			0.443185887	0.417881003	471.4	7.925	0.994166342
Burseraceae	Carium	Canarium_album			0.320687954	0.314157147	471.75	10.4	0.380961299
Betulaceae	Carpinus	Carpinus_londoniana			0.478519685	NA	460.6	9.142857143	0.778492669
Betulaceae	Carpinus	Carpinus_turczaninowii			0.508977444	0.566871913	485.95	8.2	0.750772192
Arecaceae	Caryota	Caryota_ochlandra			0.370416482	0.377770205	464.9333333	6.133333333	0.526876269
Fagaceae	Castanea	Castanea_henryi			0.311603567	0.336291486	473.0666667	9.233333333	1.623618532
Fagaceae	Castanea	Castanea_mollissima			0.4357792	0.445512289	472.5625	6.7625	0.788018335
Fagaceae	Castanopsis	Castanopsis_carlesii			0.434196069	0.453805031	473.8666667	8.8	0.759238135
Fagaceae	Castanopsis	Castanopsis_fabri			0.38021978	0.403666667	484.1	8	1.732923077
Fagaceae	Castanopsis	Castanopsis_fargesii			0.416100737	0.438041129	475.5846154	9.869230769	1.001179569
Fagaceae	Castanopsis	Castanopsis_fissa			0.372451123	0.364165165	461.4666667	11	0.416303197
Fagaceae	Castanopsis	Castanopsis_hainanensis			0.417695473	0.406	475.5	6.6	1.943282443
Fagaceae	Castanopsis	Castanopsis_sclerophylla			0.410227468	NA	439.7142857	8.957142857	0.764303883
Celastraceae	Celastrus	Celastrus_orbiculatus			0.410940625	0.383509417	485.5857143	7.014285714	0.918147915
Cephalotaxaceae	Cephalotaxus	Cephalotaxus_fortunei			0.307470238	0.267652116	481.2	14.3	3.0025068
Rosaceae	Cerasus	Cerasus_japonica			0.543969238	0.535822727	501.04	7.6	0.50179371
Fabaceae	Cercis	Cercis_chinensis			0.514142137	0.450405324	496.55	7.525	0.811354134
Acardiaceae	Choerospondias	Choerospondias_axillaris			0.406707367	0.237777778	480.55	9.8	0.619221868
Meliaceae	Chukrasia	Chukrasia_tabularis			0.419660429	0.420998225	460.6	5.4	1.402214984
Lauraceae	Cinmomum	Cinnamomum_camphora			0.302168256	0.2729499	467.725	8.825	2.39256231
Lauraceae	Cinmomum	Cinnamomum_longepaniculatum			0.362401779	0.318159559	458.4	9.566666667	1.843019801
Verbeceae	Clerodendrum	Clerodendrum_bungei			0.32868871	0.253999044	462.6333333	12.53333333	1.102197346
Verbeceae	Clerodendrum	Clerodendrum_cyrtophyllum			0.362738484	NA	452.7	13.86666667	1.067100182
Theaceae	Cleyera	Cleyera_japonica			0.43903699	NA	461.05	6.45	0.37421284
Betulaceae	Corylus	Corylus_heterophylla			0.465506344	0.406370395	479.575	8.0875	0.911968187
Betulaceae	Corylus	Corylus_mandshurica			0.455169109	NA	471.62	9.04	1.031059603
Acardiaceae	Cotinus	Cotinus_coggygria			0.486932785	0.355943034	472.65	5.8	1.067001813
Ericaceae	Craibiodendron	Craibiodendron_scleranthum			0.471162055	0.498732943	483.8333333	4.966666667	0.343909139
Rosaceae	Crataegus	Crataegus_pinnatifida			0.521372114	NA	471.04	6.74	1.030705991
Rosaceae	Crataegus	Crataegus_wilsonii			0.543594515	0.550212759	528.6666667	7	1.11206904
Lauraceae	Cryptocarya	Cryptocarya_chinensis			0.39438683	0.38144593	493.7333333	11.7	3.56058422
Lauraceae	Cryptocarya	Cryptocarya_concinna			0.433803245	0.445939394	482.2666667	18.06666667	0.334180345
Cupressaceae	Cryptomeria	Cryptomeria_fortunei			0.372390727	0.293247857	475.95	8.85	1.090969046
Cupressaceae	Cunninghamia	Cunninghamia_lanceolata			0.296175692	0.212847873	463.7166667	7.716666667	0.789168501
Fagaceae	Cyclobalanopsis	Cyclobalanopsis_glauca			0.507774799	NA	471.2	10.9	0.347453769
Fagaceae	Cyclobalanopsis	Cyclobalanopsis_gracilis			0.472530474	NA	462.5833333	7.583333333	0.588004116
Fagaceae	Cyclobalanopsis	Cyclobalanopsis_myrsinifolia			0.429973216	NA	465.4	8.2	0.426818469
Fabaceae	Dalbergia	Dalbergia_hupeana			0.360625244	0.3235	456.6	20.3	0.990399448
Daphniphyllaceae	Daphniphyllum	Daphniphyllum_macropodum			0.378535213	NA	449.7	7.966666667	0.89419865
Urticaceae	Debregeasia	Debregeasia_edulis			0.10032543	0.089916667	389.1	23.4	2.706408296
Corceae	Dendrobenthamia	Dendrobenthamia_japonica			0.418047193	0.417130308	465.65	5.7	0.783326345
Fabaceae	Desmodium	Desmodium_stenophyllum			0.361789908	0.35625	445.5	22	1.302100645
Annoceae	Desmos	Desmos_chinensis			0.374934816	0.469073947	454.8333333	13.86666667	1.06784801
Saxifragaceae	Deutzia	Deutzia_amurensis			0.453506435	NA	487.1777778	12.72222222	1.340053664
Saxifragaceae	Deutzia	Deutzia_grandiflora			0.427344518	0.340785714	509.7	7.266666667	0.551203892
Dilleniaceae	Dillenia	Dillenia_turbinata			0.180777696	0.186666667	444.8	6.5	1.314498141
Sapindaceae	Dimocarpus	Dimocarpus_longan			0.414245072	0.463488636	458.1	6.925	1.505718075
Dioscoreaceae	Dioscorea	Dioscorea_nipponica			0.276568086	0.3404	454.9	10.6	0.533962264
Dioscoreaceae	Dioscorea	Dioscorea_opposita			0.259722692	0.295384615	452.8	11.6	1.385195772
Ebeceae	Diospyros	Diospyros_kaki			0.453195232	0.414107143	490.5	7.3	1.896551724
Ebeceae	Diospyros	Diospyros_lotus			0.420232241	0.392403635	468.5142857	7.771428571	0.977910652
Rubiaceae	Diplospora	Diplospora_dubia			0.312815534	NA	486.6	17.7	0.598233834
Hamamelidaceae	Distylium	Distylium_myricoides			0.50375	NA	462.15	6.55	0.354745973
Bignoniaceae	Dolichandrone	Dolichandrone_cauda-felina			0.309010601	0.33	446.1	6.8	1.062740741
Acardiaceae	Dracontomelon	Dracontomelon_macrocarpum			0.267691645	0.263455882	461.7	9	1.513317374
Boragiceae	Ehretia	Ehretia_macrophylla			0.308362237	0.256141147	429.3333333	17.16666667	1.820867704
Elaeagceae	Elaeagnus	Elaeagnus_umbellata			0.472776063	0.449973958	487.8	16.225	1.433799075
Elaeocarpaceae	Elaeocarpus	Elaeocarpus_decipiens			0.444188596	NA	359.9	11.4	1.140226082
Elaeocarpaceae	Elaeocarpus	Elaeocarpus_japonicus			0.416161616	NA	488.2	6.9	0.578144086
Rosaceae	Eriobotrya	Eriobotrya_japonica			0.278363428	0.254	437.6	8.9	1.512445818
Fabaceae	Erythrophleum	Erythrophleum_fordii			0.337292162	0.355	471.1	19.9	1.070222222
Celastraceae	Euonymus	Euonymus_alatus			0.440969944	0.378188821	456.8130435	11.93913043	1.264962633
Celastraceae	Euonymus	Euonymus_grandiflorus			0.35754143	NA	451.78	16.3	2.014121464
Celastraceae	Euonymus	Euonymus_oxyphyllus			0.408312787	0.417656135	461.1833333	11.2	0.989067738
Celastraceae	Euonymus	Euonymus_verrucosus			0.486303412	NA	481.47	9.21	0.880851343
Euphorbiaceae	Euphorbia	Euphorbia_milii			0.431473842	0.646666667	473.65	8.45	0.809811452
Eupteleaceae	Euptelea	Euptelea_pleiosperma			0.368085258	0.389783399	503.7666667	4.533333333	0.813614757
Theaceae	Eurya	Eurya_alata			0.410175771	0.408591912	472.1	17.5	0.635277266
Theaceae	Eurya	Eurya_groffii			0.324719498	0.422622527	451.5111111	9.122222222	0.751129284
Moraceae	Ficus	Ficus_fistulosa			0.24751707	0.234558824	351.3	17.6	2.148507463
Moraceae	Ficus	Ficus_formosana			0.311336409	0.300393443	433.75	11.9	1.319857762
Moraceae	Ficus	Ficus_fulva			0.210592369	0.1678	431.8	17.7	1.427137546
Moraceae	Ficus	Ficus_henryi			0.317084399	0.304227872	419.85	14.6	1.44899553
Moraceae	Ficus	Ficus_heteromorpha			0.286363818	0.242625133	427.35	11.125	2.187134526
Moraceae	Ficus	Ficus_microcarpa			0.329434998	0.370395894	481.75	9.9	1.501557553
Moraceae	Ficus	Ficus_variegata			0.177959683	0.152646641	407.7666667	12.2	1.210335726
Annoceae	Fissistigma	Fissistigma_glaucescens			0.324742268	0.291666667	481.9	8.6	0.721804511
Oleaceae	Forsythia	Forsythia_suspensa			0.399531025	0.369166667	522.6	5.3	0.913639847
Oleaceae	Fraxinus	Fraxinus_chinensis			0.406541505	0.400673651	486.0571429	6.085714286	0.551716523
Oleaceae	Fraxinus	Fraxinus_griffithii			0.393548387	0.648125	474.7	6	NA
Oleaceae	Fraxinus	Fraxinus_mandshurica			0.49103313	NA	482.14	7.806666667	0.917633744
Clusiaceae	Garcinia	Garcinia_multiflora			0.294647733	0.317352941	442.8	7.2	0.794241245
Clusiaceae	Garcinia	Garcinia_oblongifolia			0.332281449	0.34472223	439.2	9.64	1.241574505
Clusiaceae	Garcinia	Garcinia_xanthochymus			0.3078117	0.307828027	547.1333333	7.7	1.315793462
Rubiaceae	Gardenia	Gardenia_jasminoides			0.40307235	NA	443.3666667	10.8	0.493554008
Ulmaceae	Gironniera	Gironniera_subaequalis			0.233801431	0.241733406	455.2333333	32.63333333	0.789956271
Euphorbiaceae	Glochidion	Glochidion_puberum			0.346687874	NA	464.0333333	6.566666667	0.594985401
Tiliaceae	Grewia	Grewia_biloba			0.404582112	0.358931542	464.86	10.38	0.9648919
Sapindaceae	Harpullia	Harpullia_cupanioides			0.370629723	0.358089298	460	7.933333333	1.966282214
Proteaceae	Helicia	Helicia_cochinchinensis			0.456106634	NA	459.8333333	5.033333333	0.392709846
Malvaceae	Heritiera	Heritiera_parvifolia			0.461429519	0.475242584	491.7333333	8.633333333	1.589025146
Apocyceae	Holarrhe	Holarrhena_antidysenterica			0.291729152	0.284638018	467.5333333	11.23333333	2.763841424
Dipterocarpaceae	Hopea	Hopea_hainanensis			0.445329984	0.522539673	517.5666667	8.6	0.92609548
Achariaceae	Hydnocarpus	Hydnocarpus_hainanensis			0.435432221	0.469723874	431.2333333	9.333333333	2.456930122
Aquifoliaceae	Ilex	Ilex_ciliospinosa			0.374748491	0.3725	473.6	5.5	1.532810803
Aquifoliaceae	Ilex	Ilex_franchetiana			0.405625137	0.376734694	443.1	8.8	1.108039036
Aquifoliaceae	Ilex	Ilex_intermedia			0.355194323	0.388143939	458.45	4.6	0.361106085
Aquifoliaceae	Ilex	Ilex_micrococca			0.438059701	NA	498.4	6	0.575802792
Aquifoliaceae	Ilex	Ilex_rotunda			0.463254673	NA	450	6.683333333	0.52051217
Aquifoliaceae	Ilex	Ilex_szechwanensis			0.445396875	0.45294417	462.8	5.8	0.822992643
Aquifoliaceae	Ilex	Ilex_viridis			0.411110267	0.421983945	471.55	10.05	0.761437742
Aquifoliaceae	Ilex	Ilex_yunnanensis			0.426740354	0.463565812	478.6	7.5	0.678985547
Illiciaceae	Illicium	Illicium_lanceolatum			0.368144401	NA	494.8333333	7.2	0.752277626
Oleaceae	Jasminum	Jasminum_mesnyi			0.468467276	0.483710678	486.9333333	9.1	0.640558422
Juglandaceae	Juglans	Juglans_mandshurica			0.349221788	NA	445.02	8.84	1.717168425
Juglandaceae	Juglans	Juglans_regia			0.250595489	0.257497033	429.3666667	7.233333333	2.738596169
Araliaceae	Kalopax	Kalopanax_septemlobus			0.186843072	0.168190537	433.4	15.43333333	1.49707491
Rosaceae	Kerria	Kerria_japonica			0.434091373	0.292294094	482.2	8.533333333	1.210963532
Sapindaceae	Koelreuteria	Koelreuteria_paniculata			0.465232975	0.3894	452.4	7.8	2.419850746
Piceae	Larix	Larix_gmelini			0.558988091	NA	512.59	7.305	1.058948214
Ericaceae	Ledum	Ledum_palustre			0.462083144	NA	512.54	8.22	1.030189277
Fabaceae	Lespedeza	Lespedeza_bicolor			0.444244751	0.39172549	461.3590909	11.73636364	0.948334068
Fabaceae	Lespedeza	Lespedeza_cyrtobotrya			0.436869125	0.460871795	468.6	11.36666667	0.927912211
Fabaceae	Lespedeza	Lespedeza_floribunda			0.447414968	0.380088889	484.14	12.06	1.00376434
Fabaceae	Lespedeza	Lespedeza_pilosa			0.374507227	0.3	454.15	10.9	0.961467487
Fabaceae	Leucae	Leucaena_leucocephala			0.312070063	0.27631109	470.6333333	15.56666667	1.483119946
Oleaceae	Ligustrum	Ligustrum_obtusifolium			0.456536166	0.429376345	490.0625	10.17142857	0.734326318
Oleaceae	Ligustrum	Ligustrum_sinense			0.460966543	0.431304348	459.2	22	0.970872211
Lauraceae	Lindera	Lindera_chunii			0.348615484	0.246452656	496.3666667	12.53333333	0.859253738
Lauraceae	Lindera	Lindera_fragrans			0.42518797	0.426792453	479.8	8.6	1.023438881
Hamamelidaceae	Liquidambar	Liquidambar_formosana			0.462929556	NA	461.5	6.471428571	0.42762827
Fagaceae	Lithocarpus	Lithocarpus_glaber			0.439085095	NA	482.3	12.1	0.856452885
Fagaceae	Lithocarpus	Lithocarpus_harlandii			0.366723727	0.376269253	467.3666667	14.96666667	1.823437724
Fagaceae	Lithocarpus	Lithocarpus_henryi			0.432521383	NA	388.15	11.91666667	0.856999342
Lauraceae	Litsea	Litsea_elongata			0.410508377	0.337945205	447.44	8.4	0.862414781
Lauraceae	Litsea	Litsea_pungens			0.422057942	0.402423863	503.0833333	6.566666667	1.479033574
Caprifoliaceae	Lonicera	Lonicera_caerulea			0.403500597	NA	484.1	6.76	0.987417425
Caprifoliaceae	Lonicera	Lonicera_japonica			0.548750924	0.494333333	494.7333333	7.466666667	0.707212726
Caprifoliaceae	Lonicera	Lonicera_maackii			0.49465407	0.396	483.64	8.613333333	1.245698505
Caprifoliaceae	Lonicera	Lonicera_tatarinowii			0.513168135	NA	487.36	9.98	1.073234092
Fabaceae	Maackia	Maackia_amurensis			0.526237689	NA	489.3	15.5375	1.260827293
Lauraceae	Machilus	Machilus_breviflora			0.429398896	0.453653017	506.9	7.833333333	0.904130085
Lauraceae	Machilus	Machilus_pingii			0.327971056	0.368750509	470.6	10.4	1.203499658
Lauraceae	Machilus	Machilus_salicina			0.368188983	0.391080952	488.3666667	10.93333333	1.642997156
Lauraceae	Machilus	Machilus_thunbergii			0.431659729	NA	480.48	6.88	0.561714558
Corceae	Macrocarpium	Macrocarpium_officinale			0.470062627	0.571805556	503.7	6.75	1.016663642
Sapotaceae	Madhuca	Madhuca_hainanensis			0.361881949	0.364968487	511.3333333	7.9	1.30262899
Myrsiceae	Maesa	Maesa_salicifolia			0.367829257	0.396732194	464.4	12.3	0.464873193
Magnoliaceae	Magnolia	Magnolia_officinalis			0.447589619	0.353655942	499.8	4.75	0.881016883
Euphorbiaceae	Mallotus	Mallotus_paniculatus			0.385776495	0.351183315	470.9333333	24.63333333	1.330013644
Euphorbiaceae	Mallotus	Mallotus_philippinensis			0.311096876	0.301551544	448.7	16.26666667	1.245399215
Rosaceae	Malus	Malus_baccata			0.549787008	NA	475.22	7.94	1.020958387
Melastomataceae	Memecylon	Memecylon_ligustrifolium			0.628722321	0.632842713	471.7333333	6.533333333	0.246952184
Clusiaceae	Mesua	Mesua_ferrea			0.452581665	0.399534884	469.6	5.4	2.065092251
Magnoliaceae	Michelia	Michelia_macclurei			0.341810345	0.293703704	485.3	9.5	0.803866171
Magnoliaceae	Michelia	Michelia_mediocris			0.34624282	0.293674725	499	12.26666667	3.25293379
Fabaceae	Millettia	Millettia_dielsiana			0.334146779	0.342216874	451.7666667	15.63333333	1.569340957
Moraceae	Morus	Morus_cathayana			0.379472526	0.314677673	475.4666667	12.33333333	0.818577479
Rubiaceae	Mussaenda	Mussaenda_hainanensis			0.272132577	0.24	465.4	6	0.694765625
Rubiaceae	Mussaenda	Mussaenda_pubescens			0.234411845	0.320076923	453.4	10.7	1.224646172
Myricaceae	Myrica	Myrica_rubra			0.463743516	NA	441.5625	8.3	0.382947193
Lauraceae	Neolitsea	Neolitsea_aurata			0.439645127	0.364188406	475.3375	8.25	0.707293885
Poaceae	Neosinocalamus	Neosinocalamus_affinis			0.305104967	0.251980769	418.65	11.45	1.353672192
Urticaceae	Oreocnide	Oreocnide_frutescens			0.281573499	0.251076923	456.1	8.5	1.133166878
Fabaceae	Ormosia	Ormosia_henryi			0.372413755	0.372666667	469.45	16.08333333	0.701896082
Fabaceae	Ormosia	Ormosia_pinnata			0.30707024	0.288913043	493.7	10.5	2.043333333
Bignoniaceae	Oroxylum	Oroxylum_indicum			0.355972897	0.427210526	504.7666667	18.06666667	2.345698926
Rhamceae	Paliurus	Paliurus_hemsleyanus			0.339704625	0.3590681	448.9	7.7	1.31441747
Scrophulariaceae	Paulownia	Paulownia_tomentosa			0.292498312	0.296365433	483.75	6.45	1.33665102
Asteraceae	Pertya	Pertya_sinensis			0.343645173	0.279393939	458.1	7.4	0.900526689
Rutaceae	Phellodendron	Phellodendron_amurense			0.29488435	NA	476.9333333	9.266666667	1.234337472
Saxifragaceae	Philadelphus	Philadelphus_schrenkii			0.507878892	NA	481.5266667	9.846666667	1.732655966
Lauraceae	Phoebe	Phoebe_zhennan			0.395077279	0.374676862	478.6333333	9.733333333	1.002710726
Rosaceae	Photinia	Photinia_serratifolia			0.52737562	NA	470.35	7.2	0.751182734
Euphorbiaceae	Phyllanthus	Phyllanthus_glaucus			0.368241758	NA	439	12.4	0.767907723
Poaceae	Phyllostachys	Phyllostachys_bissetii			0.404316547	0.443684211	462.7	7.6	0.557308632
Piceae	Picea	Picea_jezoensis			0.615576539	NA	515.66	8.82	1.000650568
Piceae	Picea	Picea_koraiensis			0.546022293	NA	514.24	7.48	1.090470042
Piceae	Picea	Picea_wilsonii			0.523717069	NA	485.94	6.08	0.902759311
Simaroubaceae	Picrasma	Picrasma_quassioides			0.459642461	0.41053044	473.6	8.6	0.821574127
Piceae	Pinus	Pinus_koraiensis			0.406128337	NA	499.58	6.526666667	0.908626841
Piceae	Pinus	Pinus_tabulaeformis			0.404007785	0.353132173	521.0625	6.5	0.679936611
Piceae	Pinus	Pinus_thunbergii			0.545153019	0.453959446	513.12	5.62	0.463267987
Acardiaceae	Pistacia	Pistacia_chinensis			0.456343367	0.387457143	465.7	8.95	1.049149464
Fabaceae	Pithecellobium	Pithecellobium_lucidum			0.225681814	0.280611947	468.1666667	26.76666667	0.93060755
Pittosporaceae	Pittosporum	Pittosporum_tobira			0.372243377	0.339076947	436.775	9.125	1.253742044
Annoceae	Polyalthia	Polyalthia_cerasoides			0.374384236	0.38	467.4	11.6	2.315430712
Salicaceae	Populus	Populus_davidiana			0.439573084	NA	465.275	5.8	1.312434238
Salicaceae	Populus	Populus_koreana			0.452774536	NA	479.6545455	8.481818182	1.499593661
Rosaceae	Potentilla	Potentilla_fruticosa			0.608033698	NA	487.74	7.52	1.29228483
Rosaceae	Prunus	Prunus_davidiana			0.467442452	0.460405797	487.4	10.7	0.898541558
Rosaceae	Prunus	Prunus_padus			0.451622933	0.393368421	472.725	12.375	1.33999225
Rosaceae	Prunus	Prunus_tomentosa			0.530647997	0.538621003	506.2333333	7.133333333	0.627247698
Rubiaceae	Psychotria	Psychotria_rubra			0.219095901	0.226059555	450.9666667	12.03333333	0.667453539
Juglandaceae	Pterocarya	Pterocarya_rhoifolia			0.344610695	0.338013072	468.5666667	11.26666667	0.551112154
Fagaceae	Quercus	Quercus_acutissima			0.45863153	0.519394444	489.7857143	8.157142857	0.886253647
Fagaceae	Quercus	Quercus_aliena			0.47001116	0.502661489	480.6666667	7.366666667	0.922093762
Fagaceae	Quercus	Quercus_dolicholepis			0.512545818	0.542269048	490.8	7.34	1.075518347
Fagaceae	Quercus	Quercus_fabri			0.50472319	NA	448.35	9.7	0.678236589
Fagaceae	Quercus	Quercus_glandulifera			0.47929848	0.480157935	471.95	6.65	0.806724358
Fagaceae	Quercus	Quercus_mongolica			0.459006345	NA	483.79375	7.5125	0.928996723
Fagaceae	Quercus	Quercus_variabilis			0.532112338	0.611643855	483.1666667	5	1.089444444
Fagaceae	Quercus	Quercus_wutaishanica			0.457989845	0.468847525	500.725	8.45	0.984003844
Rubiaceae	Randia	Randia_canthioides			0.437135234	0.521119529	477.8333333	13.36666667	0.416293854
Myrsiceae	Rapanea	Rapanea_neriifolia			0.46784038	0.502929182	496.9	5.333333333	0.494356156
Rhamceae	Rhamnus	Rhamnus_globosa			0.488801054	0.436470588	503.7	9.6	0.856431227
Rhamceae	Rhamnus	Rhamnus_parvifolia			0.517351598	NA	477.42	12.76	1.003496534
Rhamceae	Rhamnus	Rhamnus_ussuriensis			NA	NA	459.4	10.4	1.107191488
Ericaceae	Rhododendron	Rhododendron_chrysanthum			0.532149711	NA	511.42	7.04	0.726890003
Ericaceae	Rhododendron	Rhododendron_confertissimum			0.543668562	NA	516.14	8.06	0.651474351
Ericaceae	Rhododendron	Rhododendron_dauricum			0.412855748	NA	497.4166667	6.833333333	1.229303862
Ericaceae	Rhododendron	Rhododendron_ovatum			0.465042084	NA	454.7666667	6.55	0.404655841
Acardiaceae	Rhus	Rhus_chinensis			0.331500954	0.251485085	470.7833333	7.833333333	1.00282493
Acardiaceae	Rhus	Rhus_succedanea			0.373971863	0.272158586	447.9	10	1.11301935
Saxifragaceae	Ribes	Ribes_komarovii			0.473525781	NA	482.925	10.35	1.576429624
Saxifragaceae	Ribes	Ribes_mandshuricum			0.463771348	NA	481.42	12.52	1.644319846
Saxifragaceae	Ribes	Ribes_pauciflorum			0.447387665	NA	484.96	6.96	1.491639562
Fabaceae	Robinia	Robinia_pseudoacacia			0.393452301	0.294936559	454.39	11.59	1.009654824
Rosaceae	Rosa	Rosa_davurica			0.567637309	NA	477.11	7.67	0.948682105
Rosaceae	Rubus	Rubus_corchorifolius			0.254788419	0.22	453	10.1	1.112526525
Rosaceae	Rubus	Rubus_crataegifolius			0.380362322	0.315753953	469.375	8.0125	1.192721367
Rosaceae	Rubus	Rubus_saxatilis			0.426851715	NA	463.9	13.96	2.09561109
Salicaceae	Salix	Salix_divaricata			0.367308171	NA	477.45	12.35	1.604733023
Salicaceae	Salix	Salix_dunnii			0.520418675	NA	502.14	11.52	1.536003972
Salicaceae	Salix	Salix_integra			0.490998368	NA	466.6	10.38	1.533854281
Salicaceae	Salix	Salix_rorida			0.46611374	NA	486.78	7.63	1.388774397
Salicaceae	Salix	Salix_rosmarinifolia			0.504472507	NA	496.4	7.75	1.191670141
Salicaceae	Salix	Salix_siuzevii			0.432861465	NA	482.1571429	9.892857143	1.728942249
Salicaceae	Salix	Salix_viminalis			0.370122628	NA	481.4071429	11.92142857	2.163080874
Caprifoliaceae	Sambucus	Sambucus_williamsii			0.341338289	NA	485.3571429	14.1	1.746855841
Sapotaceae	Sarcosperma	Sarcosperma_laurinum			0.270667331	0.258667781	470.9666667	10.7	0.724955399
Lauraceae	Sassafras	Sassafras_tzumu			0.466158758	NA	495.65	6.8	0.438123946
Araliaceae	Schefflera	Schefflera_octophylla			0.398598289	0.376885167	472.1	5.533333333	0.66093141
Theaceae	Schima	Schima_superba			0.384569432	0.445656792	474.8	7.18	0.75265406
Schisandraceae	Schisandra	Schisandra_chinensis			0.256225785	NA	468.4	9.86	1.512166041
Liliaceae	Smilax	Smilax_stans			0.469546345	0.470175334	490.5666667	8.166666667	1.330113239
Fabaceae	Sophora	Sophora_japonica			0.451141682	0.454428571	471.9	12.4	0.850902256
Rosaceae	Sorbaria	Sorbaria_arborea			0.350686346	0.243666667	459.0666667	8.733333333	1.393260007
Rosaceae	Sorbaria	Sorbaria_sorbifolia			0.481905514	NA	479.17	9.06	1.299485298
Rosaceae	Sorbus	Sorbus_alnifolia			0.485872509	0.45944302	490.0666667	7.5	0.570406543
Rosaceae	Sorbus	Sorbus_pohuashanensis			0.445745303	NA	482.4	9.36	1.185832129
Rosaceae	Spiraea	Spiraea_blumei			0.563066781	0.520965775	487.7666667	6.366666667	0.523234691
Rosaceae	Spiraea	Spiraea_fritschiana			0.561873481	0.33407619	483.32	8.96	0.856896996
Rosaceae	Spiraea	Spiraea_salicifolia			0.575317558	NA	485.36	9.5	1.464813704
Rosaceae	Spiraea	Spiraea_sp.			0.573497298	NA	477.8	8.326666667	1.186544387
Rosaceae	Spiraea	Spiraea_trilobata			0.577785207	0.48484852	498.125	8.2125	1.060983641
Rosaceae	Stephandra	Stephanandra_incisa			0.520475941	0.475984848	495.1222222	6.144444444	0.556766888
Sterculiaceae	Sterculia	Sterculia_hainanensis			0.325617875	0.32165901	461.5	12.73333333	2.358520711
Sterculiaceae	Sterculia	Sterculia_lanceolata			0.278900331	0.267140074	462.0333333	9.133333333	0.88996596
Styracaceae	Styrax	Styrax_chinensis			0.423413346	0.424188954	472.55	6.85	1.83006246
Styracaceae	Styrax	Styrax_confusus			0.466425161	NA	467.25	8.266666667	0.370884451
Styracaceae	Styrax	Styrax_subnivea			0.450579622	0.476451613	481.3	6.4	1.439923372
Corceae	Swida	Swida_walteri			0.361658874	0.348823529	468.8333333	7.466666667	2.50614228
Symplocaceae	Symplocos	Symplocos_anomala			0.368316867	NA	410.0166667	11.71666667	0.772801154
Symplocaceae	Symplocos	Symplocos_heishanensis			0.411494883	NA	447.65	5.45	0.466188998
Symplocaceae	Symplocos	Symplocos_laurina			0.339411994	0.344633418	409.675	8.55	0.960798117
Symplocaceae	Symplocos	Symplocos_setchuensis			0.419826897	NA	435.6666667	8.433333333	0.522342068
Symplocaceae	Symplocos	Symplocos_stellaris			0.346170817	0.271956237	407	8.466666667	0.821448197
Symplocaceae	Symplocos	Symplocos_sumuntia			0.416146717	0.375833333	427.7833333	7.2	0.660778448
Oleaceae	Syringa	Syringa_reticulata			0.489980085	NA	490.2909091	10.3	0.995921633
Myrtaceae	Syzygium	Syzygium_buxifolium			0.544072736	NA	410.15	8.075	0.368307748
Myrtaceae	Syzygium	Syzygium_jambos			0.420092874	0.452318288	469.35	24.4	0.889519548
Myrtaceae	Syzygium	Syzygium_odoratum			0.428644845	0.455879121	469.9	10.35	1.460497945
Rubiaceae	Taren	Tarenna_mollissima			0.321712398	NA	414.8	12.325	0.51769614
Combretaceae	Termilia	Terminalia_catappa			0.334876094	0.368305861	463.8	8.033333333	1.006303709
Theaceae	Ternstroemia	Ternstroemia_gymnanthera			0.422222222	NA	400.7	7	0.520625459
Vitaceae	Tetrastigma	Tetrastigma_planicaule			0.110823072	0.108818182	419.5	19.6	2.477735122
Tiliaceae	Tilia	Tilia_amurensis			0.430814173	NA	477.56875	9.825	1.172698371
Tiliaceae	Tilia	Tilia_mandshurica			0.413545357	NA	468.4866667	8.58	1.312153662
Acardiaceae	Toxicodendron	Toxicodendron_vernicifluum			0.382421008	0.290875	457.65	4.35	1.655674105
Apocyceae	Trachelospermum	Trachelospermum_gracilipes			0.327205882	0.283181818	448.3	8.6	0.994262506
Ulmaceae	Trema	Trema_cannabina			0.35060483	0.326601851	455	10.34	0.814971283
Ulmaceae	Trema	Trema_nitida			0.271392699	0.242379731	442.7	12.6	1.731452592
Ulmaceae	Ulmus	Ulmus_japonica			0.459180378	0.464604167	469.0722222	10.63888889	1.332925705
Ulmaceae	Ulmus	Ulmus_laciniata			0.405306534	NA	445.38	8.92	1.064365119
Ulmaceae	Ulmus	Ulmus_macrocarpa			0.488637789	0.448584744	475.56875	8.96875	0.992555125
Ulmaceae	Ulmus	Ulmus_parvifolia			0.422513564	0.427362005	489.3	10.3	1.704094284
Rubiaceae	Uncaria	Uncaria_sinensis			0.150845948	0.112933333	452.6	10.8	1.213895684
Annoceae	Uvaria	Uvaria_microcarpa			0.287903149	0.317525614	458.05	12.9	0.999645636
Ericaceae	Vaccinium	Vaccinium_bracteatum			0.421880822	NA	446.3	6.36	0.552291017
Ericaceae	Vaccinium	Vaccinium_mandarinorum			0.435410765	NA	501	5.5	0.45299259
Ericaceae	Vaccinium	Vaccinium_uliginosum			0.524281761	NA	505.76	8.35	0.844408597
Ericaceae	Vaccinium	Vaccinium_vitis-idaea			0.509757863	NA	504.54	8.32	1.013684075
Dipterocarpaceae	Vatica	Vatica_mangachapoi			0.447258547	0.486992543	469.1333333	6.966666667	1.58368386
Caprifoliaceae	Viburnum	Viburnum_betulifolium			0.407106349	0.394141848	478.1	5.366666667	0.927107286
Caprifoliaceae	Viburnum	Viburnum_brevitubum			0.419184721	0.424305825	465	10.25	0.825459769
Caprifoliaceae	Viburnum	Viburnum_burejaeticum			0.342682927	NA	464.6	8.7	1.255428882
Caprifoliaceae	Viburnum	Viburnum_sargentii			0.362063335	NA	468.34	8.8	1.151814195
Vitaceae	Vitis	Vitis_amurensis			0.194406764	0.227514881	457.5	8.97	1.938613339
Caprifoliaceae	Weigela	Weigela_florida			0.323458518	0.302127585	489.83	5.86	0.678731993
Rutaceae	Zanthoxylum	Zanthoxylum_dimorphophyllum			0.386212502	0.376225108	456.35	11.05	1.168242265
Rutaceae	Zanthoxylum	Zanthoxylum_piasezkii			0.267153137	0.17736737	443.5333333	14.03333333	1.839857563
Rutaceae	Zanthoxylum	Zanthoxylum_simulans			0.303235597	0.178448571	457.1	10.16	0.815069868
