# Supplementary material for: Biogeographic Patterns of Structural Traits and C:N:P Stoichiometry of Tree Twigs in China’s Forests
Source: PLoS One. 2015 Feb 9;10(2):e0116391. doi: 10.1371/journal.pone.0116391 (PMC4321987; doi:10.1371/journal.pone.0116391)
Supplement: S3 Dataset — (CSV) [file pone.0116391.s006.csv]

site	Lon	Lat	D_E
CB1	128.1	42.1	conifer
CB1	128.1	42.1	deciduous
CB1	128.1	42.1	deciduous
CB1	128.1	42.1	deciduous
CB1	128.1	42.1	deciduous
CB1	128.1	42.1	conifer
CB1	128.1	42.1	evergreen
CB1	128.1	42.1	evergreen
CB1	128.1	42.1	deciduous
CB1	128.1	42.1	deciduous
CB1	128.1	42.1	evergreen
CB1	128.1	42.1	evergreen
CB2	128.1	42.4	deciduous
CB2	128.1	42.4	deciduous
CB2	128.1	42.4	deciduous
CB2	128.1	42.4	deciduous
CB2	128.1	42.4	deciduous
CB2	128.1	42.4	deciduous
CB2	128.1	42.4	deciduous
CB2	128.1	42.4	deciduous
CB2	128.1	42.4	deciduous
CB2	128.1	42.4	deciduous
CB2	128.1	42.4	deciduous
CB2	128.1	42.4	deciduous
CB2	128.1	42.4	conifer
CB2	128.1	42.4	deciduous
CB2	128.1	42.4	deciduous
CB2	128.1	42.4	deciduous
CB2	128.1	42.4	deciduous
CB2	128.1	42.4	deciduous
CB2	128.1	42.4	deciduous
CB2	128.1	42.4	conifer
CB2	128.1	42.4	deciduous
CB2	128.1	42.4	deciduous
CB2	128.1	42.4	deciduous
CB2	128.1	42.4	deciduous
CB2	128.1	42.4	deciduous
CB2	128.1	42.4	deciduous
CB2	128.1	42.4	deciduous
CB2	128.1	42.4	deciduous
CB2	128.1	42.4	deciduous
CB2	128.1	42.4	deciduous
CB2	128.1	42.4	deciduous
CB2	128.1	42.4	deciduous
CB2	128.1	42.4	deciduous
CB2	128.1	42.4	deciduous
CB2	128.1	42.4	deciduous
CB2	128.1	42.4	deciduous
CB2	128.1	42.4	deciduous
CB2	128.1	42.4	deciduous
CB2	128.1	42.4	deciduous
DH	112.5	23.2	evergreen
DH	112.5	23.2	evergreen
DH	112.5	23.2	evergreen
DH	112.5	23.2	evergreen
DH	112.5	23.2	evergreen
DH	112.5	23.2	evergreen
DH	112.5	23.2	evergreen
DH	112.5	23.2	evergreen
DH	112.5	23.2	evergreen
DH	112.5	23.2	deciduous
DH	112.5	23.2	evergreen
DH	112.5	23.2	evergreen
DH	112.5	23.2	evergreen
DH	112.5	23.2	evergreen
DH	112.5	23.2	evergreen
DH	112.5	23.2	evergreen
DH	112.5	23.2	evergreen
DH	112.5	23.2	evergreen
DH	112.5	23.2	evergreen
DH	112.5	23.2	evergreen
DH	112.5	23.2	evergreen
DH	112.5	23.2	evergreen
DH	112.5	23.2	evergreen
DH	112.5	23.2	evergreen
DH	112.5	23.2	evergreen
DH	112.5	23.2	evergreen
DH	112.5	23.2	evergreen
DH	112.5	23.2	evergreen
DH	112.5	23.2	evergreen
DH	112.5	23.2	evergreen
DH	112.5	23.2	evergreen
DH	112.5	23.2	evergreen
DH	112.5	23.2	evergreen
DH	112.5	23.2	evergreen
DH	112.5	23.2	evergreen
DH	112.5	23.2	evergreen
DH	112.5	23.2	evergreen
DH	112.5	23.2	evergreen
DH	112.5	23.2	evergreen
DH	112.5	23.2	evergreen
DJ	103.5	30.7	evergreen
DJ	103.5	30.7	deciduous
DJ	103.5	30.7	deciduous
DJ	103.5	30.7	evergreen
DJ	103.5	30.7	deciduous
DJ	103.5	30.7	deciduous
DJ	103.5	30.7	evergreen
DJ	103.5	30.7	evergreen
DJ	103.5	30.7	deciduous
DJ	103.5	30.7	deciduous
DJ	103.5	30.7	deciduous
DJ	103.5	30.7	deciduous
DJ	103.5	30.7	evergreen
DJ	103.5	30.7	evergreen
DJ	103.5	30.7	evergreen
DJ	103.5	30.7	deciduous
DJ	103.5	30.7	evergreen
DJ	103.5	30.7	evergreen
DJ	103.5	30.7	conifer
DJ	103.5	30.7	conifer
DJ	103.5	30.7	deciduous
DJ	103.5	30.7	evergreen
DJ	103.5	30.7	deciduous
DJ	103.5	30.7	deciduous
DJ	103.5	30.7	deciduous
DJ	103.5	30.7	deciduous
DJ	103.5	30.7	evergreen
DJ	103.5	30.7	evergreen
DJ	103.5	30.7	deciduous
DJ	103.5	30.7	evergreen
DJ	103.5	30.7	evergreen
DJ	103.5	30.7	deciduous
DJ	103.5	30.7	evergreen
DJ	103.5	30.7	evergreen
DJ	103.5	30.7	evergreen
DJ	103.5	30.7	evergreen
DJ	103.5	30.7	evergreen
DJ	103.5	30.7	evergreen
DJ	103.5	30.7	deciduous
DJ	103.5	30.7	deciduous
DJ	103.5	30.7	deciduous
DJ	103.5	30.7	evergreen
DJ	103.5	30.7	deciduous
DJ	103.5	30.7	evergreen
DJ	103.5	30.7	evergreen
DJ	103.5	30.7	deciduous
DJ	103.5	30.7	deciduous
DJ	103.5	30.7	deciduous
DJ	103.5	30.7	deciduous
DJ	103.5	30.7	evergreen
DJ	103.5	30.7	deciduous
DJ	103.5	30.7	deciduous
DJ	103.5	30.7	deciduous
DJ	103.5	30.7	deciduous
DJ	103.5	30.7	evergreen
DJ	103.5	30.7	deciduous
DJ	103.5	30.7	deciduous
DJ	103.5	30.7	deciduous
DJ	103.5	30.7	deciduous
DJ	103.5	30.7	deciduous
DJ	103.5	30.7	deciduous
DJ	103.5	30.7	deciduous
DJ	103.5	30.7	deciduous
DJ	103.5	30.7	evergreen
DJ	103.5	30.7	evergreen
DJ	103.5	30.7	evergreen
DJ	103.5	30.7	deciduous
DJ	103.5	30.7	evergreen
DJ	103.5	30.7	deciduous
DJ	103.5	30.7	deciduous
DJ	103.5	30.7	deciduous
DJ	103.5	30.7	deciduous
DJ	103.5	30.7	deciduous
DJ	103.5	30.7	deciduous
GH	121.5	50.9	deciduous
GH	121.5	50.9	deciduous
GH	121.5	50.9	conifer
GH	121.5	50.9	evergreen
GH	121.5	50.9	deciduous
GH	121.5	50.9	deciduous
GH	121.5	50.9	evergreen
GH	121.5	50.9	deciduous
GH	121.5	50.9	deciduous
GH	121.5	50.9	deciduous
GH	121.5	50.9	deciduous
GH	121.5	50.9	deciduous
GH	121.5	50.9	deciduous
GH	121.5	50.9	deciduous
GH	121.5	50.9	deciduous
GH	121.5	50.9	deciduous
GH	121.5	50.9	evergreen
GH	121.5	50.9	evergreen
JF	108.9	18.7	evergreen
JF	108.9	18.7	deciduous
JF	108.9	18.7	evergreen
JF	108.9	18.7	evergreen
JF	108.9	18.7	deciduous
JF	108.9	18.7	evergreen
JF	108.9	18.7	evergreen
JF	108.9	18.7	evergreen
JF	108.9	18.7	evergreen
JF	108.9	18.7	deciduous
JF	108.9	18.7	evergreen
JF	108.9	18.7	evergreen
JF	108.9	18.7	evergreen
JF	108.9	18.7	evergreen
JF	108.9	18.7	evergreen
JF	108.9	18.7	evergreen
JF	108.9	18.7	evergreen
JF	108.9	18.7	deciduous
JF	108.9	18.7	evergreen
JF	108.9	18.7	evergreen
JF	108.9	18.7	evergreen
JF	108.9	18.7	evergreen
JF	108.9	18.7	evergreen
JF	108.9	18.7	evergreen
JF	108.9	18.7	evergreen
JF	108.9	18.7	evergreen
JF	108.9	18.7	deciduous
JF	108.9	18.7	evergreen
JF	108.9	18.7	evergreen
JF	108.9	18.7	evergreen
JF	108.9	18.7	evergreen
JF	108.9	18.7	evergreen
JF	108.9	18.7	evergreen
JF	108.9	18.7	evergreen
JF	108.9	18.7	deciduous
JF	108.9	18.7	evergreen
JF	108.9	18.7	evergreen
JF	108.9	18.7	deciduous
JF	108.9	18.7	deciduous
JF	108.9	18.7	evergreen
JF	108.9	18.7	deciduous
JF	108.9	18.7	evergreen
LA	120.6	36.2	deciduous
LA	120.6	36.2	deciduous
LA	120.6	36.2	deciduous
LA	120.6	36.2	deciduous
LA	120.6	36.2	deciduous
LA	120.6	36.2	deciduous
LA	120.6	36.2	deciduous
LA	120.6	36.2	deciduous
LA	120.6	36.2	deciduous
LA	120.6	36.2	deciduous
LA	120.6	36.2	deciduous
LA	120.6	36.2	deciduous
LA	120.6	36.2	deciduous
LA	120.6	36.2	conifer
LA	120.6	36.2	deciduous
LA	120.6	36.2	deciduous
LA	120.6	36.2	deciduous
LA	120.6	36.2	deciduous
LA	120.6	36.2	deciduous
LA	120.6	36.2	deciduous
LA	120.6	36.2	deciduous
LA	120.6	36.2	deciduous
LA	120.6	36.2	deciduous
LA	120.6	36.2	deciduous
LA	120.6	36.2	deciduous
LA	120.6	36.2	deciduous
LA	120.6	36.2	deciduous
LS	128.9	47.2	conifer
LS	128.9	47.2	deciduous
LS	128.9	47.2	deciduous
LS	128.9	47.2	deciduous
LS	128.9	47.2	deciduous
LS	128.9	47.2	deciduous
LS	128.9	47.2	deciduous
LS	128.9	47.2	deciduous
LS	128.9	47.2	deciduous
LS	128.9	47.2	deciduous
LS	128.9	47.2	deciduous
LS	128.9	47.2	deciduous
LS	128.9	47.2	deciduous
LS	128.9	47.2	deciduous
LS	128.9	47.2	deciduous
LS	128.9	47.2	deciduous
LS	128.9	47.2	conifer
LS	128.9	47.2	deciduous
LS	128.9	47.2	deciduous
LS	128.9	47.2	deciduous
LS	128.9	47.2	deciduous
LS	128.9	47.2	conifer
LS	128.9	47.2	conifer
LS	128.9	47.2	deciduous
LS	128.9	47.2	deciduous
LS	128.9	47.2	deciduous
LS	128.9	47.2	deciduous
LS	128.9	47.2	deciduous
LS	128.9	47.2	deciduous
LS	128.9	47.2	deciduous
LS	128.9	47.2	deciduous
LS	128.9	47.2	deciduous
LS	128.9	47.2	deciduous
LS	128.9	47.2	deciduous
LS	128.9	47.2	deciduous
LS	128.9	47.2	deciduous
LS	128.9	47.2	deciduous
LS	128.9	47.2	deciduous
LS	128.9	47.2	deciduous
ME	127.6	45.3	deciduous
ME	127.6	45.3	deciduous
ME	127.6	45.3	deciduous
ME	127.6	45.3	deciduous
ME	127.6	45.3	deciduous
ME	127.6	45.3	deciduous
ME	127.6	45.3	deciduous
ME	127.6	45.3	deciduous
ME	127.6	45.3	deciduous
ME	127.6	45.3	deciduous
ME	127.6	45.3	deciduous
ME	127.6	45.3	conifer
ME	127.6	45.3	deciduous
ME	127.6	45.3	deciduous
ME	127.6	45.3	deciduous
ME	127.6	45.3	deciduous
ME	127.6	45.3	conifer
ME	127.6	45.3	conifer
ME	127.6	45.3	deciduous
ME	127.6	45.3	deciduous
ME	127.6	45.3	deciduous
ME	127.6	45.3	deciduous
ME	127.6	45.3	deciduous
ME	127.6	45.3	deciduous
ME	127.6	45.3	deciduous
ME	127.6	45.3	deciduous
ME	127.6	45.3	deciduous
ME	127.6	45.3	deciduous
ME	127.6	45.3	deciduous
ME	127.6	45.3	deciduous
ME	127.6	45.3	deciduous
ME	127.6	45.3	deciduous
ME	127.6	45.3	deciduous
ME	127.6	45.3	deciduous
ME	127.6	45.3	deciduous
ME	127.6	45.3	deciduous
ME	127.6	45.3	deciduous
SHB	117.2	42.5	deciduous
SHB	117.2	42.5	deciduous
SHB	117.2	42.5	deciduous
SHB	117.2	42.5	deciduous
SHB	117.2	42.5	conifer
SHB	117.2	42.5	conifer
SHB	117.2	42.5	deciduous
SHB	117.2	42.5	deciduous
SHB	117.2	42.5	deciduous
SHB	117.2	42.5	deciduous
SHB	117.2	42.5	deciduous
SHB	117.2	42.5	deciduous
SHB	117.2	42.5	deciduous
SHB	117.2	42.5	deciduous
SHB	117.2	42.5	deciduous
SHB	117.2	42.5	deciduous
SHB	117.2	42.5	deciduous
SHB	117.2	42.5	deciduous
SHB	117.2	42.5	deciduous
TB	107.7	34.1	deciduous
TB	107.7	34.1	deciduous
TB	107.7	34.1	deciduous
TB	107.7	34.1	deciduous
TB	107.7	34.1	deciduous
TB	107.7	34.1	deciduous
TB	107.7	34.1	deciduous
TB	107.7	34.1	deciduous
TB	107.7	34.1	deciduous
TB	107.7	34.1	conifer
TB	107.7	34.1	deciduous
TB	107.7	34.1	deciduous
TB	107.7	34.1	deciduous
TB	107.7	34.1	deciduous
TB	107.7	34.1	deciduous
TB	107.7	34.1	deciduous
TB	107.7	34.1	deciduous
TB	107.7	34.1	deciduous
TB	107.7	34.1	deciduous
TB	107.7	34.1	deciduous
TB	107.7	34.1	deciduous
TB	107.7	34.1	deciduous
TB	107.7	34.1	deciduous
TB	107.7	34.1	evergreen
TB	107.7	34.1	deciduous
TB	107.7	34.1	deciduous
TB	107.7	34.1	deciduous
TB	107.7	34.1	deciduous
TB	107.7	34.1	deciduous
TB	107.7	34.1	deciduous
TB	107.7	34.1	deciduous
TB	107.7	34.1	deciduous
TB	107.7	34.1	deciduous
TB	107.7	34.1	deciduous
TB	107.7	34.1	conifer
TB	107.7	34.1	deciduous
TB	107.7	34.1	deciduous
TB	107.7	34.1	deciduous
TB	107.7	34.1	evergreen
TB	107.7	34.1	deciduous
TB	107.7	34.1	deciduous
TB	107.7	34.1	deciduous
TB	107.7	34.1	deciduous
TB	107.7	34.1	deciduous
TB	107.7	34.1	deciduous
TB	107.7	34.1	deciduous
TB	107.7	34.1	deciduous
TB	107.7	34.1	deciduous
TB	107.7	34.1	deciduous
TT	121.8	29.8	deciduous
TT	121.8	29.8	evergreen
TT	121.8	29.8	evergreen
TT	121.8	29.8	deciduous
TT	121.8	29.8	evergreen
TT	121.8	29.8	evergreen
TT	121.8	29.8	evergreen
TT	121.8	29.8	deciduous
TT	121.8	29.8	deciduous
TT	121.8	29.8	evergreen
TT	121.8	29.8	conifer
TT	121.8	29.8	evergreen
TT	121.8	29.8	evergreen
TT	121.8	29.8	evergreen
TT	121.8	29.8	evergreen
TT	121.8	29.8	deciduous
TT	121.8	29.8	evergreen
TT	121.8	29.8	evergreen
TT	121.8	29.8	evergreen
TT	121.8	29.8	evergreen
TT	121.8	29.8	deciduous
TT	121.8	29.8	evergreen
TT	121.8	29.8	deciduous
TT	121.8	29.8	deciduous
TT	121.8	29.8	evergreen
TT	121.8	29.8	evergreen
TT	121.8	29.8	evergreen
TT	121.8	29.8	deciduous
TT	121.8	29.8	evergreen
TT	121.8	29.8	evergreen
TT	121.8	29.8	evergreen
TT	121.8	29.8	evergreen
TT	121.8	29.8	evergreen
TT	121.8	29.8	evergreen
TT	121.8	29.8	evergreen
TT	121.8	29.8	evergreen
TT	121.8	29.8	deciduous
TT	121.8	29.8	deciduous
TT	121.8	29.8	deciduous
TT	121.8	29.8	evergreen
TT	121.8	29.8	deciduous
TT	121.8	29.8	evergreen
TT	121.8	29.8	deciduous
TT	121.8	29.8	evergreen
TT	121.8	29.8	evergreen
TT	121.8	29.8	evergreen
TT	121.8	29.8	evergreen
TT	121.8	29.8	evergreen
TT	121.8	29.8	evergreen
TT	121.8	29.8	evergreen
TT	121.8	29.8	evergreen
TT	121.8	29.8	evergreen
TT	121.8	29.8	evergreen
XLM	115.4	40	deciduous
XLM	115.4	40	deciduous
XLM	115.4	40	evergreen
XLM	115.4	40	deciduous
XLM	115.4	40	deciduous
XLM	115.4	40	deciduous
XLM	115.4	40	deciduous
XLM	115.4	40	deciduous
XLM	115.4	40	deciduous
XLM	115.4	40	evergreen
XLM	115.4	40	evergreen
XLM	115.4	40	deciduous
XLM	115.4	40	deciduous
XLM	115.4	40	deciduous
XLM	115.4	40	deciduous
XLM	115.4	40	evergreen
XLM	115.4	40	deciduous
XLM	115.4	40	deciduous
XLM	115.4	40	deciduous
XLM	115.4	40	deciduous
XLM	115.4	40	deciduous
XLM	115.4	40	deciduous
XLM	115.4	40	deciduous
XLM	115.4	40	conifer
XLM	115.4	40	conifer
XLM	115.4	40	deciduous
XLM	115.4	40	deciduous
XLM	115.4	40	deciduous
XLM	115.4	40	deciduous
XLM	115.4	40	deciduous
XLM	115.4	40	deciduous
XLM	115.4	40	deciduous
XLM	115.4	40	deciduous
XLM	115.4	40	deciduous
XLM	115.4	40	deciduous
XLM	115.4	40	deciduous
XLM	115.4	40	deciduous
XLM	115.4	40	deciduous
XLM	115.4	40	deciduous
XLM	115.4	40	deciduous
XLM	115.4	40	deciduous
XLM	115.4	40	deciduous
XLM	115.4	40	deciduous
XLM	115.4	40	deciduous
XLM	115.4	40	evergreen
XLM	115.4	40	deciduous
XLM	115.4	40	deciduous
XLM	115.4	40	deciduous
XLM	115.4	40	deciduous
XLM	115.4	40	deciduous
XLM	115.4	40	deciduous
XLM	115.4	40	deciduous
XLM	115.4	40	deciduous
XLM	115.4	40	deciduous
XLM	115.4	40	deciduous
XLM	115.4	40	deciduous
XLM	115.4	40	deciduous
XLM	115.4	40	deciduous
XLM	115.4	40	deciduous
XLM	115.4	40	deciduous
XLM	115.4	40	deciduous
XLM	115.4	40	deciduous
XLM	115.4	40	deciduous
XLM	115.4	40	deciduous
XLM	115.4	40	deciduous
XLM	115.4	40	deciduous
XLM	115.4	40	deciduous
XLM	115.4	40	deciduous
YS	118.6	36.2	deciduous
YS	118.6	36.2	deciduous
YS	118.6	36.2	deciduous
YS	118.6	36.2	deciduous
YS	118.6	36.2	deciduous
YS	118.6	36.2	deciduous
YS	118.6	36.2	deciduous
YS	118.6	36.2	deciduous
YS	118.6	36.2	deciduous
YS	118.6	36.2	deciduous
YS	118.6	36.2	deciduous
YS	118.6	36.2	deciduous
YS	118.6	36.2	deciduous
YS	118.6	36.2	conifer
YS	118.6	36.2	deciduous
YS	118.6	36.2	deciduous
YS	118.6	36.2	deciduous
YS	118.6	36.2	deciduous
YS	118.6	36.2	deciduous
YS	118.6	36.2	deciduous
YS	118.6	36.2	deciduous
YS	118.6	36.2	deciduous
